# Supplementary material for: Antibiotic-Induced Dysbiosis of Microbiota Promotes Chicken Lipogenesis by Altering Metabolomics in the Cecum
Source: Metabolites. 2021 Jul 28;11(8):487. doi: 10.3390/metabo11080487 (PMC8398106; doi:10.3390/metabo11080487)
Supplement: Supplementary file 1 [file metabolites-11-00487-s001.zip]

Archive with 6 entries (6 files):
- Table S6.csv
- Table S1.xls
- Table S2.xlsx
- Table S3.xlsx
- Table S4.csv
- Table S5.csv
