# Supplementary material for: Antibiotic-Induced Dysbiosis of Microbiota Promotes Chicken Lipogenesis by Altering Metabolomics in the Cecum
Source: Metabolites. 2021 Jul 28;11(8):487. doi: 10.3390/metabo11080487 (PMC8398106; doi:10.3390/metabo11080487)
Supplement: Supplementary file 1 [file metabolites-11-00487-s001.zip › Table S6.csv]

Source	Target	Type	Weight	Correlation	Type
Alistipes	Fexofenadine	Directed	0.866667	-0.866667	negative
Alistipes	3-Sulfinato-L-alaninate	Directed	0.85	-0.85	negative
Alistipes	Alpha-Linolenic acid	Directed	0.85	-0.85	negative
Alistipes	myo-Inositol	Directed	0.85	-0.85	negative
Alistipes	PC(22:4(7Z,10Z,13Z,16Z)/16:0)	Directed	0.833333	-0.833333	negative
Alistipes	Pyroglutamic acid	Directed	0.833333	-0.833333	negative
Alistipes	Histamine	Directed	0.830628	-0.830628	negative
Alistipes	Adenine	Directed	0.816667	-0.816667	negative
Alistipes	Aminoethoxyacetic acid	Directed	0.816667	-0.816667	negative
Alistipes	D-Aspartic acid	Directed	0.816667	-0.816667	negative
Alistipes	Homo-L-arginine	Directed	0.816667	-0.816667	negative
Alistipes	Norvaline	Directed	0.816667	-0.816667	negative
Alistipes	Glycine	Directed	0.8	-0.8	negative
Alistipes	PC(20:2(11Z,14Z)/14:0)	Directed	0.8	-0.8	negative
Alistipes	3,4,5-trihydroxy-6-{3,4,8,9,10-pentahydroxy-6-oxo-6H-benzo[c]chromene-1-carbonyloxy}oxane-2-carboxylic acid	Directed	0.8	0.8	positive
Alistipes	3-Hydroxybenzoic acid	Directed	0.8	0.8	positive
Alistipes	6-Hydroxy-1H-indole-3-acetamide	Directed	0.8	0.8	positive
Alistipes	Adrenochrome	Directed	0.8	0.8	positive
Alistipes	Beta-Carboline	Directed	0.8	0.8	positive
Alistipes	Dihydrojasmonic acid	Directed	0.8	0.8	positive
Alistipes	Dodecanedioic acid	Directed	0.8	0.8	positive
Alistipes	Ethyl dodecanoate	Directed	0.8	0.8	positive
Alistipes	Nicotinic acid mononucleotide	Directed	0.8	0.8	positive
Alistipes	Phenylacetaldehyde	Directed	0.8	0.8	positive
Alistipes	Quinoline-4,8-diol	Directed	0.8	0.8	positive
Alistipes	Succinyl-CoA	Directed	0.8	0.8	positive
Alistipes	Zymonic acid	Directed	0.8	0.8	positive
Alistipes	Vitamin A	Directed	0.803326	0.803326	positive
Alistipes	(2E)-Butenoyl-CoA	Directed	0.816667	0.816667	positive
Alistipes	1,4-Bis(chloromethoxymethyl)benzene	Directed	0.816667	0.816667	positive
Alistipes	3-Methylcytosine	Directed	0.816667	0.816667	positive
Alistipes	3-Methylguanine	Directed	0.816667	0.816667	positive
Alistipes	Alanyl-Leucine	Directed	0.816667	0.816667	positive
Alistipes	Anatabine	Directed	0.816667	0.816667	positive
Alistipes	Delphinidin 3-O-(6-caffeoyl-beta-D-glucoside)	Directed	0.816667	0.816667	positive
Alistipes	D-Glutamine	Directed	0.816667	0.816667	positive
Alistipes	D-Ornithine	Directed	0.816667	0.816667	positive
Alistipes	Ecgonine	Directed	0.816667	0.816667	positive
Alistipes	N,N-Dimethylsphingosine	Directed	0.816667	0.816667	positive
Alistipes	N-Acetyl-L-aspartic acid	Directed	0.816667	0.816667	positive
Alistipes	Niacinamide	Directed	0.816667	0.816667	positive
Alistipes	Cytokinin B	Directed	0.820091	0.820091	positive
Alistipes	PC(14:0/15:0)	Directed	0.820091	0.820091	positive
Alistipes	Chloroneb	Directed	0.826869	0.826869	positive
Alistipes	1-(5&apos;-Phosphoribosyl)-5-amino-4-(N-succinocarboxamide)-imidazole	Directed	0.828459	0.828459	positive
Alistipes	28-Norcyclomusalenone	Directed	0.833333	0.833333	positive
Alistipes	3,3&apos;,4,4&apos;-Tetrachloroazobenzene	Directed	0.833333	0.833333	positive
Alistipes	3-Methyldioxyindole	Directed	0.833333	0.833333	positive
Alistipes	Adenosine monophosphate	Directed	0.833333	0.833333	positive
Alistipes	Citrulline	Directed	0.833333	0.833333	positive
Alistipes	Fagomine	Directed	0.833333	0.833333	positive
Alistipes	N-a-Acetyl-L-arginine	Directed	0.833333	0.833333	positive
Alistipes	N-Acetylcadaverine	Directed	0.833333	0.833333	positive
Alistipes	N-Hexadecanoylpyrrolidine	Directed	0.833333	0.833333	positive
Alistipes	Nitrogen mustard	Directed	0.833333	0.833333	positive
Alistipes	(R)-Salsolinol	Directed	0.839841	0.839841	positive
Alistipes	4-(N-Maleimido)benzyltrimethylammonium iodide	Directed	0.839841	0.839841	positive
Alistipes	Butyrylcarnitine	Directed	0.839841	0.839841	positive
Alistipes	Mesalazine	Directed	0.839841	0.839841	positive
Alistipes	Pimelic acid	Directed	0.839841	0.839841	positive
Alistipes	Ureidopropionic acid	Directed	0.839841	0.839841	positive
Alistipes	Uridine diphosphate-N-acetylglucosamine	Directed	0.839841	0.839841	positive
Alistipes	Valyl-Proline	Directed	0.843363	0.843363	positive
Alistipes	1-Nitroheptane	Directed	0.85	0.85	positive
Alistipes	POS03277	Directed	0.85	0.85	positive
Alistipes	4-Hydroxyphenylpyruvic acid	Directed	0.85	0.85	positive
Alistipes	Indole-3-propionic acid	Directed	0.85	0.85	positive
Alistipes	Linamarin	Directed	0.85	0.85	positive
Alistipes	LysoPE(15:0/0:0)	Directed	0.85	0.85	positive
Alistipes	p-Toluenesulfonic acid	Directed	0.85	0.85	positive
Alistipes	Byssochlamic acid	Directed	0.852981	0.852981	positive
Alistipes	dTDP-3-methyl-4-oxo-2,6-dideoxy-L-allose	Directed	0.853564	0.853564	positive
Alistipes	Valyl-Leucine	Directed	0.858099	0.858099	positive
Alistipes	Cortisone	Directed	0.861684	0.861684	positive
Alistipes	3-Acetyl-2,7-naphthyridine	Directed	0.861932	0.861932	positive
Alistipes	PC(18:4(6Z,9Z,12Z,15Z)/18:1(11Z))	Directed	0.864531	0.864531	positive
Alistipes	Pyridoxine	Directed	0.864531	0.864531	positive
Alistipes	(E)-3-(4-Hydroxyphenyl)-2-propenal	Directed	0.866667	0.866667	positive
Alistipes	1-Methyl-6-phenyl-1H-imidazo[4,5-b]pyridin-2-amine	Directed	0.866667	0.866667	positive
Alistipes	2-Oxo-4-methylthiobutanoic acid	Directed	0.866667	0.866667	positive
Alistipes	5-Methyldeoxycytidine	Directed	0.866667	0.866667	positive
Alistipes	9,10-epoxyoctadecanoic acid	Directed	0.866667	0.866667	positive
Alistipes	Lysyl-Valine	Directed	0.866667	0.866667	positive
Alistipes	N-Acetylhistidine	Directed	0.866667	0.866667	positive
Alistipes	Ortho-Hydroxyphenylacetic acid	Directed	0.866667	0.866667	positive
Alistipes	S-Adenosylhomocysteine	Directed	0.866667	0.866667	positive
Alistipes	(2R)-O-Phospho-3-sulfolactate	Directed	0.876356	0.876356	positive
Alistipes	5-Hexyltetrahydro-2-furanoctanoic acid	Directed	0.876356	0.876356	positive
Alistipes	Valyl-Lysine	Directed	0.876356	0.876356	positive
Alistipes	2-Azetidinecarboxylic acid	Directed	0.883333	0.883333	positive
Alistipes	Calystegin A3	Directed	0.883333	0.883333	positive
Alistipes	Methyl nicotinate	Directed	0.883333	0.883333	positive
Alistipes	Thalictroidine	Directed	0.883333	0.883333	positive
Alistipes	[4]-Gingerdiol 3,5-diacetate	Directed	0.894614	0.894614	positive
Alistipes	Valeric acid	Directed	0.894614	0.894614	positive
Alistipes	Xanthine	Directed	0.894614	0.894614	positive
Alistipes	Epsilon-caprolactam	Directed	0.9	0.9	positive
Alistipes	Glycerophosphocholine	Directed	0.9	0.9	positive
Alistipes	N-Acetylornithine	Directed	0.9	0.9	positive
Alistipes	Uridine	Directed	0.912871	0.912871	positive
Alistipes	2-Pyrocatechuic acid	Directed	0.916667	0.916667	positive
Alistipes	xi-2,3-Dihydro-2-oxo-1H-indole-3-acetic acid	Directed	0.916667	0.916667	positive
Alistipes	PC(16:0/16:0)	Directed	0.932337	0.932337	positive
Alistipes	(Â±)-erythro-Isoleucine	Directed	0.933333	0.933333	positive
Alistipes	Ethoxyquin	Directed	0.933333	0.933333	positive
Alistipes	Leucinic acid	Directed	0.933333	0.933333	positive
Alistipes	L-trans-4-Methyl-2-pyrrolidinecarboxylic acid	Directed	0.933333	0.933333	positive
Alistipes	5-Carboxy-2-oxohept-3-enedioate	Directed	0.95	0.95	positive
Alistipes	Phosphocreatinine	Directed	0.95	0.95	positive
Alistipes	Nervonyl carnitine	Directed	0.966667	0.966667	positive
Bacteroides	Nitrogen mustard	Directed	0.85	-0.85	negative
Bacteroides	trans-1,4-Dichlorobutene	Directed	0.85	-0.85	negative
Bacteroides	L-Tyrosine	Directed	0.833333	-0.833333	negative
Bacteroides	2-Azetidinecarboxylic acid	Directed	0.816667	-0.816667	negative
Bacteroides	Saccharopine	Directed	0.816667	-0.816667	negative
Bacteroides	Nornitrogen mustard	Directed	0.8	-0.8	negative
Bacteroides	Sarcosine	Directed	0.8	-0.8	negative
Bacteroides	15-Methylpalmitate	Directed	0.8	0.8	positive
Bacteroides	1-piperideine-2-carboxylate	Directed	0.8	0.8	positive
Bacteroides	3-Dehydroxycarnitine	Directed	0.8	0.8	positive
Bacteroides	3-Sulfopyruvate	Directed	0.8	0.8	positive
Bacteroides	8-Hydroxydihydrodaidzein	Directed	0.8	0.8	positive
Bacteroides	Adenosine 2&apos;-phosphate	Directed	0.8	0.8	positive
Bacteroides	Azelaic acid	Directed	0.8	0.8	positive
Bacteroides	Benzoic acid	Directed	0.8	0.8	positive
Bacteroides	Dodecanedioic acid	Directed	0.8	0.8	positive
Bacteroides	Glycolic acid	Directed	0.8	0.8	positive
Bacteroides	L-3,4-Dihydroxybutan-2-one 4-phosphate	Directed	0.8	0.8	positive
Bacteroides	L-Agaridoxin	Directed	0.8	0.8	positive
Bacteroides	Palmitoylethanolamide	Directed	0.8	0.8	positive
Bacteroides	(2E)-Butenoyl-CoA	Directed	0.803326	0.803326	positive
Bacteroides	(3E)-4-(2-Carboxyphenyl)-2-oxobut-3-enoate	Directed	0.803326	0.803326	positive
Bacteroides	N-Acetyl-L-aspartic acid	Directed	0.803326	0.803326	positive
Bacteroides	Cytokinin B	Directed	0.803354	0.803354	positive
Bacteroides	Citrulline	Directed	0.811723	0.811723	positive
Bacteroides	4-Guanidinobutanoic acid	Directed	0.816667	0.816667	positive
Bacteroides	4-Imidazolone-5-propionic acid	Directed	0.816667	0.816667	positive
Bacteroides	6-Chloro-N-(1-methylethyl)-1,3,5-triazine-2,4-diamine	Directed	0.816667	0.816667	positive
Bacteroides	Calystegine B2	Directed	0.816667	0.816667	positive
Bacteroides	dTDP-L-mycarose	Directed	0.816667	0.816667	positive
Bacteroides	gamma-Aminobutyric acid	Directed	0.816667	0.816667	positive
Bacteroides	Gluconic acid	Directed	0.816667	0.816667	positive
Bacteroides	Glycine	Directed	0.816667	0.816667	positive
Bacteroides	Glyphosate	Directed	0.816667	0.816667	positive
Bacteroides	Hypoxanthine	Directed	0.816667	0.816667	positive
Bacteroides	L-2-Amino-3-methylenehexanoic acid	Directed	0.816667	0.816667	positive
Bacteroides	PC(22:5(7Z,10Z,13Z,16Z,19Z)/16:1(9Z))	Directed	0.816667	0.816667	positive
Bacteroides	Valyl-Leucine	Directed	0.816667	0.816667	positive
Bacteroides	Acetylhydrazine	Directed	0.820091	0.820091	positive
Bacteroides	[4]-Gingerdiol 3,5-diacetate	Directed	0.821584	0.821584	positive
Bacteroides	Nicotinic acid	Directed	0.821584	0.821584	positive
Bacteroides	3-Iodo-L-tyrosine	Directed	0.828459	0.828459	positive
Bacteroides	Deoxyribose 5-phosphate	Directed	0.828459	0.828459	positive
Bacteroides	PC(18:0/22:6(4Z,7Z,10Z,13Z,16Z,19Z))	Directed	0.828459	0.828459	positive
Bacteroides	1-Methylhypoxanthine	Directed	0.833333	0.833333	positive
Bacteroides	3-Methylguanine	Directed	0.833333	0.833333	positive
Bacteroides	Alanyl-Proline	Directed	0.833333	0.833333	positive
Bacteroides	Cholesterol sulfate	Directed	0.833333	0.833333	positive
Bacteroides	d-Tocotrienol	Directed	0.833333	0.833333	positive
Bacteroides	Ferrichrome	Directed	0.833333	0.833333	positive
Bacteroides	Fosetyl	Directed	0.833333	0.833333	positive
Bacteroides	Histidinyl-Leucine	Directed	0.833333	0.833333	positive
Bacteroides	Hypogeic acid	Directed	0.833333	0.833333	positive
Bacteroides	Indole-3-propionic acid	Directed	0.833333	0.833333	positive
Bacteroides	Indoleacetaldehyde	Directed	0.833333	0.833333	positive
Bacteroides	N-Formimino-L-aspartate	Directed	0.833333	0.833333	positive
Bacteroides	Succinyl-CoA	Directed	0.833333	0.833333	positive
Bacteroides	Taurine	Directed	0.833333	0.833333	positive
Bacteroides	Valyl-Valine	Directed	0.835573	0.835573	positive
Bacteroides	4-Hydroxyproline	Directed	0.836827	0.836827	positive
Bacteroides	Neopterin	Directed	0.839841	0.839841	positive
Bacteroides	(x)-1,2-Propanediol 1-O-b-D-glucopyranoside	Directed	0.85	0.85	positive
Bacteroides	2,5-Dihydro-2,4-dimethyloxazole	Directed	0.85	0.85	positive
Bacteroides	6-Hydroxydopamine	Directed	0.85	0.85	positive
Bacteroides	Betaine aldehyde	Directed	0.85	0.85	positive
Bacteroides	Calystegin A3	Directed	0.85	0.85	positive
Bacteroides	L-Norleucine	Directed	0.85	0.85	positive
Bacteroides	N,N-Dimethylsphingosine	Directed	0.85	0.85	positive
Bacteroides	N-a-Acetyl-L-arginine	Directed	0.85	0.85	positive
Bacteroides	Nitrofurazone	Directed	0.85	0.85	positive
Bacteroides	PC(16:0/16:0)	Directed	0.85	0.85	positive
Bacteroides	p-Toluenesulfonic acid	Directed	0.85	0.85	positive
Bacteroides	Valyl-Proline	Directed	0.85	0.85	positive
Bacteroides	xi-2,3-Dihydro-2-oxo-1H-indole-3-acetic acid	Directed	0.85	0.85	positive
Bacteroides	(1S,3R)-3-(2,2-Dichloroethenyl)-2,2-dimethylcyclopropanecarboxylate	Directed	0.858099	0.858099	positive
Bacteroides	(2R)-O-Phospho-3-sulfolactate	Directed	0.858099	0.858099	positive
Bacteroides	5-Hexyltetrahydro-2-furanoctanoic acid	Directed	0.858099	0.858099	positive
Bacteroides	28-Norcyclomusalenone	Directed	0.861932	0.861932	positive
Bacteroides	Quindoxin	Directed	0.861932	0.861932	positive
Bacteroides	2-Ethylacrylic acid	Directed	0.866667	0.866667	positive
Bacteroides	3-Formyl-6-hydroxyindole	Directed	0.866667	0.866667	positive
Bacteroides	5-Methyldeoxycytidine	Directed	0.866667	0.866667	positive
Bacteroides	Asymmetric dimethylarginine	Directed	0.866667	0.866667	positive
Bacteroides	dTDP-3-methyl-4-oxo-2,6-dideoxy-L-allose	Directed	0.866667	0.866667	positive
Bacteroides	Erythrono-1,4-lactone	Directed	0.866667	0.866667	positive
Bacteroides	Indoxyl sulfate	Directed	0.866667	0.866667	positive
Bacteroides	Methylsuccinic acid	Directed	0.866667	0.866667	positive
Bacteroides	para-Trifluoromethylphenol	Directed	0.866667	0.866667	positive
Bacteroides	myo-Inositol	Directed	0.870301	0.870301	positive
Bacteroides	Indoleacetic acid	Directed	0.876356	0.876356	positive
Bacteroides	Creatinine	Directed	0.878669	0.878669	positive
Bacteroides	L-Glutamic acid	Directed	0.878669	0.878669	positive
Bacteroides	3,3-Dimethylglutaric acid	Directed	0.883333	0.883333	positive
Bacteroides	3-Hydroxybutyric acid	Directed	0.883333	0.883333	positive
Bacteroides	Ethanolamine phosphate	Directed	0.883333	0.883333	positive
Bacteroides	L-Threonine	Directed	0.883333	0.883333	positive
Bacteroides	N-Hexadecanoylpyrrolidine	Directed	0.883333	0.883333	positive
Bacteroides	Sphinganine	Directed	0.883333	0.883333	positive
Bacteroides	D-Glutamine	Directed	0.887037	0.887037	positive
Bacteroides	Phosphocreatinine	Directed	0.887037	0.887037	positive
Bacteroides	(2R)-2-Hydroxy-2-methylbutanenitrile	Directed	0.894614	0.894614	positive
Bacteroides	3-Hydroxybenzoic acid	Directed	0.9	0.9	positive
Bacteroides	4-Hydroxybenzoic acid	Directed	0.9	0.9	positive
Bacteroides	7,8-Dehydro-beta-micropteroxanthin	Directed	0.9	0.9	positive
Bacteroides	Adrenochrome	Directed	0.9	0.9	positive
Bacteroides	apo-[3-methylcrotonoyl-CoA:carbon-dioxide ligase (ADP-forming)]	Directed	0.9	0.9	positive
Bacteroides	Ascorbic acid	Directed	0.9	0.9	positive
Bacteroides	Indole-3-carbinol	Directed	0.9	0.9	positive
Bacteroides	Urocanic acid	Directed	0.9	0.9	positive
Bacteroides	Vitamin A	Directed	0.9	0.9	positive
Bacteroides	7-Aminomethyl-7-carbaguanine	Directed	0.912142	0.912142	positive
Bacteroides	5-Aminopentanoic acid	Directed	0.916667	0.916667	positive
Bacteroides	Anatabine	Directed	0.916667	0.916667	positive
Bacteroides	D-Alanine	Directed	0.928878	0.928878	positive
Bacteroides	2-Diethylaminoethanol	Directed	0.933333	0.933333	positive
Bacteroides	3-Methylcytosine	Directed	0.933333	0.933333	positive
Bacteroides	4-Hydroxycinnamic acid	Directed	0.933333	0.933333	positive
Bacteroides	Dimefox	Directed	0.933333	0.933333	positive
Bacteroides	L-Carnitine	Directed	0.933333	0.933333	positive
Bacteroides	Glycerophosphocholine	Directed	0.945615	0.945615	positive
Bacteroides	Linoleic acid	Directed	0.95	0.95	positive
Bacteroides	Alizarin	Directed	0.966667	0.966667	positive
Bacteroides	(R)-5-Phosphomevalote	Directed	0.983333	0.983333	positive
Blautia	Glycine	Directed	0.833333	-0.833333	negative
Blautia	Delphinidin 3-O-(6-caffeoyl-beta-D-glucoside)	Directed	0.830628	-0.830628	negative
Blautia	CoA	Directed	0.816667	-0.816667	negative
Blautia	PC(18:0/22:6(4Z,7Z,10Z,13Z,16Z,19Z))	Directed	0.8	-0.8	negative
Blautia	2-Hydroxystearic acid	Directed	0.8	0.8	positive
Blautia	3-Acetyl-2,7-naphthyridine	Directed	0.8	0.8	positive
Blautia	3-Dehydroxycarnitine	Directed	0.8	0.8	positive
Blautia	L-Threonine	Directed	0.8	0.8	positive
Blautia	N,N-Dimethylsphingosine	Directed	0.8	0.8	positive
Blautia	Uridine	Directed	0.8	0.8	positive
Blautia	Vitamin A	Directed	0.8	0.8	positive
Blautia	xi-2,3-Dihydro-2-oxo-1H-indole-3-acetic acid	Directed	0.8	0.8	positive
Blautia	[4]-Gingerdiol 3,5-diacetate	Directed	0.803326	0.803326	positive
Blautia	3,3-Dimethylglutaric acid	Directed	0.803326	0.803326	positive
Blautia	PE(16:0/18:2(9Z,12Z))	Directed	0.803326	0.803326	positive
Blautia	Uridine diphosphate-N-acetylglucosamine	Directed	0.803354	0.803354	positive
Blautia	16-Hydroxy hexadecanoic acid	Directed	0.816667	0.816667	positive
Blautia	NEG01359	Directed	0.816667	0.816667	positive
Blautia	2-Ethylacrylic acid	Directed	0.816667	0.816667	positive
Blautia	3,4-Bis(7-chloroindol-3-yl)pyrrole-2,5-dicarboxylate	Directed	0.816667	0.816667	positive
Blautia	3-Methyldioxyindole	Directed	0.816667	0.816667	positive
Blautia	4-Hydroxyphenylpyruvic acid	Directed	0.816667	0.816667	positive
Blautia	5-Methyldeoxycytidine	Directed	0.816667	0.816667	positive
Blautia	9,10-epoxyoctadecanoic acid	Directed	0.816667	0.816667	positive
Blautia	Cortisone	Directed	0.816667	0.816667	positive
Blautia	Ethoxyquin	Directed	0.816667	0.816667	positive
Blautia	Methylimidazoleacetic acid	Directed	0.816667	0.816667	positive
Blautia	N-Acetylhistidine	Directed	0.816667	0.816667	positive
Blautia	(R)-Salsolinol	Directed	0.821584	0.821584	positive
Blautia	4-(N-Maleimido)benzyltrimethylammonium iodide	Directed	0.821584	0.821584	positive
Blautia	Butyrylcarnitine	Directed	0.821584	0.821584	positive
Blautia	Mesalazine	Directed	0.821584	0.821584	positive
Blautia	Pimelic acid	Directed	0.821584	0.821584	positive
Blautia	Pyridoxine	Directed	0.821584	0.821584	positive
Blautia	28-Norcyclomusalenone	Directed	0.828459	0.828459	positive
Blautia	1-Nitroheptane	Directed	0.833333	0.833333	positive
Blautia	3-Methylguanine	Directed	0.833333	0.833333	positive
Blautia	4-Aminophenol	Directed	0.833333	0.833333	positive
Blautia	Alanyl-Leucine	Directed	0.833333	0.833333	positive
Blautia	Dihydrojasmonic acid	Directed	0.833333	0.833333	positive
Blautia	Ethyl dodecanoate	Directed	0.833333	0.833333	positive
Blautia	Flupropate	Directed	0.833333	0.833333	positive
Blautia	Glutathione	Directed	0.833333	0.833333	positive
Blautia	LysoPE(15:0/0:0)	Directed	0.833333	0.833333	positive
Blautia	N-Acetylhistamine	Directed	0.833333	0.833333	positive
Blautia	N-Acetyl-L-aspartic acid	Directed	0.833333	0.833333	positive
Blautia	Phenylacetaldehyde	Directed	0.833333	0.833333	positive
Blautia	Cytokinin B	Directed	0.836827	0.836827	positive
Blautia	Phosphorylcholine	Directed	0.839841	0.839841	positive
Blautia	Ecgonine	Directed	0.85	0.85	positive
Blautia	Hydroxyprolyl-Gamma-glutamate	Directed	0.85	0.85	positive
Blautia	LysoPE(18:1(9Z)/0:0)	Directed	0.85	0.85	positive
Blautia	Nervonyl carnitine	Directed	0.85	0.85	positive
Blautia	Ortho-Hydroxyphenylacetic acid	Directed	0.85	0.85	positive
Blautia	Uracil	Directed	0.85	0.85	positive
Blautia	Indoleacetic acid	Directed	0.858099	0.858099	positive
Blautia	L-Acetylcarnitine	Directed	0.864531	0.864531	positive
Blautia	1-(5&apos;-Phosphoribosyl)-5-amino-4-(N-succinocarboxamide)-imidazole	Directed	0.866667	0.866667	positive
Blautia	D-Aspartic acid	Directed	0.866667	0.866667	positive
Blautia	Linamarin	Directed	0.866667	0.866667	positive
Blautia	LysoPE(16:0/0:0)	Directed	0.866667	0.866667	positive
Blautia	N-Acetyl-L-methionine	Directed	0.866667	0.866667	positive
Blautia	Valyl-Leucine	Directed	0.866667	0.866667	positive
Blautia	Neopterin	Directed	0.870301	0.870301	positive
Blautia	(2R)-2-Hydroxy-2-methylbutanenitrile	Directed	0.883333	0.883333	positive
Blautia	N-Acetylornithine	Directed	0.883333	0.883333	positive
Blautia	Palmitoylethanolamide	Directed	0.883333	0.883333	positive
Blautia	trans-1,4-Dichlorobutene	Directed	0.883333	0.883333	positive
Blautia	Leucinic acid	Directed	0.898434	0.898434	positive
Blautia	Niacinamide	Directed	0.912142	0.912142	positive
Blautia	L-trans-4-Methyl-2-pyrrolidinecarboxylic acid	Directed	0.916667	0.916667	positive
Blautia	2-Pyrocatechuic acid	Directed	0.933333	0.933333	positive
Blautia	Lysyl-Valine	Directed	0.95	0.95	positive
Blautia	p-Toluenesulfonic acid	Directed	0.966667	0.966667	positive
Blautia	Urocanic acid	Directed	0.966667	0.966667	positive
Blautia	Valeric acid	Directed	0.966667	0.966667	positive
Butyricicoccus	4-Hydroxycinnamic acid	Directed	0.861932	-0.861932	negative
Butyricicoccus	5-Aminopentanoic acid	Directed	0.833333	-0.833333	negative
Butyricicoccus	3,4,5-trihydroxy-6-{3,4,8,9,10-pentahydroxy-6-oxo-6H-benzo[c]chromene-1-carbonyloxy}oxane-2-carboxylic acid	Directed	0.8	0.8	positive
Butyricicoccus	3-Methyldioxyindole	Directed	0.8	0.8	positive
Butyricicoccus	3-Methylguanine	Directed	0.8	0.8	positive
Butyricicoccus	Alanyl-Leucine	Directed	0.8	0.8	positive
Butyricicoccus	Homo-L-arginine	Directed	0.8	0.8	positive
Butyricicoccus	Isobutyric acid	Directed	0.8	0.8	positive
Butyricicoccus	L-Agaridoxin	Directed	0.8	0.8	positive
Butyricicoccus	L-Tyrosine	Directed	0.8	0.8	positive
Butyricicoccus	N-a-Acetyl-L-arginine	Directed	0.8	0.8	positive
Butyricicoccus	PC(20:2(11Z,14Z)/20:4(5Z,8Z,11Z,14Z))	Directed	0.8	0.8	positive
Butyricicoccus	Selenomethionine Se-oxide	Directed	0.8	0.8	positive
Butyricicoccus	Sphinganine	Directed	0.8	0.8	positive
Butyricicoccus	Trimethylselenonium	Directed	0.8	0.8	positive
Butyricicoccus	Byssochlamic acid	Directed	0.800757	0.800757	positive
Butyricicoccus	Methylsuccinic acid	Directed	0.803354	0.803354	positive
Butyricicoccus	PC(14:0/15:0)	Directed	0.811723	0.811723	positive
Butyricicoccus	1H-Imidazole-1-acetic acid	Directed	0.816667	0.816667	positive
Butyricicoccus	1-piperideine-2-carboxylate	Directed	0.816667	0.816667	positive
Butyricicoccus	5-Methyldeoxycytidine	Directed	0.816667	0.816667	positive
Butyricicoccus	gamma-Aminobutyric acid	Directed	0.816667	0.816667	positive
Butyricicoccus	Methylimidazoleacetic acid	Directed	0.816667	0.816667	positive
Butyricicoccus	N-Acetylcadaverine	Directed	0.816667	0.816667	positive
Butyricicoccus	Nitrofurazone	Directed	0.816667	0.816667	positive
Butyricicoccus	para-Trifluoromethylphenol	Directed	0.816667	0.816667	positive
Butyricicoccus	S-Adenosylhomocysteine	Directed	0.816667	0.816667	positive
Butyricicoccus	TG(22:1(13Z)/19:2n6/22:6(4Z,7Z,10Z,13Z,16Z,19Z))	Directed	0.816667	0.816667	positive
Butyricicoccus	Cytokinin B	Directed	0.820091	0.820091	positive
Butyricicoccus	(x)-1,2-Propanediol 1-O-b-D-glucopyranoside	Directed	0.821584	0.821584	positive
Butyricicoccus	[4]-Gingerdiol 3,5-diacetate	Directed	0.821584	0.821584	positive
Butyricicoccus	9,10-epoxyoctadecanoic acid	Directed	0.821584	0.821584	positive
Butyricicoccus	16-Hydroxy hexadecanoic acid	Directed	0.825029	0.825029	positive
Butyricicoccus	N-Acetylornithine	Directed	0.830628	0.830628	positive
Butyricicoccus	Azelaic acid	Directed	0.833333	0.833333	positive
Butyricicoccus	Creatinine	Directed	0.833333	0.833333	positive
Butyricicoccus	L-Glutamic acid	Directed	0.833333	0.833333	positive
Butyricicoccus	LysoPE(18:1(9Z)/0:0)	Directed	0.833333	0.833333	positive
Butyricicoccus	Pyridoxamine	Directed	0.833333	0.833333	positive
Butyricicoccus	Quinoline-4,8-diol	Directed	0.833333	0.833333	positive
Butyricicoccus	Sarcosine	Directed	0.833333	0.833333	positive
Butyricicoccus	Taurine	Directed	0.833333	0.833333	positive
Butyricicoccus	Zymonic acid	Directed	0.833333	0.833333	positive
Butyricicoccus	(R)-Salsolinol	Directed	0.839841	0.839841	positive
Butyricicoccus	4-(N-Maleimido)benzyltrimethylammonium iodide	Directed	0.839841	0.839841	positive
Butyricicoccus	6-Hydroxy-1H-indole-3-acetamide	Directed	0.839841	0.839841	positive
Butyricicoccus	7-Aminomethyl-7-carbaguanine	Directed	0.839841	0.839841	positive
Butyricicoccus	Mesalazine	Directed	0.839841	0.839841	positive
Butyricicoccus	Pimelic acid	Directed	0.839841	0.839841	positive
Butyricicoccus	N-Acetylhistamine	Directed	0.847579	0.847579	positive
Butyricicoccus	1H-Pyrrole-2-carboxaldehyde	Directed	0.85	0.85	positive
Butyricicoccus	1-Methyl-6-phenyl-1H-imidazo[4,5-b]pyridin-2-amine	Directed	0.85	0.85	positive
Butyricicoccus	4,6-Dihydroxyquinoline	Directed	0.85	0.85	positive
Butyricicoccus	Indoxyl sulfate	Directed	0.85	0.85	positive
Butyricicoccus	Inosinic acid	Directed	0.85	0.85	positive
Butyricicoccus	N-Hexadecanoylpyrrolidine	Directed	0.85	0.85	positive
Butyricicoccus	Palmitoylethanolamide	Directed	0.85	0.85	positive
Butyricicoccus	Thymidine	Directed	0.85	0.85	positive
Butyricicoccus	Uracil	Directed	0.85	0.85	positive
Butyricicoccus	Valyl-Valine	Directed	0.85	0.85	positive
Butyricicoccus	Anatabine	Directed	0.853564	0.853564	positive
Butyricicoccus	(Â±)-erythro-Isoleucine	Directed	0.858099	0.858099	positive
Butyricicoccus	Indoleacetic acid	Directed	0.858099	0.858099	positive
Butyricicoccus	Luteolin 7-O-[beta-D-glucuronosyl-(1-&gt;2)-beta-D-glucuronide]	Directed	0.858099	0.858099	positive
Butyricicoccus	1-Methylhypoxanthine	Directed	0.866667	0.866667	positive
Butyricicoccus	Benzoic acid	Directed	0.866667	0.866667	positive
Butyricicoccus	Bowdichione	Directed	0.866667	0.866667	positive
Butyricicoccus	Dopamine quinone	Directed	0.866667	0.866667	positive
Butyricicoccus	L-2,4-diaminobutyric acid	Directed	0.866667	0.866667	positive
Butyricicoccus	Pyroglutamic acid	Directed	0.866667	0.866667	positive
Butyricicoccus	trans-Ferulic acid	Directed	0.866667	0.866667	positive
Butyricicoccus	Uridine diphosphate-N-acetylglucosamine	Directed	0.866667	0.866667	positive
Butyricicoccus	xi-2,3-Dihydro-2-oxo-1H-indole-3-acetic acid	Directed	0.866667	0.866667	positive
Butyricicoccus	1,4-Bis(chloromethoxymethyl)benzene	Directed	0.876356	0.876356	positive
Butyricicoccus	Hydrocinnamic acid	Directed	0.876356	0.876356	positive
Butyricicoccus	(2R)-O-Phospho-3-sulfolactate	Directed	0.883333	0.883333	positive
Butyricicoccus	3-Acetyl-2,7-naphthyridine	Directed	0.883333	0.883333	positive
Butyricicoccus	Alanyl-Valine	Directed	0.883333	0.883333	positive
Butyricicoccus	Citrulline	Directed	0.883333	0.883333	positive
Butyricicoccus	L-3,4-Dihydroxybutan-2-one 4-phosphate	Directed	0.883333	0.883333	positive
Butyricicoccus	Nornitrogen mustard	Directed	0.883333	0.883333	positive
Butyricicoccus	1-(5&apos;-Phosphoribosyl)-5-amino-4-(N-succinocarboxamide)-imidazole	Directed	0.894614	0.894614	positive
Butyricicoccus	1H-Indole-3-carboxaldehyde	Directed	0.894614	0.894614	positive
Butyricicoccus	3,3-Dimethylglutaric acid	Directed	0.894614	0.894614	positive
Butyricicoccus	Calystegine B2	Directed	0.9	0.9	positive
Butyricicoccus	Butyrylcarnitine	Directed	0.903774	0.903774	positive
Butyricicoccus	3-Methylcytosine	Directed	0.916667	0.916667	positive
Butyricicoccus	Chloroneb	Directed	0.916667	0.916667	positive
Butyricicoccus	dTDP-3-methyl-4-oxo-2,6-dideoxy-L-allose	Directed	0.916667	0.916667	positive
Butyricicoccus	Erythrono-1,4-lactone	Directed	0.916667	0.916667	positive
Butyricicoccus	Tyrosyl-Valine	Directed	0.916667	0.916667	positive
Butyricicoccus	Xanthine	Directed	0.92051	0.92051	positive
Butyricicoccus	Dimefox	Directed	0.933333	0.933333	positive
Butyricicoccus	Imidazoleacetic acid	Directed	0.933333	0.933333	positive
Butyricicoccus	PC(18:2(9Z,12Z)/18:0)	Directed	0.933333	0.933333	positive
Butyricicoccus	D-Ornithine	Directed	0.940019	0.940019	positive
Butyricicoccus	(2R)-2-Hydroxy-2-methylbutanenitrile	Directed	0.95	0.95	positive
Butyricicoccus	3-Dehydroxycarnitine	Directed	0.95	0.95	positive
Butyricicoccus	Diacetone alcohol	Directed	0.95	0.95	positive
Butyricicoccus	Pyrocatechol	Directed	0.95	0.95	positive
Butyricicoccus	D-Alanine	Directed	0.953983	0.953983	positive
Butyricicoccus	N-acetyl-5-aminosalicylic acid	Directed	0.96624	0.96624	positive
Butyricicoccus	Nervonyl carnitine	Directed	0.96624	0.96624	positive
Desulfovibrio	Beta-Glycerophosphoric acid	Directed	0.85	-0.85	negative
Desulfovibrio	Deoxyribose 5-phosphate	Directed	0.85	-0.85	negative
Desulfovibrio	2-Oxo-4-methylthiobutanoic acid	Directed	0.816667	-0.816667	negative
Desulfovibrio	L-Glutamic acid	Directed	0.8	-0.8	negative
Desulfovibrio	L-Histidine	Directed	0.8	-0.8	negative
Desulfovibrio	15-Methylpalmitate	Directed	0.8	0.8	positive
Desulfovibrio	Adrenochrome	Directed	0.8	0.8	positive
Desulfovibrio	Alizarin	Directed	0.8	0.8	positive
Desulfovibrio	Betonicine	Directed	0.8	0.8	positive
Desulfovibrio	Dodecanedioic acid	Directed	0.8	0.8	positive
Desulfovibrio	D-Ornithine	Directed	0.8	0.8	positive
Desulfovibrio	Fagomine	Directed	0.8	0.8	positive
Desulfovibrio	Ferrichrome	Directed	0.8	0.8	positive
Desulfovibrio	Glycine	Directed	0.8	0.8	positive
Desulfovibrio	Indole-3-propionic acid	Directed	0.8	0.8	positive
Desulfovibrio	Mangiferdesmethylursanone	Directed	0.8	0.8	positive
Desulfovibrio	N,N-Dimethylsphingosine	Directed	0.8	0.8	positive
Desulfovibrio	para-Trifluoromethylphenol	Directed	0.8	0.8	positive
Desulfovibrio	PC(22:5(7Z,10Z,13Z,16Z,19Z)/16:0)	Directed	0.8	0.8	positive
Desulfovibrio	Phosphorylcholine	Directed	0.8	0.8	positive
Desulfovibrio	Quinoline-4,8-diol	Directed	0.8	0.8	positive
Desulfovibrio	xi-2,3-Dihydro-2-oxo-1H-indole-3-acetic acid	Directed	0.803354	0.803354	positive
Desulfovibrio	(2R)-2-Hydroxy-2-methylbutanenitrile	Directed	0.816667	0.816667	positive
Desulfovibrio	3-Dehydroxycarnitine	Directed	0.816667	0.816667	positive
Desulfovibrio	Azelaic acid	Directed	0.816667	0.816667	positive
Desulfovibrio	Cholesterol sulfate	Directed	0.816667	0.816667	positive
Desulfovibrio	Erythrono-1,4-lactone	Directed	0.816667	0.816667	positive
Desulfovibrio	gamma-Aminobutyric acid	Directed	0.816667	0.816667	positive
Desulfovibrio	L-3,4-Dihydroxybutan-2-one 4-phosphate	Directed	0.816667	0.816667	positive
Desulfovibrio	PC(18:1(9Z)/18:1(9Z))	Directed	0.816667	0.816667	positive
Desulfovibrio	Taurine	Directed	0.816667	0.816667	positive
Desulfovibrio	TG(22:1(13Z)/19:2n6/22:6(4Z,7Z,10Z,13Z,16Z,19Z))	Directed	0.816667	0.816667	positive
Desulfovibrio	Vitamin A	Directed	0.816667	0.816667	positive
Desulfovibrio	Bowdichione	Directed	0.821584	0.821584	positive
Desulfovibrio	28-Norcyclomusalenone	Directed	0.828459	0.828459	positive
Desulfovibrio	1-Methylhypoxanthine	Directed	0.833333	0.833333	positive
Desulfovibrio	3-Methylguanine	Directed	0.833333	0.833333	positive
Desulfovibrio	6-Chloro-N-(1-methylethyl)-1,3,5-triazine-2,4-diamine	Directed	0.833333	0.833333	positive
Desulfovibrio	Butanoyl-CoA	Directed	0.833333	0.833333	positive
Desulfovibrio	Calystegin A3	Directed	0.833333	0.833333	positive
Desulfovibrio	Capric acid	Directed	0.833333	0.833333	positive
Desulfovibrio	d-Tocotrienol	Directed	0.833333	0.833333	positive
Desulfovibrio	Fosetyl	Directed	0.833333	0.833333	positive
Desulfovibrio	Glyphosate	Directed	0.833333	0.833333	positive
Desulfovibrio	Macrocarpal B	Directed	0.833333	0.833333	positive
Desulfovibrio	Mesalazine	Directed	0.833333	0.833333	positive
Desulfovibrio	N-Formimino-L-aspartate	Directed	0.833333	0.833333	positive
Desulfovibrio	Propane-1,2-diol 1-phosphate	Directed	0.833333	0.833333	positive
Desulfovibrio	p-Toluenesulfonic acid	Directed	0.833333	0.833333	positive
Desulfovibrio	Glutathione	Directed	0.836827	0.836827	positive
Desulfovibrio	(2R)-O-Phospho-3-sulfolactate	Directed	0.839841	0.839841	positive
Desulfovibrio	5-Hexyltetrahydro-2-furanoctanoic acid	Directed	0.839841	0.839841	positive
Desulfovibrio	Hydrocinnamic acid	Directed	0.839841	0.839841	positive
Desulfovibrio	Phenylacetaldehyde	Directed	0.845196	0.845196	positive
Desulfovibrio	3-Formyl-6-hydroxyindole	Directed	0.85	0.85	positive
Desulfovibrio	4-Hydroxybenzoic acid	Directed	0.85	0.85	positive
Desulfovibrio	Calystegine B2	Directed	0.85	0.85	positive
Desulfovibrio	Indole-3-carbinol	Directed	0.85	0.85	positive
Desulfovibrio	PC(18:0/22:6(4Z,7Z,10Z,13Z,16Z,19Z))	Directed	0.85	0.85	positive
Desulfovibrio	Valeric acid	Directed	0.85	0.85	positive
Desulfovibrio	5-Carboxy-2-oxohept-3-enedioate	Directed	0.852981	0.852981	positive
Desulfovibrio	1-Methylhistamine	Directed	0.866667	0.866667	positive
Desulfovibrio	3-Methylcytosine	Directed	0.866667	0.866667	positive
Desulfovibrio	7,8-Dehydro-beta-micropteroxanthin	Directed	0.866667	0.866667	positive
Desulfovibrio	Benzoic acid	Directed	0.866667	0.866667	positive
Desulfovibrio	Indoxyl sulfate	Directed	0.866667	0.866667	positive
Desulfovibrio	Methylsuccinic acid	Directed	0.866667	0.866667	positive
Desulfovibrio	N-Hexadecanoylpyrrolidine	Directed	0.866667	0.866667	positive
Desulfovibrio	Nitrofurazone	Directed	0.866667	0.866667	positive
Desulfovibrio	Palmitoylethanolamide	Directed	0.866667	0.866667	positive
Desulfovibrio	Sphinganine	Directed	0.866667	0.866667	positive
Desulfovibrio	Valyl-Valine	Directed	0.870388	0.870388	positive
Desulfovibrio	3-Iodo-L-tyrosine	Directed	0.878669	0.878669	positive
Desulfovibrio	3-Oxooctadecanoic acid	Directed	0.883333	0.883333	positive
Desulfovibrio	4-Imidazolone-5-propionic acid	Directed	0.883333	0.883333	positive
Desulfovibrio	L-Targinine	Directed	0.883333	0.883333	positive
Desulfovibrio	Uridine diphosphate-N-acetylglucosamine	Directed	0.883333	0.883333	positive
Desulfovibrio	Indoleacetic acid	Directed	0.894614	0.894614	positive
Desulfovibrio	Homo-L-arginine	Directed	0.8965	0.8965	positive
Desulfovibrio	(R)-Salsolinol	Directed	0.9	0.9	positive
Desulfovibrio	2-Ethylacrylic acid	Directed	0.9	0.9	positive
Desulfovibrio	Alanyl-Leucine	Directed	0.9	0.9	positive
Desulfovibrio	Capsiamide	Directed	0.9	0.9	positive
Desulfovibrio	PC(20:2(11Z,14Z)/14:0)	Directed	0.9	0.9	positive
Desulfovibrio	PC(22:4(7Z,10Z,13Z,16Z)/16:0)	Directed	0.9	0.9	positive
Desulfovibrio	Hypoxanthine	Directed	0.905204	0.905204	positive
Desulfovibrio	7-Aminomethyl-7-carbaguanine	Directed	0.912142	0.912142	positive
Desulfovibrio	PC(16:0/16:0)	Directed	0.912142	0.912142	positive
Desulfovibrio	Phosphocreatinine	Directed	0.912142	0.912142	positive
Desulfovibrio	Norvaline	Directed	0.916667	0.916667	positive
Desulfovibrio	(R)-5-Phosphomevalote	Directed	0.933333	0.933333	positive
Desulfovibrio	2-Diethylaminoethanol	Directed	0.933333	0.933333	positive
Desulfovibrio	Imidazoleacetic acid	Directed	0.940019	0.940019	positive
Desulfovibrio	Anatabine	Directed	0.95	0.95	positive
Desulfovibrio	apo-[3-methylcrotonoyl-CoA:carbon-dioxide ligase (ADP-forming)]	Directed	0.95	0.95	positive
Desulfovibrio	Ethanolamine phosphate	Directed	0.95	0.95	positive
Desulfovibrio	Valyl-Lysine	Directed	0.95	0.95	positive
Desulfovibrio	N-acetyl-5-aminosalicylic acid	Directed	0.962352	0.962352	positive
Desulfovibrio	3-Hydroxybenzoic acid	Directed	0.966667	0.966667	positive
Desulfovibrio	Alpha-Linolenic acid	Directed	0.966667	0.966667	positive
Desulfovibrio	Byssochlamic acid	Directed	0.979088	0.979088	positive
Lachnospiraceae_UCG-010	Saccharopine	Directed	0.883333	-0.883333	negative
Lachnospiraceae_UCG-010	Asymmetric dimethylarginine	Directed	0.85	-0.85	negative
Lachnospiraceae_UCG-010	Glycine	Directed	0.85	-0.85	negative
Lachnospiraceae_UCG-010	L-Phenylalanine	Directed	0.85	-0.85	negative
Lachnospiraceae_UCG-010	Betonicine	Directed	0.833333	-0.833333	negative
Lachnospiraceae_UCG-010	PE(16:0/18:2(9Z,12Z))	Directed	0.833333	-0.833333	negative
Lachnospiraceae_UCG-010	dTDP-3-methyl-4-oxo-2,6-dideoxy-L-allose	Directed	0.816667	-0.816667	negative
Lachnospiraceae_UCG-010	PC(22:4(7Z,10Z,13Z,16Z)/16:0)	Directed	0.816667	-0.816667	negative
Lachnospiraceae_UCG-010	Zymonic acid	Directed	0.816667	-0.816667	negative
Lachnospiraceae_UCG-010	(E)-3-(4-Hydroxyphenyl)-2-propenal	Directed	0.8	-0.8	negative
Lachnospiraceae_UCG-010	Adenine	Directed	0.8	-0.8	negative
Lachnospiraceae_UCG-010	PC(20:1(11Z)/20:4(5Z,8Z,11Z,14Z))	Directed	0.8	-0.8	negative
Lachnospiraceae_UCG-010	Alanyl-Leucine	Directed	0.8	0.8	positive
Lachnospiraceae_UCG-010	Alanyl-Valine	Directed	0.8	0.8	positive
Lachnospiraceae_UCG-010	Calystegin A3	Directed	0.8	0.8	positive
Lachnospiraceae_UCG-010	Fagomine	Directed	0.8	0.8	positive
Lachnospiraceae_UCG-010	Gravacridonetriol glucoside	Directed	0.8	0.8	positive
Lachnospiraceae_UCG-010	Imidazoleacetic acid	Directed	0.8	0.8	positive
Lachnospiraceae_UCG-010	m-Coumaric acid	Directed	0.8	0.8	positive
Lachnospiraceae_UCG-010	N-Acetylhistidine	Directed	0.8	0.8	positive
Lachnospiraceae_UCG-010	PC(18:1(9Z)/18:1(9Z))	Directed	0.8	0.8	positive
Lachnospiraceae_UCG-010	Pyridoxine	Directed	0.8	0.8	positive
Lachnospiraceae_UCG-010	TG(22:1(13Z)/19:2n6/22:6(4Z,7Z,10Z,13Z,16Z,19Z))	Directed	0.8	0.8	positive
Lachnospiraceae_UCG-010	trans-Ferulic acid	Directed	0.8	0.8	positive
Lachnospiraceae_UCG-010	7-Aminomethyl-7-carbaguanine	Directed	0.803354	0.803354	positive
Lachnospiraceae_UCG-010	Ortho-Hydroxyphenylacetic acid	Directed	0.809461	0.809461	positive
Lachnospiraceae_UCG-010	Inosinic acid	Directed	0.813676	0.813676	positive
Lachnospiraceae_UCG-010	L-2-Amino-3-methylenehexanoic acid	Directed	0.813676	0.813676	positive
Lachnospiraceae_UCG-010	1H-Indole-3-carboxaldehyde	Directed	0.816667	0.816667	positive
Lachnospiraceae_UCG-010	2-Diethylaminoethanol	Directed	0.816667	0.816667	positive
Lachnospiraceae_UCG-010	3-Methyldioxyindole	Directed	0.816667	0.816667	positive
Lachnospiraceae_UCG-010	4-Imidazolone-5-propionic acid	Directed	0.816667	0.816667	positive
Lachnospiraceae_UCG-010	Delphinidin 3-O-(6-caffeoyl-beta-D-glucoside)	Directed	0.816667	0.816667	positive
Lachnospiraceae_UCG-010	Ethanolamine phosphate	Directed	0.816667	0.816667	positive
Lachnospiraceae_UCG-010	Isobutyric acid	Directed	0.816667	0.816667	positive
Lachnospiraceae_UCG-010	Pyridoxine phosphate	Directed	0.816667	0.816667	positive
Lachnospiraceae_UCG-010	Ureidopropionic acid	Directed	0.816667	0.816667	positive
Lachnospiraceae_UCG-010	28-Norcyclomusalenone	Directed	0.820091	0.820091	positive
Lachnospiraceae_UCG-010	(2R)-O-Phospho-3-sulfolactate	Directed	0.821584	0.821584	positive
Lachnospiraceae_UCG-010	5-Hexyltetrahydro-2-furanoctanoic acid	Directed	0.821584	0.821584	positive
Lachnospiraceae_UCG-010	(1S,3R)-3-(2,2-Dichloroethenyl)-2,2-dimethylcyclopropanecarboxylate	Directed	0.833333	0.833333	positive
Lachnospiraceae_UCG-010	1H-Pyrrole-2-carboxaldehyde	Directed	0.833333	0.833333	positive
Lachnospiraceae_UCG-010	1-Nitroheptane	Directed	0.833333	0.833333	positive
Lachnospiraceae_UCG-010	Alanyl-Proline	Directed	0.833333	0.833333	positive
Lachnospiraceae_UCG-010	Dihydrojasmonic acid	Directed	0.833333	0.833333	positive
Lachnospiraceae_UCG-010	Erythrono-1,4-lactone	Directed	0.833333	0.833333	positive
Lachnospiraceae_UCG-010	Indole-3-carbinol	Directed	0.833333	0.833333	positive
Lachnospiraceae_UCG-010	N-[(4-Hydroxy-3-methoxyphenyl)methyl]octanamide	Directed	0.833333	0.833333	positive
Lachnospiraceae_UCG-010	N-Acetylornithine	Directed	0.833333	0.833333	positive
Lachnospiraceae_UCG-010	Phenylacetaldehyde	Directed	0.833333	0.833333	positive
Lachnospiraceae_UCG-010	Succinyl-CoA	Directed	0.833333	0.833333	positive
Lachnospiraceae_UCG-010	Valyl-Leucine	Directed	0.833333	0.833333	positive
Lachnospiraceae_UCG-010	Nitrofurazone	Directed	0.835573	0.835573	positive
Lachnospiraceae_UCG-010	Indoleacetic acid	Directed	0.839841	0.839841	positive
Lachnospiraceae_UCG-010	1,4-Bis(chloromethoxymethyl)benzene	Directed	0.85	0.85	positive
Lachnospiraceae_UCG-010	3-Sulfopyruvate	Directed	0.85	0.85	positive
Lachnospiraceae_UCG-010	Benzoic acid	Directed	0.85	0.85	positive
Lachnospiraceae_UCG-010	Lysyl-Tyrosine	Directed	0.85	0.85	positive
Lachnospiraceae_UCG-010	N-acetyl-5-aminosalicylic acid	Directed	0.85	0.85	positive
Lachnospiraceae_UCG-010	N-Acetyl-L-aspartic acid	Directed	0.85	0.85	positive
Lachnospiraceae_UCG-010	Sphinganine	Directed	0.85	0.85	positive
Lachnospiraceae_UCG-010	5-Carboxy-2-oxohept-3-enedioate	Directed	0.852981	0.852981	positive
Lachnospiraceae_UCG-010	Luteolin 7-O-[beta-D-glucuronosyl-(1-&gt;2)-beta-D-glucuronide]	Directed	0.853564	0.853564	positive
Lachnospiraceae_UCG-010	PC(14:0/15:0)	Directed	0.853564	0.853564	positive
Lachnospiraceae_UCG-010	3,3-Dimethylglutaric acid	Directed	0.858099	0.858099	positive
Lachnospiraceae_UCG-010	(2R)-2-Hydroxy-2-methylbutanenitrile	Directed	0.866667	0.866667	positive
Lachnospiraceae_UCG-010	6-Hydroxy-1H-indole-3-acetamide	Directed	0.866667	0.866667	positive
Lachnospiraceae_UCG-010	L-Valine	Directed	0.866667	0.866667	positive
Lachnospiraceae_UCG-010	3-Formyl-6-hydroxyindole	Directed	0.870301	0.870301	positive
Lachnospiraceae_UCG-010	Olomoucine	Directed	0.870388	0.870388	positive
Lachnospiraceae_UCG-010	L-Acetylcarnitine	Directed	0.881483	0.881483	positive
Lachnospiraceae_UCG-010	(x)-1,2-Propanediol 1-O-b-D-glucopyranoside	Directed	0.883333	0.883333	positive
Lachnospiraceae_UCG-010	16-Hydroxy hexadecanoic acid	Directed	0.883333	0.883333	positive
Lachnospiraceae_UCG-010	2-Ethylacrylic acid	Directed	0.883333	0.883333	positive
Lachnospiraceae_UCG-010	2-Hydroxystearic acid	Directed	0.883333	0.883333	positive
Lachnospiraceae_UCG-010	4-Guanidinobutanoic acid	Directed	0.883333	0.883333	positive
Lachnospiraceae_UCG-010	Azelaic acid	Directed	0.883333	0.883333	positive
Lachnospiraceae_UCG-010	Ergothioneine	Directed	0.883333	0.883333	positive
Lachnospiraceae_UCG-010	Ethyl dodecanoate	Directed	0.883333	0.883333	positive
Lachnospiraceae_UCG-010	Linamarin	Directed	0.883333	0.883333	positive
Lachnospiraceae_UCG-010	LysoPE(18:1(9Z)/0:0)	Directed	0.883333	0.883333	positive
Lachnospiraceae_UCG-010	Nicotinic acid	Directed	0.883333	0.883333	positive
Lachnospiraceae_UCG-010	3-Iodo-L-tyrosine	Directed	0.887037	0.887037	positive
Lachnospiraceae_UCG-010	4-Hydroxybenzoic acid	Directed	0.887037	0.887037	positive
Lachnospiraceae_UCG-010	Bowdichione	Directed	0.894614	0.894614	positive
Lachnospiraceae_UCG-010	Capsiamide	Directed	0.894614	0.894614	positive
Lachnospiraceae_UCG-010	Hydrocinnamic acid	Directed	0.894614	0.894614	positive
Lachnospiraceae_UCG-010	Macrocarpal B	Directed	0.894614	0.894614	positive
Lachnospiraceae_UCG-010	[6,7,8,11,12,13,22-heptahydroxy-3,16-dioxo-21-(3,4,5-trihydroxybenzoyloxy)-2,17,20-trioxatetracyclo[17.3.1.0tricosa-4,6,8,10,12,14-hexaen-23-yl]oxidanesulfonic acid	Directed	0.9	0.9	positive
Lachnospiraceae_UCG-010	1-(5&apos;-Phosphoribosyl)-5-amino-4-(N-succinocarboxamide)-imidazole	Directed	0.9	0.9	positive
Lachnospiraceae_UCG-010	3-Hydroxybenzoic acid	Directed	0.9	0.9	positive
Lachnospiraceae_UCG-010	L-trans-4-Methyl-2-pyrrolidinecarboxylic acid	Directed	0.9	0.9	positive
Lachnospiraceae_UCG-010	LysoPE(16:0/0:0)	Directed	0.9	0.9	positive
Lachnospiraceae_UCG-010	Methyldopa	Directed	0.9	0.9	positive
Lachnospiraceae_UCG-010	N-Acetyl-L-methionine	Directed	0.9	0.9	positive
Lachnospiraceae_UCG-010	Nornitrogen mustard	Directed	0.905204	0.905204	positive
Lachnospiraceae_UCG-010	3-Dehydroxycarnitine	Directed	0.916667	0.916667	positive
Lachnospiraceae_UCG-010	7,8-Dehydro-beta-micropteroxanthin	Directed	0.916667	0.916667	positive
Lachnospiraceae_UCG-010	Indole-3-propionic acid	Directed	0.916667	0.916667	positive
Lachnospiraceae_UCG-010	LysoPE(15:0/0:0)	Directed	0.916667	0.916667	positive
Lachnospiraceae_UCG-010	Mangiferdesmethylursanone	Directed	0.916667	0.916667	positive
Lachnospiraceae_UCG-010	Tauroursodeoxycholic acid	Directed	0.916667	0.916667	positive
Lachnospiraceae_UCG-010	Urocanic acid	Directed	0.916667	0.916667	positive
Lachnospiraceae_UCG-010	4-Hydroxyproline	Directed	0.933333	0.933333	positive
Lachnospiraceae_UCG-010	Hypogeic acid	Directed	0.933333	0.933333	positive
Lachnospiraceae_UCG-010	L-Norleucine	Directed	0.933333	0.933333	positive
Lachnospiraceae_UCG-010	Trimethylselenonium	Directed	0.933333	0.933333	positive
Lachnospiraceae_UCG-010	PC(18:0/22:6(4Z,7Z,10Z,13Z,16Z,19Z))	Directed	0.940019	0.940019	positive
Lachnospiraceae_UCG-010	Valyl-Valine	Directed	0.940019	0.940019	positive
Lachnospiraceae_UCG-010	3-Oxooctadecanoic acid	Directed	0.95	0.95	positive
Lachnospiraceae_UCG-010	Chlorfenprop-methyl	Directed	0.95	0.95	positive
Lachnospiraceae_UCG-010	Palmitoylethanolamide	Directed	0.95	0.95	positive
Megasphaera	Hypogeic acid	Directed	0.9	-0.9	negative
Megasphaera	Racemethionine	Directed	0.816667	-0.816667	negative
Megasphaera	(3E)-4-(2-Carboxyphenyl)-2-oxobut-3-enoate	Directed	0.8	-0.8	negative
Megasphaera	Nitrogen mustard	Directed	0.8	-0.8	negative
Megasphaera	TG(22:1(13Z)/19:2n6/22:6(4Z,7Z,10Z,13Z,16Z,19Z))	Directed	0.8	-0.8	negative
Megasphaera	1-Methylhypoxanthine	Directed	0.8	0.8	positive
Megasphaera	3-Acetyl-2,7-naphthyridine	Directed	0.8	0.8	positive
Megasphaera	4-Imidazolone-5-propionic acid	Directed	0.8	0.8	positive
Megasphaera	6-Chloro-N-(1-methylethyl)-1,3,5-triazine-2,4-diamine	Directed	0.8	0.8	positive
Megasphaera	6-Hydroxy-1H-indole-3-acetamide	Directed	0.8	0.8	positive
Megasphaera	7,8-Dehydro-beta-micropteroxanthin	Directed	0.8	0.8	positive
Megasphaera	Arachidonic acid	Directed	0.8	0.8	positive
Megasphaera	Ascorbic acid	Directed	0.8	0.8	positive
Megasphaera	Asymmetric dimethylarginine	Directed	0.8	0.8	positive
Megasphaera	D-Xylitol	Directed	0.8	0.8	positive
Megasphaera	Epsilon-caprolactam	Directed	0.8	0.8	positive
Megasphaera	gamma-Aminobutyric acid	Directed	0.8	0.8	positive
Megasphaera	Indole-3-propionic acid	Directed	0.8	0.8	positive
Megasphaera	Isobutyric acid	Directed	0.8	0.8	positive
Megasphaera	L-2-Amino-3-methylenehexanoic acid	Directed	0.8	0.8	positive
Megasphaera	Lysyl-Tyrosine	Directed	0.8	0.8	positive
Megasphaera	N,N-Dimethylsphingosine	Directed	0.8	0.8	positive
Megasphaera	Niacinamide	Directed	0.8	0.8	positive
Megasphaera	xi-2,3-Dihydro-2-oxo-1H-indole-3-acetic acid	Directed	0.8	0.8	positive
Megasphaera	3-Iodo-L-tyrosine	Directed	0.803354	0.803354	positive
Megasphaera	Cortisone	Directed	0.809461	0.809461	positive
Megasphaera	Valyl-Valine	Directed	0.809461	0.809461	positive
Megasphaera	4-Aminophenol	Directed	0.816667	0.816667	positive
Megasphaera	6-Hydroxydopamine	Directed	0.816667	0.816667	positive
Megasphaera	L-Acetylcarnitine	Directed	0.816667	0.816667	positive
Megasphaera	L-Alloisoleucine	Directed	0.816667	0.816667	positive
Megasphaera	Pyrocatechol	Directed	0.816667	0.816667	positive
Megasphaera	Quinoline-4,8-diol	Directed	0.816667	0.816667	positive
Megasphaera	(2R)-O-Phospho-3-sulfolactate	Directed	0.821584	0.821584	positive
Megasphaera	N-acetyl-5-aminosalicylic acid	Directed	0.830628	0.830628	positive
Megasphaera	3-Methylcytosine	Directed	0.833333	0.833333	positive
Megasphaera	4-Hydroxycinnamic acid	Directed	0.833333	0.833333	positive
Megasphaera	Aminoethoxyacetic acid	Directed	0.833333	0.833333	positive
Megasphaera	Citrulline	Directed	0.833333	0.833333	positive
Megasphaera	Ethanolamine phosphate	Directed	0.833333	0.833333	positive
Megasphaera	Indoxyl sulfate	Directed	0.833333	0.833333	positive
Megasphaera	L-3,4-Dihydroxybutan-2-one 4-phosphate	Directed	0.833333	0.833333	positive
Megasphaera	LysoPE(15:0/0:0)	Directed	0.833333	0.833333	positive
Megasphaera	Quindoxin	Directed	0.833333	0.833333	positive
Megasphaera	Byssochlamic acid	Directed	0.835573	0.835573	positive
Megasphaera	D-Glutamine	Directed	0.839841	0.839841	positive
Megasphaera	Indoleacetic acid	Directed	0.839841	0.839841	positive
Megasphaera	Luteolin 7-O-[beta-D-glucuronosyl-(1-&gt;2)-beta-D-glucuronide]	Directed	0.839841	0.839841	positive
Megasphaera	Acrylic acid	Directed	0.85	0.85	positive
Megasphaera	Adrenochrome	Directed	0.85	0.85	positive
Megasphaera	apo-[3-methylcrotonoyl-CoA:carbon-dioxide ligase (ADP-forming)]	Directed	0.85	0.85	positive
Megasphaera	Cholesterol sulfate	Directed	0.85	0.85	positive
Megasphaera	Ethyl dodecanoate	Directed	0.85	0.85	positive
Megasphaera	Glycerophosphocholine	Directed	0.85	0.85	positive
Megasphaera	5-Carboxy-2-oxohept-3-enedioate	Directed	0.852981	0.852981	positive
Megasphaera	3,3-Dimethylglutaric acid	Directed	0.858099	0.858099	positive
Megasphaera	D-Aspartic acid	Directed	0.858099	0.858099	positive
Megasphaera	Dihydrojasmonic acid	Directed	0.858099	0.858099	positive
Megasphaera	Dodecanedioic acid	Directed	0.858099	0.858099	positive
Megasphaera	4,6-Dihydroxyquinoline	Directed	0.866667	0.866667	positive
Megasphaera	Anserine	Directed	0.866667	0.866667	positive
Megasphaera	d-Tocotrienol	Directed	0.866667	0.866667	positive
Megasphaera	Ergothioneine	Directed	0.866667	0.866667	positive
Megasphaera	N-Formimino-L-aspartate	Directed	0.866667	0.866667	positive
Megasphaera	N-Hexadecanoylpyrrolidine	Directed	0.866667	0.866667	positive
Megasphaera	Tyrosyl-Valine	Directed	0.866667	0.866667	positive
Megasphaera	Cytokinin B	Directed	0.876356	0.876356	positive
Megasphaera	Valeric acid	Directed	0.881483	0.881483	positive
Megasphaera	2-Diethylaminoethanol	Directed	0.883333	0.883333	positive
Megasphaera	Adenosine 2&apos;-phosphate	Directed	0.883333	0.883333	positive
Megasphaera	Capric acid	Directed	0.883333	0.883333	positive
Megasphaera	Formyl-CoA	Directed	0.883333	0.883333	positive
Megasphaera	Indole-3-carbinol	Directed	0.883333	0.883333	positive
Megasphaera	N-Acetylcadaverine	Directed	0.883333	0.883333	positive
Megasphaera	PC(22:5(7Z,10Z,13Z,16Z,19Z)/16:0)	Directed	0.883333	0.883333	positive
Megasphaera	Bowdichione	Directed	0.894614	0.894614	positive
Megasphaera	Capsiamide	Directed	0.894614	0.894614	positive
Megasphaera	D-Alanine	Directed	0.894614	0.894614	positive
Megasphaera	Delphinidin 3-O-(6-caffeoyl-beta-D-glucoside)	Directed	0.894614	0.894614	positive
Megasphaera	Dopamine quinone	Directed	0.894614	0.894614	positive
Megasphaera	Hydrocinnamic acid	Directed	0.894614	0.894614	positive
Megasphaera	Macrocarpal B	Directed	0.894614	0.894614	positive
Megasphaera	L-2,4-diaminobutyric acid	Directed	0.895405	0.895405	positive
Megasphaera	Dimefox	Directed	0.898365	0.898365	positive
Megasphaera	1-piperideine-2-carboxylate	Directed	0.9	0.9	positive
Megasphaera	4-Hydroxybenzoic acid	Directed	0.9	0.9	positive
Megasphaera	5-Aminopentanoic acid	Directed	0.9	0.9	positive
Megasphaera	7-Aminomethyl-7-carbaguanine	Directed	0.9	0.9	positive
Megasphaera	Imidazoleacetic acid	Directed	0.9	0.9	positive
Megasphaera	Thymidine	Directed	0.9	0.9	positive
Megasphaera	D-Ornithine	Directed	0.905204	0.905204	positive
Megasphaera	Calystegine B2	Directed	0.916667	0.916667	positive
Megasphaera	Methylsuccinic acid	Directed	0.916667	0.916667	positive
Megasphaera	1,4-Bis(chloromethoxymethyl)benzene	Directed	0.933333	0.933333	positive
Megasphaera	1H-Imidazole-1-acetic acid	Directed	0.933333	0.933333	positive
Megasphaera	5-Hexyltetrahydro-2-furanoctanoic acid	Directed	0.933333	0.933333	positive
Megasphaera	Xanthine	Directed	0.933333	0.933333	positive
Megasphaera	Pyridoxamine	Directed	0.95	0.95	positive
Megasphaera	Thalictroidine	Directed	0.95	0.95	positive
Megasphaera	Benzoic acid	Directed	0.966667	0.966667	positive
Megasphaera	Diacetone alcohol	Directed	0.966667	0.966667	positive
Megasphaera	Nitrofurazone	Directed	0.966667	0.966667	positive
Megasphaera	Sphinganine	Directed	0.966667	0.966667	positive
Olsenella	[6,7,8,11,12,13,22-heptahydroxy-3,16-dioxo-21-(3,4,5-trihydroxybenzoyloxy)-2,17,20-trioxatetracyclo[17.3.1.0tricosa-4,6,8,10,12,14-hexaen-23-yl]oxidanesulfonic acid	Directed	0.866667	-0.866667	negative
Olsenella	Hypoxanthine	Directed	0.85	-0.85	negative
Olsenella	Monodehydroascorbate	Directed	0.85	-0.85	negative
Olsenella	8-Hydroxydihydrodaidzein	Directed	0.833333	-0.833333	negative
Olsenella	Acetylhydrazine	Directed	0.833333	-0.833333	negative
Olsenella	L-Glutamic acid	Directed	0.833333	-0.833333	negative
Olsenella	dTDP-3-methyl-4-oxo-2,6-dideoxy-L-allose	Directed	0.816667	-0.816667	negative
Olsenella	Glycerophosphocholine	Directed	0.816667	-0.816667	negative
Olsenella	L-Phenylalanine	Directed	0.816667	-0.816667	negative
Olsenella	Arachidonic acid	Directed	0.8	-0.8	negative
Olsenella	Deoxyribose 5-phosphate	Directed	0.8	-0.8	negative
Olsenella	Saccharopine	Directed	0.8	-0.8	negative
Olsenella	3-Formyl-6-hydroxyindole	Directed	0.8	0.8	positive
Olsenella	apo-[3-methylcrotonoyl-CoA:carbon-dioxide ligase (ADP-forming)]	Directed	0.8	0.8	positive
Olsenella	Benzoic acid	Directed	0.8	0.8	positive
Olsenella	Calystegin A3	Directed	0.8	0.8	positive
Olsenella	Ecgonine	Directed	0.8	0.8	positive
Olsenella	Fosetyl	Directed	0.8	0.8	positive
Olsenella	Indole-3-propionic acid	Directed	0.8	0.8	positive
Olsenella	Inosinic acid	Directed	0.8	0.8	positive
Olsenella	L-Alloisoleucine	Directed	0.8	0.8	positive
Olsenella	N-[(4-Hydroxy-3-methoxyphenyl)methyl]octanamide	Directed	0.8	0.8	positive
Olsenella	N-Acetyl-L-aspartic acid	Directed	0.8	0.8	positive
Olsenella	Ortho-Hydroxyphenylacetic acid	Directed	0.8	0.8	positive
Olsenella	[4]-Gingerdiol 3,5-diacetate	Directed	0.803326	0.803326	positive
Olsenella	3,3-Dimethylglutaric acid	Directed	0.803326	0.803326	positive
Olsenella	7-Aminomethyl-7-carbaguanine	Directed	0.811723	0.811723	positive
Olsenella	1-Nitroheptane	Directed	0.816667	0.816667	positive
Olsenella	3-Sulfopyruvate	Directed	0.816667	0.816667	positive
Olsenella	5-Methyldeoxycytidine	Directed	0.816667	0.816667	positive
Olsenella	Dopamine quinone	Directed	0.816667	0.816667	positive
Olsenella	Ethanolamine phosphate	Directed	0.816667	0.816667	positive
Olsenella	Malonic acid	Directed	0.816667	0.816667	positive
Olsenella	PC(18:4(6Z,9Z,12Z,15Z)/18:1(11Z))	Directed	0.816667	0.816667	positive
Olsenella	Phosphocreatinine	Directed	0.816667	0.816667	positive
Olsenella	p-Toluenesulfonic acid	Directed	0.816667	0.816667	positive
Olsenella	PC(14:0/15:0)	Directed	0.820091	0.820091	positive
Olsenella	5-Carboxy-2-oxohept-3-enedioate	Directed	0.826869	0.826869	positive
Olsenella	3-Methyldioxyindole	Directed	0.828459	0.828459	positive
Olsenella	(R)-5-Phosphomevalote	Directed	0.833333	0.833333	positive
Olsenella	1H-Indole-3-carboxaldehyde	Directed	0.833333	0.833333	positive
Olsenella	1-piperideine-2-carboxylate	Directed	0.833333	0.833333	positive
Olsenella	3,4-Bis(7-chloroindol-3-yl)pyrrole-2,5-dicarboxylate	Directed	0.833333	0.833333	positive
Olsenella	Alanyl-Proline	Directed	0.833333	0.833333	positive
Olsenella	Dihydrojasmonic acid	Directed	0.833333	0.833333	positive
Olsenella	N-Acetylhistidine	Directed	0.833333	0.833333	positive
Olsenella	Nicotinic acid	Directed	0.833333	0.833333	positive
Olsenella	Nitrofurazone	Directed	0.833333	0.833333	positive
Olsenella	Nitrogen mustard	Directed	0.833333	0.833333	positive
Olsenella	Nornitrogen mustard	Directed	0.833333	0.833333	positive
Olsenella	(2R)-2-Hydroxy-2-methylbutanenitrile	Directed	0.85	0.85	positive
Olsenella	16-Hydroxy hexadecanoic acid	Directed	0.85	0.85	positive
Olsenella	2-Diethylaminoethanol	Directed	0.85	0.85	positive
Olsenella	4-Imidazolone-5-propionic acid	Directed	0.85	0.85	positive
Olsenella	Alanyl-Leucine	Directed	0.85	0.85	positive
Olsenella	Dimefox	Directed	0.85	0.85	positive
Olsenella	Ethyl dodecanoate	Directed	0.85	0.85	positive
Olsenella	LysoPE(15:0/0:0)	Directed	0.85	0.85	positive
Olsenella	N-Acetyl-L-methionine	Directed	0.85	0.85	positive
Olsenella	N-Formimino-L-aspartate	Directed	0.85	0.85	positive
Olsenella	Niacinamide	Directed	0.85	0.85	positive
Olsenella	Propane-1,2-diol 1-phosphate	Directed	0.85	0.85	positive
Olsenella	Uridine 5&apos;-monophosphate	Directed	0.85	0.85	positive
Olsenella	Uridine diphosphate-N-acetylglucosamine	Directed	0.85	0.85	positive
Olsenella	(2R)-O-Phospho-3-sulfolactate	Directed	0.858099	0.858099	positive
Olsenella	5-Hexyltetrahydro-2-furanoctanoic acid	Directed	0.858099	0.858099	positive
Olsenella	Hydrocinnamic acid	Directed	0.858099	0.858099	positive
Olsenella	Indoleacetic acid	Directed	0.858099	0.858099	positive
Olsenella	L-trans-4-Methyl-2-pyrrolidinecarboxylic acid	Directed	0.858099	0.858099	positive
Olsenella	LysoPE(18:1(9Z)/0:0)	Directed	0.858099	0.858099	positive
Olsenella	1-(5&apos;-Phosphoribosyl)-5-amino-4-(N-succinocarboxamide)-imidazole	Directed	0.866667	0.866667	positive
Olsenella	3-Methylguanine	Directed	0.866667	0.866667	positive
Olsenella	4-Hydroxybenzaldehyde	Directed	0.866667	0.866667	positive
Olsenella	7,8-Dehydro-beta-micropteroxanthin	Directed	0.866667	0.866667	positive
Olsenella	Azelaic acid	Directed	0.866667	0.866667	positive
Olsenella	Fagomine	Directed	0.866667	0.866667	positive
Olsenella	L-2,4-diaminobutyric acid	Directed	0.866667	0.866667	positive
Olsenella	LysoPE(16:0/0:0)	Directed	0.866667	0.866667	positive
Olsenella	Methyldopa	Directed	0.866667	0.866667	positive
Olsenella	PC(18:0/22:6(4Z,7Z,10Z,13Z,16Z,19Z))	Directed	0.866667	0.866667	positive
Olsenella	PC(18:3(6Z,9Z,12Z)/18:1(11Z))	Directed	0.866667	0.866667	positive
Olsenella	TG(22:1(13Z)/19:2n6/22:6(4Z,7Z,10Z,13Z,16Z,19Z))	Directed	0.866667	0.866667	positive
Olsenella	Xanthine	Directed	0.866667	0.866667	positive
Olsenella	Pimelic acid	Directed	0.870301	0.870301	positive
Olsenella	Bowdichione	Directed	0.876356	0.876356	positive
Olsenella	Capsiamide	Directed	0.876356	0.876356	positive
Olsenella	Macrocarpal B	Directed	0.876356	0.876356	positive
Olsenella	(E)-3-(4-Hydroxyphenyl)-2-propenal	Directed	0.878669	0.878669	positive
Olsenella	28-Norcyclomusalenone	Directed	0.878669	0.878669	positive
Olsenella	1,4-Bis(chloromethoxymethyl)benzene	Directed	0.883333	0.883333	positive
Olsenella	3-Sulfinato-L-alaninate	Directed	0.883333	0.883333	positive
Olsenella	Chlorfenprop-methyl	Directed	0.883333	0.883333	positive
Olsenella	Lysyl-Tyrosine	Directed	0.883333	0.883333	positive
Olsenella	Pyridoxamine	Directed	0.883333	0.883333	positive
Olsenella	Trimethylselenonium	Directed	0.883333	0.883333	positive
Olsenella	Tyrosyl-Valine	Directed	0.883333	0.883333	positive
Olsenella	(R)-Salsolinol	Directed	0.9	0.9	positive
Olsenella	2-Ethylacrylic acid	Directed	0.9	0.9	positive
Olsenella	2-Hydroxystearic acid	Directed	0.9	0.9	positive
Olsenella	N-Acetylornithine	Directed	0.9	0.9	positive
Olsenella	PC(20:1(11Z)/20:4(5Z,8Z,11Z,14Z))	Directed	0.9	0.9	positive
Olsenella	Quinoline-4,8-diol	Directed	0.9	0.9	positive
Olsenella	Valyl-Leucine	Directed	0.9	0.9	positive
Olsenella	3-Hydroxybenzoic acid	Directed	0.916667	0.916667	positive
Olsenella	Valyl-Valine	Directed	0.922612	0.922612	positive
Olsenella	(2E)-Butenoyl-CoA	Directed	0.933333	0.933333	positive
Olsenella	3-Dehydroxycarnitine	Directed	0.933333	0.933333	positive
Olsenella	3-Iodo-L-tyrosine	Directed	0.933333	0.933333	positive
Olsenella	3-Oxooctadecanoic acid	Directed	0.933333	0.933333	positive
Olsenella	Adrenochrome	Directed	0.933333	0.933333	positive
Olsenella	Imidazoleacetic acid	Directed	0.933333	0.933333	positive
Olsenella	Linamarin	Directed	0.933333	0.933333	positive
Olsenella	Urocanic acid	Directed	0.933333	0.933333	positive
Olsenella	Mangiferdesmethylursanone	Directed	0.95	0.95	positive
Olsenella	Pyridoxine	Directed	0.95	0.95	positive
Olsenella	Palmitoylethanolamide	Directed	0.983333	0.983333	positive
Phascolarctobacterium	Monodehydroascorbate	Directed	0.916667	-0.916667	negative
Phascolarctobacterium	Racemethionine	Directed	0.85	-0.85	negative
Phascolarctobacterium	trans-1,4-Dichlorobutene	Directed	0.85	-0.85	negative
Phascolarctobacterium	Ferrichrome	Directed	0.845196	-0.845196	negative
Phascolarctobacterium	Zymonic acid	Directed	0.816667	-0.816667	negative
Phascolarctobacterium	Nitrogen mustard	Directed	0.8	-0.8	negative
Phascolarctobacterium	Nornitrogen mustard	Directed	0.8	-0.8	negative
Phascolarctobacterium	(R)-5-Phosphomevalote	Directed	0.8	0.8	positive
Phascolarctobacterium	15-Methylpalmitate	Directed	0.8	0.8	positive
Phascolarctobacterium	1H-Indole-3-carboxaldehyde	Directed	0.8	0.8	positive
Phascolarctobacterium	3-Methyldioxyindole	Directed	0.8	0.8	positive
Phascolarctobacterium	3-Methylguanine	Directed	0.8	0.8	positive
Phascolarctobacterium	5-Methyldeoxycytidine	Directed	0.8	0.8	positive
Phascolarctobacterium	6-Hydroxydopamine	Directed	0.8	0.8	positive
Phascolarctobacterium	Betonicine	Directed	0.8	0.8	positive
Phascolarctobacterium	Capric acid	Directed	0.8	0.8	positive
Phascolarctobacterium	Dopamine quinone	Directed	0.8	0.8	positive
Phascolarctobacterium	d-Tocotrienol	Directed	0.8	0.8	positive
Phascolarctobacterium	Isobutyric acid	Directed	0.8	0.8	positive
Phascolarctobacterium	Lorazepam glucuronide	Directed	0.8	0.8	positive
Phascolarctobacterium	Methyldopa	Directed	0.8	0.8	positive
Phascolarctobacterium	Nervonyl carnitine	Directed	0.8	0.8	positive
Phascolarctobacterium	Nitrofurazone	Directed	0.8	0.8	positive
Phascolarctobacterium	PE(16:0/18:2(9Z,12Z))	Directed	0.8	0.8	positive
Phascolarctobacterium	Pyrocatechol	Directed	0.8	0.8	positive
Phascolarctobacterium	Saccharopine	Directed	0.8	0.8	positive
Phascolarctobacterium	Tyrosyl-Valine	Directed	0.8	0.8	positive
Phascolarctobacterium	Uridine	Directed	0.8	0.8	positive
Phascolarctobacterium	(R)-Salsolinol	Directed	0.803326	0.803326	positive
Phascolarctobacterium	4-(N-Maleimido)benzyltrimethylammonium iodide	Directed	0.803326	0.803326	positive
Phascolarctobacterium	Butyrylcarnitine	Directed	0.803326	0.803326	positive
Phascolarctobacterium	Mesalazine	Directed	0.803326	0.803326	positive
Phascolarctobacterium	(3E)-4-(2-Carboxyphenyl)-2-oxobut-3-enoate	Directed	0.816667	0.816667	positive
Phascolarctobacterium	16-Hydroxy hexadecanoic acid	Directed	0.816667	0.816667	positive
Phascolarctobacterium	3-Formyl-6-hydroxyindole	Directed	0.816667	0.816667	positive
Phascolarctobacterium	4-Hydroxybenzoic acid	Directed	0.816667	0.816667	positive
Phascolarctobacterium	5-Aminopentanoic acid	Directed	0.816667	0.816667	positive
Phascolarctobacterium	Chlorfenprop-methyl	Directed	0.816667	0.816667	positive
Phascolarctobacterium	gamma-Aminobutyric acid	Directed	0.816667	0.816667	positive
Phascolarctobacterium	Glyphosate	Directed	0.816667	0.816667	positive
Phascolarctobacterium	Imidazole-4-acetaldehyde	Directed	0.816667	0.816667	positive
Phascolarctobacterium	Leucinic acid	Directed	0.816667	0.816667	positive
Phascolarctobacterium	Pimelic acid	Directed	0.816667	0.816667	positive
Phascolarctobacterium	SM(d18:1/16:0)	Directed	0.816667	0.816667	positive
Phascolarctobacterium	5-Carboxy-2-oxohept-3-enedioate	Directed	0.818165	0.818165	positive
Phascolarctobacterium	6-{[6,12-bis(3,4-dihydroxyphenyl)-13-hydroxy-4-oxo-3,11-dioxatricyclo[8.4.0.0,]tetradeca-1,7,9-trien-8-yl]oxy}-3,4,5-trihydroxyoxane-2-carboxylic acid	Directed	0.828459	0.828459	positive
Phascolarctobacterium	Vitamin A	Directed	0.830628	0.830628	positive
Phascolarctobacterium	1-Methylhypoxanthine	Directed	0.833333	0.833333	positive
Phascolarctobacterium	3-Hydroxybenzoic acid	Directed	0.833333	0.833333	positive
Phascolarctobacterium	6-Chloro-N-(1-methylethyl)-1,3,5-triazine-2,4-diamine	Directed	0.833333	0.833333	positive
Phascolarctobacterium	6-Hydroxy-1H-indole-3-acetamide	Directed	0.833333	0.833333	positive
Phascolarctobacterium	Adrenic acid	Directed	0.833333	0.833333	positive
Phascolarctobacterium	Alizarin	Directed	0.833333	0.833333	positive
Phascolarctobacterium	L-2-Amino-3-methylenehexanoic acid	Directed	0.833333	0.833333	positive
Phascolarctobacterium	PC(18:1(9Z)/18:1(9Z))	Directed	0.833333	0.833333	positive
Phascolarctobacterium	Beta-Carboline	Directed	0.845196	0.845196	positive
Phascolarctobacterium	Pyridoxine phosphate	Directed	0.845196	0.845196	positive
Phascolarctobacterium	N-acetyl-5-aminosalicylic acid	Directed	0.847579	0.847579	positive
Phascolarctobacterium	1H-Imidazole-1-acetic acid	Directed	0.85	0.85	positive
Phascolarctobacterium	3-Oxooctadecanoic acid	Directed	0.85	0.85	positive
Phascolarctobacterium	Benzoic acid	Directed	0.85	0.85	positive
Phascolarctobacterium	Calystegin A3	Directed	0.85	0.85	positive
Phascolarctobacterium	Creatinine	Directed	0.85	0.85	positive
Phascolarctobacterium	Ethanolamine phosphate	Directed	0.85	0.85	positive
Phascolarctobacterium	L-Norleucine	Directed	0.85	0.85	positive
Phascolarctobacterium	Sarcosine	Directed	0.85	0.85	positive
Phascolarctobacterium	Bowdichione	Directed	0.858099	0.858099	positive
Phascolarctobacterium	Capsiamide	Directed	0.858099	0.858099	positive
Phascolarctobacterium	Indoleacetic acid	Directed	0.858099	0.858099	positive
Phascolarctobacterium	Luteolin 7-O-[beta-D-glucuronosyl-(1-&gt;2)-beta-D-glucuronide]	Directed	0.858099	0.858099	positive
Phascolarctobacterium	Macrocarpal B	Directed	0.858099	0.858099	positive
Phascolarctobacterium	7-Aminomethyl-7-carbaguanine	Directed	0.861932	0.861932	positive
Phascolarctobacterium	7,8-Dehydro-beta-micropteroxanthin	Directed	0.866667	0.866667	positive
Phascolarctobacterium	Indole-3-propionic acid	Directed	0.866667	0.866667	positive
Phascolarctobacterium	N,N-Dimethylsphingosine	Directed	0.866667	0.866667	positive
Phascolarctobacterium	Pyridoxamine	Directed	0.866667	0.866667	positive
Phascolarctobacterium	Sphinganine	Directed	0.866667	0.866667	positive
Phascolarctobacterium	Taurocholic acid	Directed	0.866667	0.866667	positive
Phascolarctobacterium	Trimethylselenonium	Directed	0.866667	0.866667	positive
Phascolarctobacterium	Quindoxin	Directed	0.883333	0.883333	positive
Phascolarctobacterium	Thymidine	Directed	0.883333	0.883333	positive
Phascolarctobacterium	3,3-Dimethylglutaric acid	Directed	0.894614	0.894614	positive
Phascolarctobacterium	D-Ornithine	Directed	0.8965	0.8965	positive
Phascolarctobacterium	Crotonoyl-CoA	Directed	0.9	0.9	positive
Phascolarctobacterium	Diacetone alcohol	Directed	0.9	0.9	positive
Phascolarctobacterium	L-Carnitine	Directed	0.9	0.9	positive
Phascolarctobacterium	Valeric acid	Directed	0.903774	0.903774	positive
Phascolarctobacterium	Valyl-Valine	Directed	0.905204	0.905204	positive
Phascolarctobacterium	Hydrocinnamic acid	Directed	0.912871	0.912871	positive
Phascolarctobacterium	Cholesterol sulfate	Directed	0.916667	0.916667	positive
Phascolarctobacterium	Delphinidin 3-O-(6-caffeoyl-beta-D-glucoside)	Directed	0.916667	0.916667	positive
Phascolarctobacterium	1,4-Bis(chloromethoxymethyl)benzene	Directed	0.933333	0.933333	positive
Phascolarctobacterium	2-Diethylaminoethanol	Directed	0.933333	0.933333	positive
Phascolarctobacterium	3-Hydroxybutyric acid	Directed	0.933333	0.933333	positive
Phascolarctobacterium	4-Hydroxyphenylpyruvic acid	Directed	0.933333	0.933333	positive
Phascolarctobacterium	Methylsuccinic acid	Directed	0.933333	0.933333	positive
Phascolarctobacterium	N-Hexadecanoylpyrrolidine	Directed	0.933333	0.933333	positive
Phascolarctobacterium	Linamarin	Directed	0.95	0.95	positive
Phascolarctobacterium	Pantothenic acid	Directed	0.966667	0.966667	positive
Phascolarctobacterium	Succinyl-CoA	Directed	0.966667	0.966667	positive
Ruminococcus_torques_group	Fexofenadine	Directed	0.85	-0.85	negative
Ruminococcus_torques_group	PC(20:1(11Z)/20:4(5Z,8Z,11Z,14Z))	Directed	0.833333	-0.833333	negative
Ruminococcus_torques_group	PC(18:0/22:6(4Z,7Z,10Z,13Z,16Z,19Z))	Directed	0.8	-0.8	negative
Ruminococcus_torques_group	Pyroglutamic acid	Directed	0.8	-0.8	negative
Ruminococcus_torques_group	1H-Pyrrole-2-carboxaldehyde	Directed	0.8	0.8	positive
Ruminococcus_torques_group	1-Nitroheptane	Directed	0.8	0.8	positive
Ruminococcus_torques_group	3-Methylcytosine	Directed	0.8	0.8	positive
Ruminococcus_torques_group	4,6-Dihydroxyquinoline	Directed	0.8	0.8	positive
Ruminococcus_torques_group	6-Hydroxy-1H-indole-3-acetamide	Directed	0.8	0.8	positive
Ruminococcus_torques_group	Dopamine quinone	Directed	0.8	0.8	positive
Ruminococcus_torques_group	Indoxyl sulfate	Directed	0.8	0.8	positive
Ruminococcus_torques_group	Isobutyric acid	Directed	0.8	0.8	positive
Ruminococcus_torques_group	L-2-Amino-3-methylenehexanoic acid	Directed	0.8	0.8	positive
Ruminococcus_torques_group	L-3,4-Dihydroxybutan-2-one 4-phosphate	Directed	0.8	0.8	positive
Ruminococcus_torques_group	LysoPE(15:0/0:0)	Directed	0.8	0.8	positive
Ruminococcus_torques_group	m-Coumaric acid	Directed	0.8	0.8	positive
Ruminococcus_torques_group	Nicotinic acid	Directed	0.8	0.8	positive
Ruminococcus_torques_group	Nitrofurazone	Directed	0.8	0.8	positive
Ruminococcus_torques_group	Pyridoxamine	Directed	0.8	0.8	positive
Ruminococcus_torques_group	Urocanic acid	Directed	0.8	0.8	positive
Ruminococcus_torques_group	D-Alanine	Directed	0.803326	0.803326	positive
Ruminococcus_torques_group	N-Hexadecanoylpyrrolidine	Directed	0.803354	0.803354	positive
Ruminococcus_torques_group	3-Iodo-L-tyrosine	Directed	0.811723	0.811723	positive
Ruminococcus_torques_group	Valeric acid	Directed	0.813676	0.813676	positive
Ruminococcus_torques_group	(2E)-Butenoyl-CoA	Directed	0.816667	0.816667	positive
Ruminococcus_torques_group	3-Methylguanine	Directed	0.816667	0.816667	positive
Ruminococcus_torques_group	4-Hydroxyphenylpyruvic acid	Directed	0.816667	0.816667	positive
Ruminococcus_torques_group	4-Imidazolone-5-propionic acid	Directed	0.816667	0.816667	positive
Ruminococcus_torques_group	apo-[3-methylcrotonoyl-CoA:carbon-dioxide ligase (ADP-forming)]	Directed	0.816667	0.816667	positive
Ruminococcus_torques_group	dTDP-3-methyl-4-oxo-2,6-dideoxy-L-allose	Directed	0.816667	0.816667	positive
Ruminococcus_torques_group	d-Tocotrienol	Directed	0.816667	0.816667	positive
Ruminococcus_torques_group	L-Targinine	Directed	0.816667	0.816667	positive
Ruminococcus_torques_group	Nicotinic acid mononucleotide	Directed	0.816667	0.816667	positive
Ruminococcus_torques_group	Phenylacetaldehyde	Directed	0.816667	0.816667	positive
Ruminococcus_torques_group	Asymmetric dimethylarginine	Directed	0.818165	0.818165	positive
Ruminococcus_torques_group	CoA	Directed	0.821584	0.821584	positive
Ruminococcus_torques_group	D-Aspartic acid	Directed	0.821584	0.821584	positive
Ruminococcus_torques_group	Macrocarpal B	Directed	0.821584	0.821584	positive
Ruminococcus_torques_group	Neopterin	Directed	0.823529	0.823529	positive
Ruminococcus_torques_group	Betaine aldehyde	Directed	0.826869	0.826869	positive
Ruminococcus_torques_group	(3E)-4-(2-Carboxyphenyl)-2-oxobut-3-enoate	Directed	0.833333	0.833333	positive
Ruminococcus_torques_group	2-Hydroxystearic acid	Directed	0.833333	0.833333	positive
Ruminococcus_torques_group	3-Methyldioxyindole	Directed	0.833333	0.833333	positive
Ruminococcus_torques_group	5-Methyldeoxycytidine	Directed	0.833333	0.833333	positive
Ruminococcus_torques_group	D-Glutamine	Directed	0.833333	0.833333	positive
Ruminococcus_torques_group	Imidazoleacetic acid	Directed	0.833333	0.833333	positive
Ruminococcus_torques_group	L-Agaridoxin	Directed	0.833333	0.833333	positive
Ruminococcus_torques_group	Linamarin	Directed	0.833333	0.833333	positive
Ruminococcus_torques_group	Methyldopa	Directed	0.833333	0.833333	positive
Ruminococcus_torques_group	N-Acetyl-L-aspartic acid	Directed	0.833333	0.833333	positive
Ruminococcus_torques_group	Thalictroidine	Directed	0.833333	0.833333	positive
Ruminococcus_torques_group	Trimethylselenonium	Directed	0.833333	0.833333	positive
Ruminococcus_torques_group	Uridine diphosphate-N-acetylglucosamine	Directed	0.833333	0.833333	positive
Ruminococcus_torques_group	xi-2,3-Dihydro-2-oxo-1H-indole-3-acetic acid	Directed	0.833333	0.833333	positive
Ruminococcus_torques_group	(2R)-O-Phospho-3-sulfolactate	Directed	0.839841	0.839841	positive
Ruminococcus_torques_group	5-Hexyltetrahydro-2-furanoctanoic acid	Directed	0.839841	0.839841	positive
Ruminococcus_torques_group	Capsiamide	Directed	0.839841	0.839841	positive
Ruminococcus_torques_group	Cholesterol sulfate	Directed	0.839841	0.839841	positive
Ruminococcus_torques_group	Hydrocinnamic acid	Directed	0.839841	0.839841	positive
Ruminococcus_torques_group	Crotonoyl-CoA	Directed	0.843363	0.843363	positive
Ruminococcus_torques_group	Ergothioneine	Directed	0.847579	0.847579	positive
Ruminococcus_torques_group	Ethyl dodecanoate	Directed	0.847579	0.847579	positive
Ruminococcus_torques_group	Pyridoxine	Directed	0.847579	0.847579	positive
Ruminococcus_torques_group	4-Aminophenol	Directed	0.85	0.85	positive
Ruminococcus_torques_group	9,10-epoxyoctadecanoic acid	Directed	0.85	0.85	positive
Ruminococcus_torques_group	PC(18:3(6Z,9Z,12Z)/18:1(11Z))	Directed	0.85	0.85	positive
Ruminococcus_torques_group	Valyl-Proline	Directed	0.85	0.85	positive
Ruminococcus_torques_group	5-Carboxy-2-oxohept-3-enedioate	Directed	0.852981	0.852981	positive
Ruminococcus_torques_group	Ascorbic acid	Directed	0.852981	0.852981	positive
Ruminococcus_torques_group	Benzoic acid	Directed	0.852981	0.852981	positive
Ruminococcus_torques_group	Beta-Glycerophosphoric acid	Directed	0.852981	0.852981	positive
Ruminococcus_torques_group	Byssochlamic acid	Directed	0.852981	0.852981	positive
Ruminococcus_torques_group	Capric acid	Directed	0.858099	0.858099	positive
Ruminococcus_torques_group	Cortisone	Directed	0.858099	0.858099	positive
Ruminococcus_torques_group	N-acetyl-5-aminosalicylic acid	Directed	0.861932	0.861932	positive
Ruminococcus_torques_group	Beta-Carboline	Directed	0.866667	0.866667	positive
Ruminococcus_torques_group	Dihydrojasmonic acid	Directed	0.866667	0.866667	positive
Ruminococcus_torques_group	Dodecanedioic acid	Directed	0.866667	0.866667	positive
Ruminococcus_torques_group	Ethoxyquin	Directed	0.866667	0.866667	positive
Ruminococcus_torques_group	Fagomine	Directed	0.866667	0.866667	positive
Ruminococcus_torques_group	Lysyl-Tyrosine	Directed	0.866667	0.866667	positive
Ruminococcus_torques_group	Lysyl-Valine	Directed	0.866667	0.866667	positive
Ruminococcus_torques_group	Malonic acid	Directed	0.866667	0.866667	positive
Ruminococcus_torques_group	N-Acetyl-L-methionine	Directed	0.866667	0.866667	positive
Ruminococcus_torques_group	PC(20:2(11Z,14Z)/20:4(5Z,8Z,11Z,14Z))	Directed	0.866667	0.866667	positive
Ruminococcus_torques_group	Quinoline-4,8-diol	Directed	0.866667	0.866667	positive
Ruminococcus_torques_group	Citrulline	Directed	0.876356	0.876356	positive
Ruminococcus_torques_group	3-Acetyl-2,7-naphthyridine	Directed	0.883333	0.883333	positive
Ruminococcus_torques_group	3-Sulfopyruvate	Directed	0.883333	0.883333	positive
Ruminococcus_torques_group	N-Acetylcadaverine	Directed	0.883333	0.883333	positive
Ruminococcus_torques_group	N-Acetylornithine	Directed	0.883333	0.883333	positive
Ruminococcus_torques_group	Nervonyl carnitine	Directed	0.883333	0.883333	positive
Ruminococcus_torques_group	p-Toluenesulfonic acid	Directed	0.883333	0.883333	positive
Ruminococcus_torques_group	Selenomethionine Se-oxide	Directed	0.883333	0.883333	positive
Ruminococcus_torques_group	Indoleacetic acid	Directed	0.894614	0.894614	positive
Ruminococcus_torques_group	PC(14:0/15:0)	Directed	0.895405	0.895405	positive
Ruminococcus_torques_group	D-Xylitol	Directed	0.9	0.9	positive
Ruminococcus_torques_group	Epsilon-caprolactam	Directed	0.9	0.9	positive
Ruminococcus_torques_group	LysoPE(20:4(8Z,11Z,14Z,17Z)/0:0)	Directed	0.9	0.9	positive
Ruminococcus_torques_group	Bowdichione	Directed	0.900259	0.900259	positive
Ruminococcus_torques_group	N-[(4-Hydroxy-3-methoxyphenyl)methyl]octanamide	Directed	0.912142	0.912142	positive
Ruminococcus_torques_group	N-Acetylhistamine	Directed	0.912142	0.912142	positive
Ruminococcus_torques_group	2-Pyrocatechuic acid	Directed	0.916667	0.916667	positive
Ruminococcus_torques_group	Ecgonine	Directed	0.916667	0.916667	positive
Ruminococcus_torques_group	Methylimidazoleacetic acid	Directed	0.916667	0.916667	positive
Ruminococcus_torques_group	Tyrosyl-Valine	Directed	0.916667	0.916667	positive
Ruminococcus_torques_group	Acrylic acid	Directed	0.933333	0.933333	positive
Ruminococcus_torques_group	Adrenochrome	Directed	0.933333	0.933333	positive
Ruminococcus_torques_group	Alanyl-Leucine	Directed	0.933333	0.933333	positive
Ruminococcus_torques_group	Leucinic acid	Directed	0.933333	0.933333	positive
Ruminococcus_torques_group	Valyl-Leucine	Directed	0.933333	0.933333	positive
Ruminococcus_torques_group	Zymonic acid	Directed	0.933333	0.933333	positive
Ruminococcus_torques_group	PC(22:5(7Z,10Z,13Z,16Z,19Z)/16:0)	Directed	0.945615	0.945615	positive
Ruminococcus_torques_group	Ortho-Hydroxyphenylacetic acid	Directed	0.983333	0.983333	positive
Sellimonas	Saccharopine	Directed	0.85	-0.85	negative
Sellimonas	PC(18:0/22:6(4Z,7Z,10Z,13Z,16Z,19Z))	Directed	0.833333	-0.833333	negative
Sellimonas	dTDP-L-mycarose	Directed	0.816667	-0.816667	negative
Sellimonas	Linoleic acid	Directed	0.816667	-0.816667	negative
Sellimonas	(x)-1,2-Propanediol 1-O-b-D-glucopyranoside	Directed	0.8	-0.8	negative
Sellimonas	Crotonoyl-CoA	Directed	0.8	-0.8	negative
Sellimonas	Flupropate	Directed	0.8	-0.8	negative
Sellimonas	PC(20:4(8Z,11Z,14Z,17Z)/20:3(8Z,11Z,14Z))	Directed	0.8	-0.8	negative
Sellimonas	2-Ethylacrylic acid	Directed	0.8	0.8	positive
Sellimonas	3,4-Bis(7-chloroindol-3-yl)pyrrole-2,5-dicarboxylate	Directed	0.8	0.8	positive
Sellimonas	3-Methyldioxyindole	Directed	0.8	0.8	positive
Sellimonas	Alpha-Linolenic acid	Directed	0.8	0.8	positive
Sellimonas	Aminoethoxyacetic acid	Directed	0.8	0.8	positive
Sellimonas	Dopamine quinone	Directed	0.8	0.8	positive
Sellimonas	Epsilon-caprolactam	Directed	0.8	0.8	positive
Sellimonas	Imidazoleacetic acid	Directed	0.8	0.8	positive
Sellimonas	L-trans-4-Methyl-2-pyrrolidinecarboxylic acid	Directed	0.8	0.8	positive
Sellimonas	5-Hexyltetrahydro-2-furanoctanoic acid	Directed	0.803326	0.803326	positive
Sellimonas	Hydrocinnamic acid	Directed	0.803326	0.803326	positive
Sellimonas	6-Hydroxy-1H-indole-3-acetamide	Directed	0.803354	0.803354	positive
Sellimonas	Arachidonic acid	Directed	0.803354	0.803354	positive
Sellimonas	28-Norcyclomusalenone	Directed	0.811723	0.811723	positive
Sellimonas	1-(5&apos;-Phosphoribosyl)-5-amino-4-(N-succinocarboxamide)-imidazole	Directed	0.816667	0.816667	positive
Sellimonas	3-Hydroxybenzoic acid	Directed	0.816667	0.816667	positive
Sellimonas	4-Hydroxybenzoic acid	Directed	0.816667	0.816667	positive
Sellimonas	Anatabine	Directed	0.816667	0.816667	positive
Sellimonas	Ecgonine	Directed	0.816667	0.816667	positive
Sellimonas	Hypogeic acid	Directed	0.816667	0.816667	positive
Sellimonas	LysoPE(16:0/0:0)	Directed	0.816667	0.816667	positive
Sellimonas	LysoPE(18:1(9Z)/0:0)	Directed	0.816667	0.816667	positive
Sellimonas	Nervonyl carnitine	Directed	0.816667	0.816667	positive
Sellimonas	PC(22:4(7Z,10Z,13Z,16Z)/16:0)	Directed	0.816667	0.816667	positive
Sellimonas	Pyridoxamine	Directed	0.816667	0.816667	positive
Sellimonas	8-Hydroxydihydrodaidzein	Directed	0.820091	0.820091	positive
Sellimonas	(2R)-O-Phospho-3-sulfolactate	Directed	0.833333	0.833333	positive
Sellimonas	Alanyl-Leucine	Directed	0.833333	0.833333	positive
Sellimonas	apo-[3-methylcrotonoyl-CoA:carbon-dioxide ligase (ADP-forming)]	Directed	0.833333	0.833333	positive
Sellimonas	Dihydrojasmonic acid	Directed	0.833333	0.833333	positive
Sellimonas	LysoPE(15:0/0:0)	Directed	0.833333	0.833333	positive
Sellimonas	N,N-Dimethylsphingosine	Directed	0.833333	0.833333	positive
Sellimonas	N-Acetylhistamine	Directed	0.833333	0.833333	positive
Sellimonas	N-Acetylhistidine	Directed	0.833333	0.833333	positive
Sellimonas	N-Acetyl-L-methionine	Directed	0.833333	0.833333	positive
Sellimonas	Urocanic acid	Directed	0.833333	0.833333	positive
Sellimonas	Taurocholic acid	Directed	0.835573	0.835573	positive
Sellimonas	[4]-Gingerdiol 3,5-diacetate	Directed	0.847579	0.847579	positive
Sellimonas	1-Methyl-6-phenyl-1H-imidazo[4,5-b]pyridin-2-amine	Directed	0.847579	0.847579	positive
Sellimonas	Macrocarpal B	Directed	0.847579	0.847579	positive
Sellimonas	16-Hydroxy hexadecanoic acid	Directed	0.85	0.85	positive
Sellimonas	Isobutyric acid	Directed	0.85	0.85	positive
Sellimonas	Lysyl-Tyrosine	Directed	0.85	0.85	positive
Sellimonas	PC(20:1(11Z)/20:4(5Z,8Z,11Z,14Z))	Directed	0.85	0.85	positive
Sellimonas	6-{[6,12-bis(3,4-dihydroxyphenyl)-13-hydroxy-4-oxo-3,11-dioxatricyclo[8.4.0.0,]tetradeca-1,7,9-trien-8-yl]oxy}-3,4,5-trihydroxyoxane-2-carboxylic acid	Directed	0.861932	0.861932	positive
Sellimonas	15-Methylpalmitate	Directed	0.864531	0.864531	positive
Sellimonas	2-Hydroxystearic acid	Directed	0.866667	0.866667	positive
Sellimonas	3-Methylcytosine	Directed	0.866667	0.866667	positive
Sellimonas	Alanyl-Proline	Directed	0.866667	0.866667	positive
Sellimonas	Benzoic acid	Directed	0.866667	0.866667	positive
Sellimonas	Linamarin	Directed	0.866667	0.866667	positive
Sellimonas	L-Threonine	Directed	0.866667	0.866667	positive
Sellimonas	L-Tyrosine	Directed	0.866667	0.866667	positive
Sellimonas	xi-2,3-Dihydro-2-oxo-1H-indole-3-acetic acid	Directed	0.866667	0.866667	positive
Sellimonas	1H-Indole-3-carboxaldehyde	Directed	0.876667	0.876667	positive
Sellimonas	L-Serine	Directed	0.883333	0.883333	positive
Sellimonas	Lysyl-Valine	Directed	0.883333	0.883333	positive
Sellimonas	N-Acetylornithine	Directed	0.883333	0.883333	positive
Sellimonas	Ortho-Hydroxyphenylacetic acid	Directed	0.883333	0.883333	positive
Sellimonas	Vitamin A	Directed	0.883333	0.883333	positive
Sellimonas	Indoleacetic acid	Directed	0.894614	0.894614	positive
Sellimonas	5-Methyldeoxycytidine	Directed	0.9	0.9	positive
Sellimonas	Fagomine	Directed	0.9	0.9	positive
Sellimonas	L-Agaridoxin	Directed	0.9	0.9	positive
Sellimonas	Leucinic acid	Directed	0.9	0.9	positive
Sellimonas	Taurine	Directed	0.905204	0.905204	positive
Sellimonas	Valyl-Leucine	Directed	0.916667	0.916667	positive
Sellimonas	(2E)-Butenoyl-CoA	Directed	0.95	0.95	positive
Sellimonas	3-Iodo-L-tyrosine	Directed	0.95	0.95	positive
Sellimonas	Norvaline	Directed	0.95	0.95	positive
Sellimonas	L-Valine	Directed	0.966667	0.966667	positive
Sellimonas	p-Toluenesulfonic acid	Directed	0.966667	0.966667	positive
Sellimonas	Pyridoxine	Directed	0.966667	0.966667	positive
Sellimonas	2-Pyrocatechuic acid	Directed	0.983333	0.983333	positive
Shuttleworthia	4-Hydroxycinnamic acid	Directed	0.833333	-0.833333	negative
Shuttleworthia	Aminoethoxyacetic acid	Directed	0.833333	-0.833333	negative
Shuttleworthia	PC(22:4(7Z,10Z,13Z,16Z)/16:0)	Directed	0.828459	-0.828459	negative
Shuttleworthia	PC(20:2(11Z,14Z)/20:4(5Z,8Z,11Z,14Z))	Directed	0.816667	-0.816667	negative
Shuttleworthia	Fexofenadine	Directed	0.803354	-0.803354	negative
Shuttleworthia	Malonic acid	Directed	0.803354	-0.803354	negative
Shuttleworthia	Glycolic acid	Directed	0.8	-0.8	negative
Shuttleworthia	Adenosine 2&apos;-phosphate	Directed	0.8	0.8	positive
Shuttleworthia	Delphinidin 3-O-(6-caffeoyl-beta-D-glucoside)	Directed	0.8	0.8	positive
Shuttleworthia	Deoxyribose 5-phosphate	Directed	0.8	0.8	positive
Shuttleworthia	N-Acetylhistidine	Directed	0.8	0.8	positive
Shuttleworthia	Niacinamide	Directed	0.8	0.8	positive
Shuttleworthia	Propane-1,2-diol 1-phosphate	Directed	0.8	0.8	positive
Shuttleworthia	[6,7,8,11,12,13,22-heptahydroxy-3,16-dioxo-21-(3,4,5-trihydroxybenzoyloxy)-2,17,20-trioxatetracyclo[17.3.1.0tricosa-4,6,8,10,12,14-hexaen-23-yl]oxidanesulfonic acid	Directed	0.803354	0.803354	positive
Shuttleworthia	Ethanolamine phosphate	Directed	0.803354	0.803354	positive
Shuttleworthia	N-a-Acetyl-L-arginine	Directed	0.803354	0.803354	positive
Shuttleworthia	p-Toluenesulfonic acid	Directed	0.803354	0.803354	positive
Shuttleworthia	Quinoline-4,8-diol	Directed	0.803354	0.803354	positive
Shuttleworthia	2-Pyrocatechuic acid	Directed	0.811723	0.811723	positive
Shuttleworthia	Betaine aldehyde	Directed	0.811723	0.811723	positive
Shuttleworthia	N-Acetyl-L-aspartic acid	Directed	0.811723	0.811723	positive
Shuttleworthia	Nicotinic acid	Directed	0.811723	0.811723	positive
Shuttleworthia	Thalictroidine	Directed	0.811723	0.811723	positive
Shuttleworthia	Chloroneb	Directed	0.812855	0.812855	positive
Shuttleworthia	Calystegine B2	Directed	0.816667	0.816667	positive
Shuttleworthia	3-Formyl-6-hydroxyindole	Directed	0.820091	0.820091	positive
Shuttleworthia	3-Hydroxybenzoic acid	Directed	0.820091	0.820091	positive
Shuttleworthia	Taurine	Directed	0.820091	0.820091	positive
Shuttleworthia	Taurodeoxycholic acid	Directed	0.820091	0.820091	positive
Shuttleworthia	7-Aminomethyl-7-carbaguanine	Directed	0.823529	0.823529	positive
Shuttleworthia	Bowdichione	Directed	0.825029	0.825029	positive
Shuttleworthia	Capsiamide	Directed	0.825029	0.825029	positive
Shuttleworthia	Macrocarpal B	Directed	0.825029	0.825029	positive
Shuttleworthia	4,6-Dihydroxyquinoline	Directed	0.828459	0.828459	positive
Shuttleworthia	Alanyl-Leucine	Directed	0.828459	0.828459	positive
Shuttleworthia	Ethoxyquin	Directed	0.828459	0.828459	positive
Shuttleworthia	Linamarin	Directed	0.828459	0.828459	positive
Shuttleworthia	Ortho-Hydroxyphenylacetic acid	Directed	0.828459	0.828459	positive
Shuttleworthia	15-Methylpalmitate	Directed	0.833333	0.833333	positive
Shuttleworthia	3-Iodo-L-tyrosine	Directed	0.833333	0.833333	positive
Shuttleworthia	Indole-3-carbinol	Directed	0.833333	0.833333	positive
Shuttleworthia	3-Dehydroxycarnitine	Directed	0.836827	0.836827	positive
Shuttleworthia	Dopamine quinone	Directed	0.836827	0.836827	positive
Shuttleworthia	(2R)-O-Phospho-3-sulfolactate	Directed	0.843363	0.843363	positive
Shuttleworthia	5-Hexyltetrahydro-2-furanoctanoic acid	Directed	0.843363	0.843363	positive
Shuttleworthia	Hydrocinnamic acid	Directed	0.843363	0.843363	positive
Shuttleworthia	(2R)-2-Hydroxy-2-methylbutanenitrile	Directed	0.845196	0.845196	positive
Shuttleworthia	Alanyl-Valine	Directed	0.845196	0.845196	positive
Shuttleworthia	Azelaic acid	Directed	0.845196	0.845196	positive
Shuttleworthia	Epsilon-caprolactam	Directed	0.845196	0.845196	positive
Shuttleworthia	3-Acetyl-2,7-naphthyridine	Directed	0.85	0.85	positive
Shuttleworthia	6-Chloro-N-(1-methylethyl)-1,3,5-triazine-2,4-diamine	Directed	0.85	0.85	positive
Shuttleworthia	Dehydroascorbic acid	Directed	0.85	0.85	positive
Shuttleworthia	N-Acetylornithine	Directed	0.85	0.85	positive
Shuttleworthia	1-Nitroheptane	Directed	0.853564	0.853564	positive
Shuttleworthia	gamma-Aminobutyric acid	Directed	0.853564	0.853564	positive
Shuttleworthia	Methyl nicotinate	Directed	0.853564	0.853564	positive
Shuttleworthia	trans-1,4-Dichlorobutene	Directed	0.853564	0.853564	positive
Shuttleworthia	Valyl-Leucine	Directed	0.853564	0.853564	positive
Shuttleworthia	Fagomine	Directed	0.861932	0.861932	positive
Shuttleworthia	Indole-3-propionic acid	Directed	0.861932	0.861932	positive
Shuttleworthia	LysoPE(15:0/0:0)	Directed	0.861932	0.861932	positive
Shuttleworthia	PC(14:0/15:0)	Directed	0.865546	0.865546	positive
Shuttleworthia	TG(22:1(13Z)/19:2n6/22:6(4Z,7Z,10Z,13Z,16Z,19Z))	Directed	0.865546	0.865546	positive
Shuttleworthia	5-Methyldeoxycytidine	Directed	0.866667	0.866667	positive
Shuttleworthia	Diacetone alcohol	Directed	0.866667	0.866667	positive
Shuttleworthia	N-Acetylcadaverine	Directed	0.866667	0.866667	positive
Shuttleworthia	Nitrogen mustard	Directed	0.866667	0.866667	positive
Shuttleworthia	2-Ethylacrylic acid	Directed	0.870301	0.870301	positive
Shuttleworthia	3-Sulfopyruvate	Directed	0.870301	0.870301	positive
Shuttleworthia	LysoPE(18:1(9Z)/0:0)	Directed	0.870301	0.870301	positive
Shuttleworthia	trans-Ferulic acid	Directed	0.870301	0.870301	positive
Shuttleworthia	Pyridoxine	Directed	0.876667	0.876667	positive
Shuttleworthia	3-Oxooctadecanoic acid	Directed	0.878669	0.878669	positive
Shuttleworthia	Leucinic acid	Directed	0.878669	0.878669	positive
Shuttleworthia	(3E)-4-(2-Carboxyphenyl)-2-oxobut-3-enoate	Directed	0.883333	0.883333	positive
Shuttleworthia	1-(5&apos;-Phosphoribosyl)-5-amino-4-(N-succinocarboxamide)-imidazole	Directed	0.883333	0.883333	positive
Shuttleworthia	1,4-Bis(chloromethoxymethyl)benzene	Directed	0.883333	0.883333	positive
Shuttleworthia	4-Hydroxyproline	Directed	0.883333	0.883333	positive
Shuttleworthia	Butanoyl-CoA	Directed	0.883333	0.883333	positive
Shuttleworthia	Imidazoleacetic acid	Directed	0.883333	0.883333	positive
Shuttleworthia	Neopterin	Directed	0.883333	0.883333	positive
Shuttleworthia	4-Aminophenol	Directed	0.887037	0.887037	positive
Shuttleworthia	Trimethylselenonium	Directed	0.887037	0.887037	positive
Shuttleworthia	16-Hydroxy hexadecanoic acid	Directed	0.895405	0.895405	positive
Shuttleworthia	Isobutyric acid	Directed	0.895405	0.895405	positive
Shuttleworthia	Selenomethionine Se-oxide	Directed	0.895405	0.895405	positive
Shuttleworthia	Indoleacetic acid	Directed	0.898365	0.898365	positive
Shuttleworthia	(1S,3R)-3-(2,2-Dichloroethenyl)-2,2-dimethylcyclopropanecarboxylate	Directed	0.9	0.9	positive
Shuttleworthia	(x)-1,2-Propanediol 1-O-b-D-glucopyranoside	Directed	0.9	0.9	positive
Shuttleworthia	(Â±)-Tryptophan	Directed	0.9	0.9	positive
Shuttleworthia	1-deoxy-1-(N6-lysino)-D-fructose	Directed	0.9	0.9	positive
Shuttleworthia	Glutathione	Directed	0.9	0.9	positive
Shuttleworthia	5-Carboxy-2-oxohept-3-enedioate	Directed	0.900259	0.900259	positive
Shuttleworthia	Beta-Carboline	Directed	0.903774	0.903774	positive
Shuttleworthia	Chlorfenprop-methyl	Directed	0.903774	0.903774	positive
Shuttleworthia	Methyldopa	Directed	0.903774	0.903774	positive
Shuttleworthia	Ecgonine	Directed	0.912142	0.912142	positive
Shuttleworthia	N-Acetyl-L-methionine	Directed	0.92051	0.92051	positive
Shuttleworthia	5-Aminopentanal	Directed	0.933333	0.933333	positive
Shuttleworthia	2-Hydroxystearic acid	Directed	0.945615	0.945615	positive
Shuttleworthia	3-Methyldioxyindole	Directed	0.945615	0.945615	positive
Shuttleworthia	9,10-epoxyoctadecanoic acid	Directed	0.945615	0.945615	positive
Shuttleworthia	para-Trifluoromethylphenol	Directed	0.95	0.95	positive
Shuttleworthia	PE(16:0/18:2(9Z,12Z))	Directed	0.95	0.95	positive
Shuttleworthia	Methylimidazoleacetic acid	Directed	0.953983	0.953983	positive
Shuttleworthia	3-(3-Hydroxyphenyl)propanoic acid	Directed	0.966667	0.966667	positive
Shuttleworthia	Dimefox	Directed	0.966667	0.966667	positive
Shuttleworthia	Dihydrojasmonic acid	Directed	0.979088	0.979088	positive
Shuttleworthia	N,N-Dimethylsphingosine	Directed	0.983333	0.983333	positive
Shuttleworthia	Olomoucine	Directed	0.983333	0.983333	positive
