# Supplementary material for: Antibiotic-Induced Dysbiosis of Microbiota Promotes Chicken Lipogenesis by Altering Metabolomics in the Cecum
Source: Metabolites. 2021 Jul 28;11(8):487. doi: 10.3390/metabo11080487 (PMC8398106; doi:10.3390/metabo11080487)
Supplement: Supplementary file 1 [file metabolites-11-00487-s001.zip › Table S1.xls]

OTU	Total_tags	NFD-1_tags	NFD-2_tags	NFD-3_tags	NFD-4_tags	NFD-5_tags	NFDA-1_tags	NFDA-2_tags	NFDA-3_tags	NFDA-4_tags	NFDA-5_tags	NFD-1_relative_abundance	NFD-2_relative_abundance	NFD-3_relative_abundance	NFD-4_relative_abundance	NFD-5_relative_abundance	NFDA-1_relative_abundance	NFDA-2_relative_abundance	NFDA-3_relative_abundance	NFDA-4_relative_abundance	NFDA-5_relative_abundance	Domain	Phylum	Class	Order	Family	Genus	Species
OTU000001	243453	964	269	333	361	308	35642	43139	40367	64874	57196	1.252452	0.309601	0.411462	0.400813	0.383294	52.096001	66.849005	63.991313	62.893484	54.882168	Bacteria	Proteobacteria	Gammaproteobacteria	Enterobacteriales	Enterobacteriaceae	Escherichia-Shigella
OTU000002	109264	128	73	93	98	70	13091	13911	11473	28904	41423	0.166301	0.084018	0.114913	0.108808	0.087112	19.134413	21.556747	18.187439	28.0216	39.747256	Bacteria	Proteobacteria	Gammaproteobacteria	Enterobacteriales	Enterobacteriaceae	Klebsiella	Klebsiella_variicola
OTU000004	29200	7837	2599	2298	1481	14356	89	52	53	181	254	10.182021	2.991276	2.839456	1.644331	17.865499	0.130087	0.08058	0.084018	0.175474	0.243725	Bacteria	Firmicutes	Negativicutes	Selenomonadales	Veillonellaceae	Megamonas
OTU000003	26578	538	98	372	129	143	16178	1142	6067	669	1242	0.698983	0.112791	0.459651	0.143227	0.177958	23.646515	1.769665	9.617641	0.648576	1.191756	Bacteria	Firmicutes	Bacilli	Lactobacillales	Lactobacillaceae	Lactobacillus	Lactobacillus_salivarius
OTU000005	24649	3000	5201	5066	6989	3856	76	106	99	53	203	3.897673	5.986005	6.259653	7.759779	4.798646	0.111085	0.16426	0.156939	0.051382	0.194788	Bacteria	Firmicutes	Clostridia	Clostridiales	Lachnospiraceae	Ruminococcus_torques_group
OTU000006	21551	3674	5410	4183	4569	3274	92	54	58	189	48	4.77335	6.22655	5.1686	5.07289	4.074369	0.134471	0.083679	0.091944	0.18323	0.046058	Bacteria	Firmicutes	Negativicutes	Selenomonadales	Acidaminococcaceae	Phascolarctobacterium
OTU000008	16503	1740	723	8684	132	5097	15	8	22	62	20	2.26065	0.832125	10.730128	0.146558	6.343024	0.021925	0.012397	0.034875	0.060107	0.019191	Bacteria	Bacteroidetes	Bacteroidia	Bacteroidales	Bacteroidaceae	Bacteroides	Bacteroides_sp_SB5
OTU000007	15498	35	20	18	18	18	1661	3319	3424	5306	1679	0.045473	0.023019	0.022241	0.019985	0.0224	2.427795	5.143185	5.427856	5.144015	1.611077	Bacteria	Proteobacteria	Gammaproteobacteria	Enterobacteriales	Enterobacteriaceae	Proteus	Proteus_mirabilis
OTU000010	13837	848	678	1005	8026	3174	16	28	9	23	30	1.101742	0.780333	1.241799	8.911144	3.949923	0.023386	0.043389	0.014267	0.022298	0.028786	Bacteria	Bacteroidetes	Bacteroidia	Bacteroidales	Bacteroidaceae	Bacteroides	Bacteroides_gallinaceum
OTU000014	10802	4316	1108	836	1400	3039	23	14	19	17	30	5.607452	1.275234	1.032979	1.554398	3.78192	0.033618	0.021695	0.03012	0.016481	0.028786	Bacteria	Synergistetes	Synergistia	Synergistales	Synergistaceae	Synergistes
OTU000013	10019	2134	130	1230	5449	992	10	7	8	38	21	2.772545	0.149621	1.519813	6.049941	1.234506	0.014616	0.010847	0.012682	0.03684	0.02015	Bacteria	Bacteroidetes	Bacteroidia	Bacteroidales	Bacteroidaceae	Bacteroides	Bacteroides_sp_Marseille-P3166
OTU000009	9822	1328	2135	910	217	5034	55	39	50	6	48	1.72537	2.457243	1.124415	0.240932	6.264622	0.080391	0.060435	0.079262	0.005817	0.046058	Bacteria	Firmicutes	Clostridia	Clostridiales	Ruminococcaceae	Faecalibacterium
OTU000016	9807	3393	6128	94	76	54	9	14	14	25	0	4.408268	7.05292	0.116148	0.084382	0.067201	0.013155	0.021695	0.022193	0.024237	0	Bacteria	Bacteroidetes	Bacteroidia	Bacteroidales	Prevotellaceae	Prevotellaceae_UCG-001
OTU000015	8744	1516	4336	2728	80	57	9	14	3	1	0	1.969624	4.990447	3.370773	0.088823	0.070934	0.013155	0.021695	0.004756	0.000969	0	Bacteria	Bacteroidetes	Bacteroidia	Bacteroidales	Bacteroidaceae	Bacteroides
OTU000027	7756	1021	2372	4270	32	37	8	6	7	3	0	1.326508	2.730014	5.276099	0.035529	0.046045	0.011693	0.009298	0.011097	0.002908	0	Bacteria	Bacteroidetes	Bacteroidia	Bacteroidales	Prevotellaceae	Prevotellaceae_UCG-001
OTU000020	7232	1758	113	247	4761	309	9	10	3	12	10	2.284036	0.130055	0.305198	5.286065	0.384539	0.013155	0.015496	0.004756	0.011634	0.009595	Bacteria	Bacteroidetes	Bacteroidia	Bacteroidales	Bacteroidaceae	Bacteroides	Bacteroides_sp_Marseille-P3166
OTU000032	7104	23	16	14	16	7028	2	3	2	0	0	0.029882	0.018415	0.017299	0.017765	8.74608	0.002923	0.004649	0.00317	0	0	Bacteria	Bacteroidetes	Bacteroidia	Bacteroidales	Muribaculaceae
OTU000019	6700	251	1355	96	4613	363	5	6	3	7	1	0.326105	1.559515	0.11862	5.121743	0.45174	0.007308	0.009298	0.004756	0.006786	0.00096	Bacteria	Bacteroidetes	Bacteroidia	Bacteroidales	Bacteroidaceae	Bacteroides
OTU000030	6698	2116	1416	1262	1405	444	23	14	10	6	2	2.749159	1.629722	1.559353	1.55995	0.552541	0.033618	0.021695	0.015852	0.005817	0.001919	Bacteria	Firmicutes	Negativicutes	Selenomonadales	Veillonellaceae	Megasphaera
OTU000012	6685	844	1194	1094	2140	970	23	45	33	201	141	1.096545	1.374214	1.351769	2.376009	1.207128	0.033618	0.069733	0.052313	0.194864	0.135296	Bacteria	Actinobacteria	Coriobacteriia	Coriobacteriales	Atopobiaceae	Olsenella
OTU000034	6674	485	588	127	5368	87	4	7	4	4	0	0.630124	0.676749	0.156924	5.960008	0.108268	0.005847	0.010847	0.006341	0.003878	0	Bacteria	Bacteroidetes	Bacteroidia	Bacteroidales
OTU000038	5760	393	201	3354	41	1757	5	3	6	0	0	0.510595	0.231338	4.144271	0.045522	2.18652	0.007308	0.004649	0.009511	0	0	Bacteria	Bacteroidetes	Bacteroidia	Bacteroidales	Bacteroidaceae	Bacteroides	Bacteroides_caecigallinarum
OTU000011	5728	141	3495	1779	83	63	22	18	14	113	0	0.183191	4.022512	2.198169	0.092154	0.078401	0.032156	0.027893	0.022193	0.10955	0	Bacteria	Bacteroidetes	Bacteroidia	Bacteroidales	Prevotellaceae	Alloprevotella
OTU000024	5414	410	684	495	3400	345	17	21	17	11	14	0.532682	0.787238	0.611632	3.774968	0.429339	0.024848	0.032542	0.026949	0.010664	0.013434	Bacteria	Firmicutes	Clostridia	Clostridiales	Lachnospiraceae	Lachnoclostridium	Eubacterium_sp_Marseille-P3202
OTU000021	4696	47	4486	54	56	33	5	6	7	2	0	0.061064	5.163087	0.066724	0.062176	0.041067	0.007308	0.009298	0.011097	0.001939	0	Bacteria	Bacteroidetes	Bacteroidia	Bacteroidales
OTU000036	4607	1472	189	191	10	2703	11	9	21	1	0	1.912458	0.217526	0.236004	0.011103	3.363781	0.016078	0.013947	0.03329	0.000969	0	Bacteria	Bacteroidetes	Bacteroidia	Bacteroidales	Rikenellaceae	Rikenellaceae_RC9_gut_group
OTU000046	4460	18	4376	20	16	26	0	1	3	0	0	0.023386	5.036485	0.024712	0.017765	0.032356	0	0.00155	0.004756	0	0	Bacteria	Bacteroidetes	Bacteroidia	Bacteroidales	Bacteroidaceae	Bacteroides	Bacteroides_caecicola
OTU000028	4325	781	664	1010	1344	449	7	29	21	9	11	1.014694	0.76422	1.247977	1.492222	0.558764	0.010232	0.044939	0.03329	0.008725	0.010555	Bacteria	Firmicutes	Clostridia	Clostridiales	Ruminococcaceae
OTU000025	4200	37	3586	486	16	21	16	15	23	0	0	0.048071	4.127247	0.600512	0.017765	0.026134	0.023386	0.023244	0.03646	0	0	Bacteria	Bacteroidetes	Bacteroidia	Bacteroidales	Rikenellaceae	Rikenellaceae_RC9_gut_group
OTU000047	3988	555	738	179	28	2484	1	0	3	0	0	0.72107	0.849389	0.221176	0.031088	3.091244	0.001462	0	0.004756	0	0	Bacteria	Bacteroidetes	Bacteroidia	Bacteroidales	Bacteroidaceae	Bacteroides	Bacteroides_salanitronis_DSM_18170
OTU000033	3914	404	203	451	2371	431	11	8	7	8	20	0.524887	0.233639	0.557265	2.632485	0.536363	0.016078	0.012397	0.011097	0.007756	0.019191	Bacteria	Firmicutes	Clostridia	Clostridiales	Lachnospiraceae
OTU000031	3801	1012	1137	943	22	663	4	5	2	13	0	1.314815	1.308611	1.16519	0.024426	0.825078	0.005847	0.007748	0.00317	0.012603	0	Bacteria	Bacteroidetes	Bacteroidia	Bacteroidales	Tannerellaceae	Parabacteroides
OTU000041	3749	866	201	183	1753	688	8	18	9	22	1	1.125128	0.231338	0.226119	1.946329	0.85619	0.011693	0.027893	0.014267	0.021328	0.00096	Bacteria	Proteobacteria	Deltaproteobacteria	Desulfovibrionales	Desulfovibrionaceae	Desulfovibrio	Desulfovibrio_piger
OTU000029	3633	19	3513	19	24	10	2	1	0	44	1	0.024685	4.043229	0.023477	0.026647	0.012445	0.002923	0.00155	0	0.042657	0.00096	Bacteria	Bacteroidetes	Bacteroidia	Bacteroidales
OTU000023	3471	1000	161	412	880	1009	6	3	0	0	0	1.299224	0.1853	0.509076	0.97705	1.255662	0.00877	0.004649	0	0	0	Archaea	Euryarchaeota	Methanobacteria	Methanobacteriales	Methanobacteriaceae	Methanobrevibacter	Methanobrevibacter_woesei
OTU000040	3467	2074	246	791	225	90	9	10	6	0	16	2.694591	0.28313	0.977376	0.249814	0.112002	0.013155	0.015496	0.009511	0	0.015353	Bacteria	Firmicutes	Clostridia	Clostridiales	Ruminococcaceae
OTU000026	3356	174	1284	1186	214	390	8	10	20	40	30	0.226065	1.477798	1.465446	0.237601	0.48534	0.011693	0.015496	0.031705	0.038779	0.028786	Bacteria	Proteobacteria	Deltaproteobacteria	Desulfovibrionales	Desulfovibrionaceae	Desulfovibrio
OTU000050	3335	121	29	101	2826	253	0	1	1	1	2	0.157206	0.033377	0.124798	3.137664	0.314849	0	0.00155	0.001585	0.000969	0.001919	Bacteria	Bacteroidetes	Bacteroidia	Bacteroidales
OTU000043	3102	1638	242	260	812	102	8	7	11	5	17	2.12813	0.278526	0.321261	0.901551	0.126935	0.011693	0.010847	0.017438	0.004847	0.016312	Bacteria	Firmicutes	Clostridia	Clostridiales	Ruminococcaceae	Subdoligranulum
OTU000017	3011	475	59	790	580	932	17	20	16	9	113	0.617132	0.067905	0.97614	0.643965	1.159839	0.024848	0.030992	0.025364	0.008725	0.108429	Bacteria	Bacteroidetes	Bacteroidia	Bacteroidales	Rikenellaceae	Alistipes
OTU000049	2860	520	305	300	1411	290	18	9	3	1	3	0.675597	0.351035	0.370686	1.566612	0.360894	0.02631	0.013947	0.004756	0.000969	0.002879	Bacteria	Firmicutes	Clostridia	Clostridiales	Lachnospiraceae	GCA-900066575
OTU000035	2797	8	7	4	3	4	356	418	615	918	464	0.010394	0.008057	0.004942	0.003331	0.004978	0.520346	0.647741	0.974922	0.889975	0.445229	Bacteria	Proteobacteria	Gammaproteobacteria	Enterobacteriales	Enterobacteriaceae
OTU000066	2692	10	1387	1274	12	6	1	1	1	0	0	0.012992	1.596345	1.57418	0.013323	0.007467	0.001462	0.00155	0.001585	0	0	Bacteria	Bacteroidetes	Bacteroidia	Bacteroidales	Tannerellaceae	Parabacteroides
OTU000039	2557	199	164	483	1501	148	4	7	7	17	27	0.258546	0.188753	0.596805	1.666537	0.18418	0.005847	0.010847	0.011097	0.016481	0.025908	Bacteria	Firmicutes	Clostridia	Clostridiales	Lachnospiraceae
OTU000059	2538	101	166	2249	9	6	0	3	4	0	0	0.131222	0.191055	2.77891	0.009993	0.007467	0	0.004649	0.006341	0	0	Bacteria	Bacteroidetes	Bacteroidia	Bacteroidales	Muribaculaceae
OTU000037	2269	936	116	96	141	181	14	673	9	91	12	1.216074	0.133508	0.11862	0.15655	0.225248	0.020463	1.042893	0.014267	0.088222	0.011515	Bacteria	Firmicutes	Bacilli	Lactobacillales	Lactobacillaceae	Lactobacillus
OTU000022	2238	246	537	135	93	1151	19	24	13	1	19	0.319609	0.618051	0.166809	0.103256	1.432376	0.027771	0.037191	0.020608	0.000969	0.018231	Bacteria	Firmicutes	Clostridia	Clostridiales	Ruminococcaceae	Faecalibacterium
OTU000051	2174	450	227	984	355	139	8	5	6	0	0	0.584651	0.261262	1.215851	0.394151	0.17298	0.011693	0.007748	0.009511	0	0	Bacteria	Epsilonbacteraeota	Campylobacteria	Campylobacterales	Campylobacteraceae	Campylobacter
OTU000044	2137	35	35	464	1354	243	0	3	3	0	0	0.045473	0.040283	0.573328	1.503325	0.302404	0	0.004649	0.004756	0	0	Bacteria	Bacteroidetes	Bacteroidia	Bacteroidales	Bacteroidaceae	Bacteroides	Bacteroides_coprophilus_DSM_18228_=_JCM_13818
OTU000079	2131	656	148	1204	9	111	1	2	0	0	0	0.852291	0.170338	1.487687	0.009993	0.138135	0.001462	0.003099	0	0	0	Bacteria	Bacteroidetes	Bacteroidia	Bacteroidales	Bacteroidaceae	Bacteroides
OTU000018	2050	130	63	1531	36	209	26	23	25	4	3	0.168899	0.072509	1.891735	0.03997	0.260093	0.038003	0.035641	0.039631	0.003878	0.002879	Bacteria	Bacteroidetes	Bacteroidia	Bacteroidales	Rikenellaceae	Rikenellaceae_RC9_gut_group
OTU000087	1725	5	1694	6	7	9	0	0	2	2	0	0.006496	1.949681	0.007414	0.007772	0.0112	0	0	0.00317	0.001939	0	Bacteria	Bacteroidetes	Bacteroidia	Bacteroidales	Muribaculaceae
OTU000085	1658	435	42	119	990	59	4	1	5	2	1	0.565163	0.048339	0.147039	1.099182	0.073423	0.005847	0.00155	0.007926	0.001939	0.00096	Bacteria	Firmicutes	Clostridia	Clostridiales	Ruminococcaceae
OTU000072	1615	588	153	101	54	708	2	1	3	3	2	0.763944	0.176093	0.124798	0.059955	0.881079	0.002923	0.00155	0.004756	0.002908	0.001919	Bacteria	Actinobacteria	Coriobacteriia	Coriobacteriales	Coriobacteriaceae	Enorma	Enorma_massiliensis_phI
OTU000077	1547	698	64	190	395	181	2	5	4	0	8	0.906859	0.07366	0.234768	0.438562	0.225248	0.002923	0.007748	0.006341	0	0.007676	Bacteria	Firmicutes	Clostridia	Clostridiales	Ruminococcaceae
OTU000070	1543	132	47	397	317	629	4	4	5	3	5	0.171498	0.054094	0.490541	0.35196	0.782767	0.005847	0.006198	0.007926	0.002908	0.004798	Bacteria	Actinobacteria	Actinobacteria	Bifidobacteriales	Bifidobacteriaceae	Bifidobacterium	Bifidobacterium_pullorum
OTU000048	1532	205	238	259	53	774	0	3	0	0	0	0.266341	0.273922	0.320026	0.058845	0.963214	0	0.004649	0	0	0	Bacteria	Bacteroidetes	Bacteroidia	Bacteroidales	Marinifilaceae	Odoribacter
OTU000082	1524	125	44	100	1082	155	4	1	6	3	4	0.162403	0.050641	0.123562	1.201328	0.192892	0.005847	0.00155	0.009511	0.002908	0.003838	Bacteria	Firmicutes	Clostridia	Clostridiales	Lachnospiraceae
OTU000068	1479	15	345	13	16	1075	3	2	3	7	0	0.019488	0.397072	0.016063	0.017765	1.337797	0.004385	0.003099	0.004756	0.006786	0	Bacteria	Bacteroidetes	Bacteroidia	Bacteroidales	Prevotellaceae
OTU000105	1434	7	1417	2	2	3	2	1	0	0	0	0.009095	1.630873	0.002471	0.002221	0.003733	0.002923	0.00155	0	0	0	Bacteria	Bacteroidetes	Bacteroidia	Bacteroidales
OTU000069	1410	63	95	161	946	114	6	3	5	2	15	0.081851	0.109339	0.198935	1.050329	0.141869	0.00877	0.004649	0.007926	0.001939	0.014393	Bacteria	Firmicutes	Clostridia	Clostridiales	Lachnospiraceae
OTU000092	1394	907	150	309	9	7	6	2	4	0	0	1.178396	0.17264	0.381807	0.009993	0.008711	0.00877	0.003099	0.006341	0	0	Bacteria	Firmicutes	Clostridia	Clostridiales	Ruminococcaceae	Fournierella
OTU000045	1373	740	86	290	125	105	3	1	2	5	16	0.961426	0.09898	0.35833	0.138786	0.130669	0.004385	0.00155	0.00317	0.004847	0.015353	Bacteria	Bacteroidetes	Bacteroidia	Bacteroidales	Barnesiellaceae	Barnesiella
OTU000091	1286	759	90	367	5	59	0	0	2	0	4	0.986111	0.103584	0.453473	0.005551	0.073423	0	0	0.00317	0	0.003838	Bacteria	Firmicutes	Clostridia	Clostridiales	Ruminococcaceae	Ruminococcaceae_UCG-014
OTU000065	1234	733	45	95	83	244	7	7	4	2	14	0.952331	0.051792	0.117384	0.092154	0.303649	0.010232	0.010847	0.006341	0.001939	0.013434	Bacteria	Firmicutes	Clostridia	Clostridiales	Ruminococcaceae	Ruminococcaceae_NK4A214_group
OTU000052	1213	107	294	375	195	194	11	8	8	7	14	0.139017	0.338374	0.463358	0.216505	0.241426	0.016078	0.012397	0.012682	0.006786	0.013434	Bacteria	Firmicutes	Clostridia	Clostridiales	Ruminococcaceae	Butyricicoccus
OTU000116	1208	60	423	1	671	50	1	1	1	0	0	0.077953	0.486845	0.001236	0.745001	0.062223	0.001462	0.00155	0.001585	0	0	Bacteria	Deferribacteres	Deferribacteres	Deferribacterales	Deferribacteraceae	Mucispirillum	Mucispirillum_schaedleri
OTU000100	1183	5	594	574	4	5	0	0	1	0	0	0.006496	0.683654	0.709246	0.004441	0.006222	0	0	0.001585	0	0	Bacteria	Bacteroidetes	Bacteroidia	Bacteroidales	Tannerellaceae	Parabacteroides
OTU000053	1156	231	269	71	85	458	6	8	7	2	19	0.300121	0.309601	0.087729	0.094374	0.569964	0.00877	0.012397	0.011097	0.001939	0.018231	Bacteria	Firmicutes	Clostridia	Clostridiales	Ruminococcaceae	Faecalibacterium
OTU000071	1140	539	285	193	73	28	2	2	3	1	14	0.700282	0.328016	0.238475	0.081051	0.034845	0.002923	0.003099	0.004756	0.000969	0.013434	Bacteria	Firmicutes	Clostridia	Clostridiales	Ruminococcaceae
OTU000062	1124	530	38	29	355	150	3	2	3	3	11	0.688589	0.043735	0.035833	0.394151	0.186669	0.004385	0.003099	0.004756	0.002908	0.010555	Bacteria	Bacteroidetes	Bacteroidia	Bacteroidales	Rikenellaceae	Alistipes
OTU000130	1123	4	1106	9	4	0	0	0	0	0	0	0.005197	1.272932	0.011121	0.004441	0	0	0	0	0	0	Bacteria	Bacteroidetes	Bacteroidia	Bacteroidales	Prevotellaceae	Prevotellaceae_Ga6A1_group
OTU000111	1114	299	81	158	480	85	0	4	5	1	1	0.388468	0.093226	0.195228	0.532937	0.105779	0	0.006198	0.007926	0.000969	0.00096	Bacteria	Firmicutes	Clostridia	Clostridiales	Ruminococcaceae
OTU000099	1111	281	84	75	313	353	0	0	1	0	4	0.365082	0.096678	0.092672	0.347519	0.439295	0	0	0.001585	0	0.003838	Bacteria	Firmicutes	Clostridia	Clostridiales	Clostridiales_vadinBB60_group
OTU000060	1110	158	225	324	41	338	6	5	4	2	7	0.205277	0.25896	0.400341	0.045522	0.420628	0.00877	0.007748	0.006341	0.001939	0.006717	Bacteria	Firmicutes	Clostridia	Clostridiales	Ruminococcaceae	Oscillibacter
OTU000104	1110	250	45	38	732	36	5	0	2	0	2	0.324806	0.051792	0.046954	0.812728	0.044801	0.007308	0	0.00317	0	0.001919	Bacteria	Firmicutes	Clostridia	Clostridiales	Ruminococcaceae	Oscillospira
OTU000096	1107	328	163	453	38	107	5	4	4	1	4	0.426146	0.187602	0.559736	0.042191	0.133157	0.007308	0.006198	0.006341	0.000969	0.003838	Bacteria	Firmicutes	Clostridia	Clostridiales	Ruminococcaceae	Eubacterium_coprostanoligenes_group
OTU000067	1100	88	147	610	57	185	1	1	4	2	5	0.114332	0.169187	0.753728	0.063286	0.230225	0.001462	0.00155	0.006341	0.001939	0.004798	Bacteria	Firmicutes	Clostridia	Clostridiales	Ruminococcaceae	Ruminococcaceae_UCG-014
OTU000122	1059	111	37	383	509	13	1	3	1	0	1	0.144214	0.042585	0.473243	0.565135	0.016178	0.001462	0.004649	0.001585	0	0.00096	Bacteria	Firmicutes	Clostridia	Clostridiales	Ruminococcaceae	Flavonifractor
OTU000076	1035	11	43	951	4	6	1	3	6	10	0	0.014291	0.04949	1.175075	0.004441	0.007467	0.001462	0.004649	0.009511	0.009695	0	Bacteria	Bacteroidetes	Bacteroidia	Bacteroidales	Muribaculaceae
OTU000058	989	168	139	321	184	138	3	6	1	9	20	0.21827	0.15998	0.396634	0.204292	0.171736	0.004385	0.009298	0.001585	0.008725	0.019191	Bacteria	Firmicutes	Clostridia	Clostridiales	Lachnospiraceae	Sellimonas
OTU000101	984	5	812	163	2	1	1	0	0	0	0	0.006496	0.934558	0.201406	0.002221	0.001244	0.001462	0	0	0	0	Bacteria	Bacteroidetes	Bacteroidia	Bacteroidales
OTU000109	969	10	302	645	2	4	1	1	1	3	0	0.012992	0.347582	0.796975	0.002221	0.004978	0.001462	0.00155	0.001585	0.002908	0	Bacteria	Bacteroidetes	Bacteroidia	Bacteroidales	Bacteroidaceae	Bacteroides
OTU000057	943	110	435	201	11	169	3	4	4	0	6	0.142915	0.500656	0.24836	0.012213	0.210314	0.004385	0.006198	0.006341	0	0.005757	Bacteria	Firmicutes	Clostridia	Clostridiales	Ruminococcaceae	Ruminococcaceae_UCG-005
OTU000061	917	136	173	228	128	221	2	6	2	4	17	0.176695	0.199111	0.281721	0.142116	0.275026	0.002923	0.009298	0.00317	0.003878	0.016312	Bacteria	Firmicutes	Clostridia	Clostridiales	Lachnospiraceae	Blautia
OTU000103	909	284	181	206	229	2	1	0	4	0	2	0.36898	0.208319	0.254538	0.254255	0.002489	0.001462	0	0.006341	0	0.001919	Bacteria	Firmicutes	Erysipelotrichia	Erysipelotrichales	Erysipelotrichaceae	Erysipelatoclostridium	bacterium_ic1391
OTU000133	864	598	104	65	1	95	0	0	1	0	0	0.776936	0.119697	0.080315	0.00111	0.118224	0	0	0.001585	0	0	Bacteria	Bacteroidetes	Bacteroidia	Bacteroidales	Marinifilaceae	Butyricimonas
OTU000063	859	746	78	6	10	7	3	5	4	0	0	0.969221	0.089773	0.007414	0.011103	0.008711	0.004385	0.007748	0.006341	0	0	Bacteria	Bacteroidetes	Bacteroidia	Bacteroidales	Rikenellaceae	Rikenellaceae_RC9_gut_group
OTU000090	846	114	139	368	51	161	2	5	5	0	1	0.148112	0.15998	0.454708	0.056625	0.200358	0.002923	0.007748	0.007926	0	0.00096	Bacteria	Firmicutes	Clostridia	Clostridiales	Ruminococcaceae
OTU000114	830	377	80	162	81	125	1	1	2	1	0	0.489808	0.092075	0.200171	0.089933	0.155558	0.001462	0.00155	0.00317	0.000969	0	Bacteria	Firmicutes	Clostridia	Clostridiales	Ruminococcaceae	Butyricicoccus
OTU000093	826	358	68	55	180	148	6	1	1	2	7	0.465122	0.078263	0.067959	0.199851	0.18418	0.00877	0.00155	0.001585	0.001939	0.006717	Bacteria	Bacteroidetes	Bacteroidia	Bacteroidales	Rikenellaceae	Alistipes
OTU000064	801	125	31	63	92	44	168	176	8	84	10	0.162403	0.035679	0.077844	0.102146	0.054756	0.245557	0.272733	0.012682	0.081436	0.009595	Bacteria	Firmicutes	Bacilli	Lactobacillales	Lactobacillaceae	Lactobacillus
OTU000075	797	77	233	169	141	153	3	1	3	6	11	0.10004	0.268167	0.20882	0.15655	0.190403	0.004385	0.00155	0.004756	0.005817	0.010555	Bacteria	Firmicutes	Clostridia	Clostridiales	Lachnospiraceae	Shuttleworthia
OTU000084	795	252	188	222	7	110	1	2	0	3	10	0.327405	0.216375	0.274308	0.007772	0.136891	0.001462	0.003099	0	0.002908	0.009595	Bacteria	Firmicutes	Clostridia	Clostridiales	Ruminococcaceae	Negativibacillus
OTU000083	776	43	111	165	374	48	6	12	5	6	6	0.055867	0.127754	0.203877	0.415246	0.059734	0.00877	0.018595	0.007926	0.005817	0.005757	Bacteria	Proteobacteria	Deltaproteobacteria	Desulfovibrionales	Desulfovibrionaceae	Mailhella	Mailhella_massiliensis
OTU000113	772	48	14	115	583	4	2	1	0	2	3	0.062363	0.016113	0.142096	0.647296	0.004978	0.002923	0.00155	0	0.001939	0.002879	Bacteria	Firmicutes	Erysipelotrichia	Erysipelotrichales	Erysipelotrichaceae	Erysipelatoclostridium
OTU000056	761	221	74	85	137	225	2	3	0	3	11	0.287129	0.085169	0.105028	0.152109	0.280004	0.002923	0.004649	0	0.002908	0.010555	Bacteria	Bacteroidetes	Bacteroidia	Bacteroidales	Rikenellaceae	Alistipes
OTU000137	760	19	25	42	638	30	1	1	1	0	3	0.024685	0.028773	0.051896	0.708362	0.037334	0.001462	0.00155	0.001585	0	0.002879	Bacteria	Firmicutes	Clostridia	Clostridiales	Ruminococcaceae	Ruminococcaceae_UCG-004
OTU000078	749	136	84	130	219	155	4	4	2	12	3	0.176695	0.096678	0.160631	0.243152	0.192892	0.005847	0.006198	0.00317	0.011634	0.002879	Bacteria	Proteobacteria	Deltaproteobacteria	Desulfovibrionales	Desulfovibrionaceae	Desulfovibrio	bacterium_New_Zealand_D
OTU000119	728	1	7	7	2	0	122	69	17	175	328	0.001299	0.008057	0.008649	0.002221	0	0.178321	0.106924	0.026949	0.169657	0.314731	Bacteria	Proteobacteria	Gammaproteobacteria	Enterobacteriales	Enterobacteriaceae	Serratia	Serratia_marcescens
OTU000054	699	201	25	124	239	66	4	3	3	13	21	0.261144	0.028773	0.153217	0.265358	0.082135	0.005847	0.004649	0.004756	0.012603	0.02015	Bacteria	Firmicutes	Clostridia	Clostridiales	Lachnospiraceae
OTU000095	679	125	34	92	228	180	1	3	1	2	13	0.162403	0.039132	0.113677	0.253145	0.224003	0.001462	0.004649	0.001585	0.001939	0.012474	Bacteria	Firmicutes	Clostridia	Clostridiales	Ruminococcaceae
OTU000088	661	97	105	356	3	85	9	1	4	0	1	0.126025	0.120848	0.439881	0.003331	0.105779	0.013155	0.00155	0.006341	0	0.00096	Bacteria	Firmicutes	Clostridia	Clostridiales	Ruminococcaceae	Ruminococcaceae_UCG-005
OTU000146	634	1	8	620	2	2	0	0	1	0	0	0.001299	0.009207	0.766085	0.002221	0.002489	0	0	0.001585	0	0	Bacteria	Bacteroidetes	Bacteroidia	Bacteroidales	Muribaculaceae
OTU000108	619	60	106	184	177	78	1	2	1	2	8	0.077953	0.121999	0.227354	0.19652	0.097068	0.001462	0.003099	0.001585	0.001939	0.007676	Bacteria	Firmicutes	Clostridia	Clostridiales	Lachnospiraceae
OTU000139	617	178	99	301	7	22	2	7	1	0	0	0.231262	0.113942	0.371922	0.007772	0.027378	0.002923	0.010847	0.001585	0	0	Bacteria	Firmicutes	Clostridia	Clostridiales	Ruminococcaceae
OTU000181	615	245	2	3	3	362	0	0	0	0	0	0.31831	0.002302	0.003707	0.003331	0.450495	0	0	0	0	0	Bacteria	Bacteroidetes	Bacteroidia	Bacteroidales	Bacteroidaceae	Bacteroides
OTU000094	608	133	440	4	10	7	1	2	3	8	0	0.172797	0.506411	0.004942	0.011103	0.008711	0.001462	0.003099	0.004756	0.007756	0	Bacteria	Bacteroidetes	Bacteroidia	Bacteroidales
OTU000132	593	143	60	80	230	72	1	1	0	2	4	0.185789	0.069056	0.09885	0.255365	0.089601	0.001462	0.00155	0	0.001939	0.003838	Bacteria	Firmicutes	Clostridia	Clostridiales	Ruminococcaceae	Ruminococcaceae_UCG-004
OTU000129	585	6	209	353	1	5	1	4	6	0	0	0.007795	0.240545	0.436174	0.00111	0.006222	0.001462	0.006198	0.009511	0	0	Bacteria	Bacteroidetes	Bacteroidia	Bacteroidales
OTU000128	584	30	80	126	239	108	0	1	0	0	0	0.038977	0.092075	0.155688	0.265358	0.134402	0	0.00155	0	0	0	Bacteria	Firmicutes	Erysipelotrichia	Erysipelotrichales	Erysipelotrichaceae	Erysipelatoclostridium	Massiliomicrobiota_timonensis
OTU000081	560	40	286	91	7	127	1	2	1	2	3	0.051969	0.329167	0.112441	0.007772	0.158047	0.001462	0.003099	0.001585	0.001939	0.002879	Bacteria	Bacteroidetes	Bacteroidia	Bacteroidales	Rikenellaceae	Alistipes	Alistipes_inops
OTU000169	560	6	108	375	2	62	3	1	3	0	0	0.007795	0.124301	0.463358	0.002221	0.077157	0.004385	0.00155	0.004756	0	0	Bacteria	Proteobacteria	Gammaproteobacteria	Betaproteobacteriales	Burkholderiaceae	Sutterella	Sutturella_timonensis
OTU000187	535	268	256	5	2	2	1	0	0	1	0	0.348192	0.294639	0.006178	0.002221	0.002489	0.001462	0	0	0.000969	0	Bacteria	Bacteroidetes	Bacteroidia	Bacteroidales	Prevotellaceae
OTU000201	534	2	92	436	0	0	1	2	1	0	0	0.002598	0.105886	0.538731	0	0	0.001462	0.003099	0.001585	0	0	Bacteria	Bacteroidetes	Bacteroidia	Bacteroidales	Rikenellaceae	Rikenellaceae_RC9_gut_group
OTU000210	496	1	6	2	1	485	0	0	1	0	0	0.001299	0.006906	0.002471	0.00111	0.603564	0	0	0.001585	0	0	Bacteria	Bacteroidetes	Bacteroidia	Bacteroidales	Prevotellaceae	Prevotellaceae_UCG-001
OTU000124	471	300	132	1	20	5	1	3	1	0	8	0.389767	0.151923	0.001236	0.022206	0.006222	0.001462	0.004649	0.001585	0	0.007676	Bacteria	Firmicutes	Clostridia	Clostridiales	Ruminococcaceae	Faecalibacterium	bacterium_ic1379
OTU000145	469	18	433	2	8	2	1	0	0	5	0	0.023386	0.498354	0.002471	0.008882	0.002489	0.001462	0	0	0.004847	0	Bacteria	Bacteroidetes	Bacteroidia	Bacteroidales	Bacteroidaceae	Bacteroides	Bacteroides_sp_Marseille-P3108
OTU000097	468	6	446	8	2	3	0	1	2	0	0	0.007795	0.513316	0.009885	0.002221	0.003733	0	0.00155	0.00317	0	0	Bacteria	Bacteroidetes	Bacteroidia	Bacteroidales
OTU000055	466	195	3	7	227	15	0	1	0	13	5	0.253349	0.003453	0.008649	0.252035	0.018667	0	0.00155	0	0.012603	0.004798	Bacteria	Bacteroidetes	Bacteroidia	Bacteroidales	Bacteroidaceae	Bacteroides	Bacteroides_dorei
OTU000073	456	98	193	95	9	35	4	0	3	13	6	0.127324	0.22213	0.117384	0.009993	0.043556	0.005847	0	0.004756	0.012603	0.005757	Bacteria	Firmicutes	Clostridia	Clostridiales	Ruminococcaceae
OTU000167	444	57	47	111	197	26	1	1	2	0	2	0.074056	0.054094	0.137154	0.218726	0.032356	0.001462	0.00155	0.00317	0	0.001919	Bacteria	Firmicutes	Clostridia	Clostridiales	Lachnospiraceae	Shuttleworthia
OTU000126	441	26	79	163	69	96	0	2	1	0	5	0.03378	0.090924	0.201406	0.07661	0.119468	0	0.003099	0.001585	0	0.004798	Bacteria	Firmicutes	Clostridia	Clostridiales	Lachnospiraceae
OTU000155	438	142	95	193	6	1	1	0	0	0	0	0.18449	0.109339	0.238475	0.006662	0.001244	0.001462	0	0	0	0	Bacteria	Bacteroidetes	Bacteroidia	Bacteroidales	Prevotellaceae	Prevotellaceae_UCG-001
OTU000202	437	41	4	2	384	6	0	0	0	0	0	0.053268	0.004604	0.002471	0.426349	0.007467	0	0	0	0	0	Bacteria	Bacteroidetes	Bacteroidia	Bacteroidales	Tannerellaceae	Parabacteroides	Parabacteroides_distasonis
OTU000157	433	22	153	248	4	3	2	1	0	0	0	0.028583	0.176093	0.306434	0.004441	0.003733	0.002923	0.00155	0	0	0	Bacteria	Bacteroidetes	Bacteroidia	Bacteroidales
OTU000206	433	113	28	65	210	13	1	1	1	1	0	0.146812	0.032226	0.080315	0.23316	0.016178	0.001462	0.00155	0.001585	0.000969	0	Bacteria	Firmicutes	Clostridia	Clostridiales	Ruminococcaceae	Ruminiclostridium_9
OTU000123	431	69	140	60	85	62	0	2	2	6	5	0.089646	0.161131	0.074137	0.094374	0.077157	0	0.003099	0.00317	0.005817	0.004798	Bacteria	Firmicutes	Clostridia	Clostridiales	Lachnospiraceae	Lachnospiraceae_UCG-010
OTU000211	424	211	36	96	18	6	3	45	2	6	1	0.274136	0.041434	0.11862	0.019985	0.007467	0.004385	0.069733	0.00317	0.005817	0.00096	Bacteria	Firmicutes	Bacilli	Lactobacillales	Lactobacillaceae	Lactobacillus	Lactobacillus_agilis
OTU000168	422	78	159	20	16	136	3	2	2	5	1	0.10134	0.182998	0.024712	0.017765	0.169247	0.004385	0.003099	0.00317	0.004847	0.00096	Bacteria	Proteobacteria	Gammaproteobacteria	Betaproteobacteriales	Burkholderiaceae	Sutterella
OTU000121	415	171	36	154	16	35	0	1	1	0	1	0.222167	0.041434	0.190286	0.017765	0.043556	0	0.00155	0.001585	0	0.00096	Bacteria	Firmicutes	Clostridia	Clostridiales
OTU000102	397	52	211	4	108	1	2	2	5	7	5	0.06756	0.242847	0.004942	0.119911	0.001244	0.002923	0.003099	0.007926	0.006786	0.004798	Bacteria	Proteobacteria	Gammaproteobacteria	Betaproteobacteriales	Burkholderiaceae	Parasutterella
OTU000149	397	23	31	122	142	76	0	0	1	1	1	0.029882	0.035679	0.150746	0.15766	0.094579	0	0	0.001585	0.000969	0.00096	Bacteria	Firmicutes	Clostridia	Clostridiales	Ruminococcaceae	Ruminococcaceae_UCG-014
OTU000193	394	6	52	85	231	15	4	1	0	0	0	0.007795	0.059849	0.105028	0.256476	0.018667	0.005847	0.00155	0	0	0	Bacteria	Firmicutes	Clostridia	Clostridiales	Ruminococcaceae	Eubacterium_coprostanoligenes_group
OTU000178	391	26	11	6	299	48	0	1	0	0	0	0.03378	0.01266	0.007414	0.331975	0.059734	0	0.00155	0	0	0	Bacteria	Firmicutes	Erysipelotrichia	Erysipelotrichales	Erysipelotrichaceae	Faecalitalea	Faecalitalea_cylindroides_T2-87
OTU000161	388	131	14	83	3	155	1	0	1	0	0	0.170198	0.016113	0.102556	0.003331	0.192892	0.001462	0	0.001585	0	0	Bacteria	Firmicutes	Clostridia	Clostridiales	Christensenellaceae	Christensenellaceae_R-7_group	iron-reducing_bacterium_enrichment_culture_clone_HN70
OTU000160	384	22	124	97	4	129	0	2	2	1	3	0.028583	0.142716	0.119855	0.004441	0.160536	0	0.003099	0.00317	0.000969	0.002879	Bacteria	Firmicutes	Clostridia	Clostridiales	Ruminococcaceae	Subdoligranulum
OTU000177	382	152	65	2	159	2	0	0	1	0	1	0.197482	0.074811	0.002471	0.176535	0.002489	0	0	0.001585	0	0.00096	Bacteria	Firmicutes	Clostridia	Clostridiales	Ruminococcaceae	Ruminococcaceae_UCG-014
OTU000174	379	83	35	65	85	104	2	3	2	0	0	0.107836	0.040283	0.080315	0.094374	0.129424	0.002923	0.004649	0.00317	0	0	Bacteria	Bacteroidetes	Bacteroidia	Bacteroidales	Rikenellaceae	Alistipes	Faecalibacterium_prausnitzii
OTU000194	370	169	14	3	173	7	0	1	1	1	1	0.219569	0.016113	0.003707	0.192079	0.008711	0	0.00155	0.001585	0.000969	0.00096	Bacteria	Firmicutes	Clostridia	Clostridiales	Lachnospiraceae	Tyzzerella
OTU000127	354	105	76	151	0	19	1	1	0	0	1	0.136419	0.087471	0.186579	0	0.023645	0.001462	0.00155	0	0	0.00096	Bacteria	Firmicutes	Clostridia	Clostridiales	Clostridiales_vadinBB60_group
OTU000144	352	38	95	80	73	60	0	0	1	1	4	0.049371	0.109339	0.09885	0.081051	0.074668	0	0	0.001585	0.000969	0.003838	Bacteria	Firmicutes	Clostridia	Clostridiales	Ruminococcaceae
OTU000198	351	183	109	51	2	2	1	0	0	2	1	0.237758	0.125452	0.063017	0.002221	0.002489	0.001462	0	0	0.001939	0.00096	Bacteria	Patescibacteria	Saccharimonadia	Saccharimonadales
OTU000150	347	59	78	60	75	70	2	1	2	0	0	0.076654	0.089773	0.074137	0.083271	0.087112	0.002923	0.00155	0.00317	0	0	Bacteria	Firmicutes	Clostridia	Clostridiales	Ruminococcaceae
OTU000184	329	63	22	35	152	51	1	2	1	1	1	0.081851	0.025321	0.043247	0.168763	0.063468	0.001462	0.003099	0.001585	0.000969	0.00096	Bacteria	Firmicutes	Clostridia	Clostridiales	Ruminococcaceae
OTU000152	321	17	77	58	90	76	1	1	0	0	1	0.022087	0.088622	0.071666	0.099926	0.094579	0.001462	0.00155	0	0	0.00096	Bacteria	Firmicutes	Clostridia	Clostridiales	Clostridiales_vadinBB60_group
OTU000205	318	7	8	25	273	4	0	0	0	0	1	0.009095	0.009207	0.030891	0.303108	0.004978	0	0	0	0	0.00096	Bacteria	Firmicutes	Clostridia	Clostridiales	Lachnospiraceae
OTU000162	316	42	85	136	2	44	1	0	1	4	1	0.054567	0.097829	0.168044	0.002221	0.054756	0.001462	0	0.001585	0.003878	0.00096	Bacteria	Firmicutes	Clostridia	Clostridiales	Peptococcaceae	Peptococcus
OTU000251	315	205	16	84	4	3	0	1	0	2	0	0.266341	0.018415	0.103792	0.004441	0.003733	0	0.00155	0	0.001939	0	Bacteria	Bacteroidetes	Bacteroidia	Bacteroidales	Bacteroidaceae	Bacteroides
OTU000156	314	63	3	30	145	72	0	0	0	0	1	0.081851	0.003453	0.037069	0.160991	0.089601	0	0	0	0	0.00096	Bacteria	Firmicutes	Erysipelotrichia	Erysipelotrichales	Erysipelotrichaceae	Erysipelatoclostridium
OTU000259	312	33	11	18	229	19	0	0	1	0	1	0.042874	0.01266	0.022241	0.254255	0.023645	0	0	0.001585	0	0.00096	Bacteria	Firmicutes	Clostridia	Clostridiales	Ruminococcaceae
OTU000222	308	0	1	303	1	3	0	0	0	0	0	0	0.001151	0.374393	0.00111	0.003733	0	0	0	0	0	Bacteria	Bacteroidetes	Bacteroidia	Bacteroidales	Prevotellaceae
OTU000237	306	15	11	22	218	35	1	1	2	0	1	0.019488	0.01266	0.027184	0.242042	0.043556	0.001462	0.00155	0.00317	0	0.00096	Bacteria	Firmicutes	Clostridia	Clostridiales	Lachnospiraceae
OTU000199	300	7	15	146	76	51	1	0	0	2	2	0.009095	0.017264	0.180401	0.084382	0.063468	0.001462	0	0	0.001939	0.001919	Bacteria	Firmicutes	Clostridia	Clostridiales	Lachnospiraceae	Eubacterium_hallii_group
OTU000154	299	32	57	60	51	88	1	0	1	0	9	0.041575	0.065603	0.074137	0.056625	0.109513	0.001462	0	0.001585	0	0.008636	Bacteria	Firmicutes	Clostridia	Clostridiales	Ruminococcaceae	Ruminococcaceae_NK4A214_group
OTU000221	298	30	39	52	108	66	2	1	0	0	0	0.038977	0.044886	0.064252	0.119911	0.082135	0.002923	0.00155	0	0	0	Bacteria	Firmicutes	Clostridia	Clostridiales	Lachnospiraceae
OTU000120	294	35	85	161	3	4	1	1	0	1	3	0.045473	0.097829	0.198935	0.003331	0.004978	0.001462	0.00155	0	0.000969	0.002879	Bacteria	Bacteroidetes	Bacteroidia	Bacteroidales	Barnesiellaceae
OTU000136	287	13	39	220	2	10	0	2	0	0	1	0.01689	0.044886	0.271837	0.002221	0.012445	0	0.003099	0	0	0.00096	Bacteria	Firmicutes	Clostridia	Clostridiales	Ruminococcaceae	Ruminococcaceae_UCG-014
OTU000252	285	147	5	27	89	15	1	0	0	1	0	0.190986	0.005755	0.033362	0.098815	0.018667	0.001462	0	0	0.000969	0	Bacteria	Firmicutes	Clostridia	Clostridiales	Ruminococcaceae	Ruminococcaceae_UCG-010
OTU000208	284	21	13	13	180	52	0	0	2	2	1	0.027284	0.014962	0.016063	0.199851	0.064712	0	0	0.00317	0.001939	0.00096	Bacteria	Firmicutes	Clostridia	Clostridiales	Ruminococcaceae	Ruminococcaceae_UCG-013
OTU000188	282	84	44	47	51	53	0	1	1	0	1	0.109135	0.050641	0.058074	0.056625	0.065956	0	0.00155	0.001585	0	0.00096	Bacteria	Firmicutes	Clostridia	Clostridiales	Lachnospiraceae
OTU000112	279	39	44	95	51	28	4	4	1	1	12	0.05067	0.050641	0.117384	0.056625	0.034845	0.005847	0.006198	0.001585	0.000969	0.011515	Bacteria	Firmicutes	Clostridia	Clostridiales	Lachnospiraceae	Eubacterium_hallii_group
OTU000278	279	2	0	2	275	0	0	0	0	0	0	0.002598	0	0.002471	0.305328	0	0	0	0	0	0	Bacteria	Firmicutes	Clostridia	Clostridiales	Ruminococcaceae	Oscillospira
OTU000138	274	64	48	60	8	90	1	1	1	0	1	0.08315	0.055245	0.074137	0.008882	0.112002	0.001462	0.00155	0.001585	0	0.00096	Bacteria	Firmicutes	Clostridia	Clostridiales	Ruminococcaceae	Ruminococcaceae_NK4A214_group
OTU000163	273	33	13	10	4	41	52	34	23	61	2	0.042874	0.014962	0.012356	0.004441	0.051023	0.076006	0.052687	0.03646	0.059138	0.001919	Bacteria	Firmicutes	Bacilli	Lactobacillales	Lactobacillaceae	Lactobacillus
OTU000171	271	59	51	63	1	91	1	1	3	0	1	0.076654	0.058698	0.077844	0.00111	0.113246	0.001462	0.00155	0.004756	0	0.00096	Bacteria	Firmicutes	Clostridia	Clostridiales	Christensenellaceae	Christensenellaceae_R-7_group
OTU000196	266	134	46	17	35	29	1	1	0	1	2	0.174096	0.052943	0.021006	0.03886	0.036089	0.001462	0.00155	0	0.000969	0.001919	Bacteria	Firmicutes	Clostridia	Clostridiales	Ruminococcaceae	Ruminococcaceae_UCG-005
OTU000260	263	52	5	23	167	14	0	1	0	1	0	0.06756	0.005755	0.028419	0.185418	0.017422	0	0.00155	0	0.000969	0	Bacteria	Firmicutes	Clostridia	Clostridiales	Ruminococcaceae
OTU000197	262	21	63	63	25	84	1	2	1	1	1	0.027284	0.072509	0.077844	0.027757	0.104535	0.001462	0.003099	0.001585	0.000969	0.00096	Bacteria	Firmicutes	Clostridia	Clostridiales	Ruminococcaceae	Flavonifractor
OTU000166	260	43	26	53	74	52	2	1	5	2	2	0.055867	0.029924	0.065488	0.082161	0.064712	0.002923	0.00155	0.007926	0.001939	0.001919	Bacteria	Actinobacteria	Coriobacteriia	Coriobacteriales	Eggerthellaceae	Slackia
OTU000209	253	69	46	40	19	63	0	3	0	13	0	0.089646	0.052943	0.049425	0.021095	0.078401	0	0.004649	0	0.012603	0	Bacteria	Actinobacteria	Coriobacteriia	Coriobacteriales	Coriobacteriaceae
OTU000089	251	165	32	25	2	17	0	1	0	6	3	0.214372	0.03683	0.030891	0.002221	0.021156	0	0.00155	0	0.005817	0.002879	Bacteria	Bacteroidetes	Bacteroidia	Bacteroidales	Barnesiellaceae
OTU000148	250	46	3	63	31	4	9	45	2	47	0	0.059764	0.003453	0.077844	0.034419	0.004978	0.013155	0.069733	0.00317	0.045565	0	Bacteria	Firmicutes	Bacilli	Lactobacillales	Lactobacillaceae	Lactobacillus	Lactobacillus_ingluviei
OTU000249	250	225	21	1	0	2	0	1	0	0	0	0.292325	0.02417	0.001236	0	0.002489	0	0.00155	0	0	0	Bacteria	Bacteroidetes	Bacteroidia	Bacteroidales	Bacteroidaceae	Bacteroides
OTU000275	249	1	0	243	1	3	0	1	0	0	0	0.001299	0	0.300256	0.00111	0.003733	0	0.00155	0	0	0	Bacteria	Firmicutes	Clostridia	Clostridiales	Ruminococcaceae	Ruminococcaceae_UCG-014
OTU000183	248	65	7	19	99	49	1	4	3	1	0	0.08445	0.008057	0.023477	0.109918	0.060979	0.001462	0.006198	0.004756	0.000969	0	Bacteria	Proteobacteria	Gammaproteobacteria	Betaproteobacteriales	Burkholderiaceae
OTU000266	246	9	2	33	198	0	0	0	2	1	1	0.011693	0.002302	0.040775	0.219836	0	0	0	0.00317	0.000969	0.00096	Bacteria	Firmicutes	Clostridia	Clostridiales	Lachnospiraceae
OTU000115	244	30	10	125	10	57	1	4	0	1	6	0.038977	0.011509	0.154453	0.011103	0.070934	0.001462	0.006198	0	0.000969	0.005757	Bacteria	Firmicutes	Clostridia	Clostridiales	Lachnospiraceae	CHKCI001
OTU000143	243	9	44	103	4	81	0	1	0	0	1	0.011693	0.050641	0.127269	0.004441	0.100801	0	0.00155	0	0	0.00096	Bacteria	Firmicutes	Clostridia	Clostridiales	Ruminococcaceae	Ruminococcaceae_UCG-014
OTU000135	242	17	97	31	85	8	2	0	0	1	1	0.022087	0.111641	0.038304	0.094374	0.009956	0.002923	0	0	0.000969	0.00096	Bacteria	Firmicutes	Clostridia	Clostridiales	Clostridiales_vadinBB60_group
OTU000191	242	32	20	27	143	18	0	0	0	0	2	0.041575	0.023019	0.033362	0.158771	0.0224	0	0	0	0	0.001919	Bacteria	Firmicutes	Clostridia	Clostridiales	Ruminococcaceae	Ruminiclostridium_5
OTU000186	241	26	55	63	57	39	0	0	0	1	0	0.03378	0.063301	0.077844	0.063286	0.048534	0	0	0	0.000969	0	Bacteria	Firmicutes	Clostridia	Clostridiales	Ruminococcaceae	Ruminiclostridium_5
OTU000277	241	37	7	80	64	53	0	0	0	0	0	0.048071	0.008057	0.09885	0.071058	0.065956	0	0	0	0	0	Bacteria	Firmicutes	Clostridia	Clostridiales	Ruminococcaceae	Ruminococcus_2
OTU000140	240	15	6	212	1	1	2	1	1	0	1	0.019488	0.006906	0.261952	0.00111	0.001244	0.002923	0.00155	0.001585	0	0.00096	Bacteria	Deferribacteres	Deferribacteres	Deferribacterales	Deferribacteraceae	Mucispirillum
OTU000172	237	39	34	72	39	45	0	0	1	2	5	0.05067	0.039132	0.088965	0.043301	0.056001	0	0	0.001585	0.001939	0.004798	Bacteria	Firmicutes	Clostridia	Clostridiales	Ruminococcaceae
OTU000176	235	29	28	72	83	16	1	0	3	0	3	0.037678	0.032226	0.088965	0.092154	0.019911	0.001462	0	0.004756	0	0.002879	Bacteria	Firmicutes	Clostridia	Clostridiales	Ruminococcaceae	Eubacterium_coprostanoligenes_group
OTU000190	235	67	14	3	10	56	1	1	1	29	53	0.087048	0.016113	0.003707	0.011103	0.06969	0.001462	0.00155	0.001585	0.028115	0.050856	Bacteria	Proteobacteria	Gammaproteobacteria	Enterobacteriales	Enterobacteriaceae	Escherichia-Shigella
OTU000212	235	13	43	23	56	98	1	1	0	0	0	0.01689	0.04949	0.028419	0.062176	0.121957	0.001462	0.00155	0	0	0	Bacteria	Firmicutes	Clostridia	Clostridiales	Ruminococcaceae	Oscillibacter
OTU000246	233	16	9	45	153	4	0	2	0	0	4	0.020788	0.010358	0.055603	0.169874	0.004978	0	0.003099	0	0	0.003838	Bacteria	Firmicutes	Clostridia	Clostridiales	Lachnospiraceae	Ruminococcus_gauvreauii_group	bacterium_ic1296
OTU000286	231	56	44	73	0	58	0	0	0	0	0	0.072757	0.050641	0.0902	0	0.072179	0	0	0	0	0	Bacteria	Firmicutes	Erysipelotrichia	Erysipelotrichales	Erysipelotrichaceae
OTU000215	230	17	22	106	24	60	0	0	0	1	0	0.022087	0.025321	0.130976	0.026647	0.074668	0	0	0	0.000969	0	Bacteria	Tenericutes	Mollicutes	Mollicutes_RF39	Firmicutes_bacterium_CAG:822
OTU000189	224	38	32	25	106	19	1	0	1	1	1	0.049371	0.03683	0.030891	0.11769	0.023645	0.001462	0	0.001585	0.000969	0.00096	Bacteria	Firmicutes	Clostridia	Clostridiales	Lachnospiraceae
OTU000300	223	95	2	6	119	0	0	0	1	0	0	0.123426	0.002302	0.007414	0.132124	0	0	0	0.001585	0	0	Bacteria	Firmicutes	Erysipelotrichia	Erysipelotrichales	Erysipelotrichaceae	Merdibacter
OTU000042	219	113	7	32	6	58	1	1	1	0	0	0.146812	0.008057	0.03954	0.006662	0.072179	0.001462	0.00155	0.001585	0	0	Bacteria	Verrucomicrobia	Verrucomicrobiae	Verrucomicrobiales	Akkermansiaceae	Akkermansia
OTU000313	219	1	0	213	2	2	0	1	0	0	0	0.001299	0	0.263187	0.002221	0.002489	0	0.00155	0	0	0	Bacteria	Bacteroidetes	Bacteroidia	Bacteroidales	Bacteroidaceae	Bacteroides
OTU000284	217	44	119	48	1	0	1	2	1	1	0	0.057166	0.136961	0.05931	0.00111	0	0.001462	0.003099	0.001585	0.000969	0	Bacteria	Firmicutes	Clostridia	Clostridiales	Family_XIII	Eubacterium_brachy_group
OTU000218	216	37	28	71	70	0	1	1	1	5	2	0.048071	0.032226	0.087729	0.07772	0	0.001462	0.00155	0.001585	0.004847	0.001919	Bacteria	Proteobacteria	Gammaproteobacteria	Aeromonadales	Succinivibrionaceae	Succinatimonas
OTU000225	213	68	27	76	2	36	2	0	0	0	2	0.088347	0.031075	0.093907	0.002221	0.044801	0.002923	0	0	0	0.001919	Bacteria	Firmicutes	Clostridia	Clostridiales	Ruminococcaceae
OTU000195	209	32	54	37	54	30	0	0	0	0	2	0.041575	0.06215	0.045718	0.059955	0.037334	0	0	0	0	0.001919	Bacteria	Firmicutes	Erysipelotrichia	Erysipelotrichales	Erysipelotrichaceae	Erysipelatoclostridium	Clostridiales_bacterium_CHKCI006
OTU000216	209	8	13	36	2	149	1	0	0	0	0	0.010394	0.014962	0.044482	0.002221	0.185425	0.001462	0	0	0	0	Bacteria	Firmicutes	Clostridia	Clostridiales	Ruminococcaceae	Ruminococcaceae_UCG-014
OTU000106	208	36	33	68	25	39	1	0	2	1	3	0.046772	0.037981	0.084022	0.027757	0.048534	0.001462	0	0.00317	0.000969	0.002879	Bacteria	Firmicutes	Clostridia	Clostridiales	Lachnospiraceae	GCA-900066575
OTU000268	206	25	12	33	113	20	2	0	1	0	0	0.032481	0.013811	0.040775	0.125462	0.024889	0.002923	0	0.001585	0	0	Bacteria	Firmicutes	Clostridia	Clostridiales	Lachnospiraceae	Lachnospiraceae_FCS020_group
OTU000297	206	102	14	27	5	58	0	0	0	0	0	0.132521	0.016113	0.033362	0.005551	0.072179	0	0	0	0	0	Bacteria	Firmicutes	Erysipelotrichia	Erysipelotrichales	Erysipelotrichaceae	Merdibacter	Clostridiales_bacterium_10-3b
OTU000153	205	13	24	62	10	95	0	0	0	0	1	0.01689	0.027622	0.076608	0.011103	0.118224	0	0	0	0	0.00096	Bacteria	Firmicutes	Clostridia	Clostridiales	Ruminococcaceae
OTU000255	205	20	24	51	96	12	1	0	1	0	0	0.025984	0.027622	0.063017	0.106587	0.014934	0.001462	0	0.001585	0	0	Bacteria	Firmicutes	Clostridia	Clostridiales	Ruminococcaceae
OTU000159	203	115	3	10	3	69	0	1	0	0	2	0.149411	0.003453	0.012356	0.003331	0.085868	0	0.00155	0	0	0.001919	Bacteria	Bacteroidetes	Bacteroidia	Bacteroidales	Rikenellaceae	Alistipes
OTU000182	202	19	49	13	50	61	1	1	2	2	4	0.024685	0.056396	0.016063	0.055514	0.075912	0.001462	0.00155	0.00317	0.001939	0.003838	Bacteria	Firmicutes	Clostridia	Clostridiales	Ruminococcaceae
OTU000248	200	47	31	47	45	27	2	0	0	1	0	0.061064	0.035679	0.058074	0.049963	0.0336	0.002923	0	0	0.000969	0	Bacteria	Firmicutes	Clostridia	Clostridiales	Family_XIII
OTU000303	200	126	2	55	9	2	0	3	0	2	1	0.163702	0.002302	0.067959	0.009993	0.002489	0	0.004649	0	0.001939	0.00096	Bacteria	Firmicutes	Bacilli	Lactobacillales	Enterococcaceae	Enterococcus
OTU000295	194	154	5	7	10	18	0	0	0	0	0	0.200081	0.005755	0.008649	0.011103	0.0224	0	0	0	0	0	Bacteria	Firmicutes	Clostridia	Clostridiales	Ruminococcaceae
OTU000213	191	47	6	60	2	69	2	4	1	0	0	0.061064	0.006906	0.074137	0.002221	0.085868	0.002923	0.006198	0.001585	0	0	Bacteria	Firmicutes	Clostridia	Clostridiales	Ruminococcaceae
OTU000318	191	33	55	88	3	10	1	0	1	0	0	0.042874	0.063301	0.108735	0.003331	0.012445	0.001462	0	0.001585	0	0	Bacteria	Firmicutes	Clostridia	Clostridiales	Ruminococcaceae	Ruminococcaceae_UCG-014
OTU000329	191	0	0	0	0	0	0	49	1	141	0	0	0	0	0	0	0	0.075931	0.001585	0.136695	0	Bacteria	Firmicutes	Bacilli	Lactobacillales	Lactobacillaceae	Lactobacillus
OTU000340	191	25	11	22	132	0	1	0	0	0	0	0.032481	0.01266	0.027184	0.146558	0	0.001462	0	0	0	0	Bacteria	Bacteroidetes	Bacteroidia	Bacteroidales	Rikenellaceae	Alistipes
OTU000264	188	38	10	71	50	16	0	0	2	0	1	0.049371	0.011509	0.087729	0.055514	0.019911	0	0	0.00317	0	0.00096	Bacteria	Firmicutes	Clostridia	Clostridiales	Lachnospiraceae
OTU000232	186	21	45	27	76	14	1	0	0	0	2	0.027284	0.051792	0.033362	0.084382	0.017422	0.001462	0	0	0	0.001919	Bacteria	Firmicutes	Clostridia	Clostridiales	Clostridiales_vadinBB60_group
OTU000341	185	18	2	4	157	1	0	0	2	0	1	0.023386	0.002302	0.004942	0.174315	0.001244	0	0	0.00317	0	0.00096	Bacteria	Firmicutes	Clostridia	Clostridiales	Lachnospiraceae
OTU000185	181	16	10	53	29	3	2	36	6	21	5	0.020788	0.011509	0.065488	0.032198	0.003733	0.002923	0.055786	0.009511	0.020359	0.004798	Bacteria	Firmicutes	Bacilli	Lactobacillales	Lactobacillaceae	Lactobacillus	Lactobacillus_gasseri
OTU000229	181	24	16	21	22	98	0	0	0	0	0	0.031181	0.018415	0.025948	0.024426	0.121957	0	0	0	0	0	Archaea	Euryarchaeota	Thermoplasmata	Methanomassiliicoccales	Methanomethylophilaceae
OTU000322	180	0	3	10	78	89	0	0	0	0	0	0	0.003453	0.012356	0.086602	0.110757	0	0	0	0	0	Bacteria	Firmicutes	Clostridia	Clostridiales	Ruminococcaceae
OTU000118	174	32	3	9	111	9	4	4	2	0	0	0.041575	0.003453	0.011121	0.123242	0.0112	0.005847	0.006198	0.00317	0	0	Bacteria	Proteobacteria	Deltaproteobacteria	Desulfovibrionales	Desulfovibrionaceae	Desulfovibrio	Desulfovibrio_piger
OTU000261	174	12	44	50	37	28	1	0	1	0	1	0.015591	0.050641	0.061781	0.041081	0.034845	0.001462	0	0.001585	0	0.00096	Bacteria	Firmicutes	Clostridia	Clostridiales	Lachnospiraceae
OTU000361	172	2	0	169	0	0	1	0	0	0	0	0.002598	0	0.20882	0	0	0.001462	0	0	0	0	Bacteria	Bacteroidetes	Bacteroidia	Bacteroidales	Rikenellaceae	Rikenellaceae_RC9_gut_group
OTU000180	170	60	25	42	25	5	2	2	1	5	3	0.077953	0.028773	0.051896	0.027757	0.006222	0.002923	0.003099	0.001585	0.004847	0.002879	Bacteria	Firmicutes	Clostridia	Clostridiales	Ruminococcaceae	Butyricicoccus
OTU000367	168	0	0	167	0	1	0	0	0	0	0	0	0	0.206349	0	0.001244	0	0	0	0	0	Bacteria	Kiritimatiellaeota	Kiritimatiellae	WCHB1-41
OTU000240	166	11	31	24	80	19	0	0	0	0	1	0.014291	0.035679	0.029655	0.088823	0.023645	0	0	0	0	0.00096	Bacteria	Firmicutes	Clostridia	Clostridiales	Clostridiales_vadinBB60_group
OTU000245	166	22	14	8	17	25	20	12	14	18	16	0.028583	0.016113	0.009885	0.018875	0.031112	0.029233	0.018595	0.022193	0.01745	0.015353	Bacteria	Proteobacteria	Alphaproteobacteria	Sphingomonadales	Sphingomonadaceae	Sphingomonas
OTU000254	165	7	18	32	31	6	13	11	10	7	30	0.009095	0.020717	0.03954	0.034419	0.007467	0.019001	0.017046	0.015852	0.006786	0.028786	Bacteria	Cyanobacteria	Oxyphotobacteria	Chloroplast
OTU000107	163	4	12	66	8	66	0	1	2	0	4	0.005197	0.013811	0.081551	0.008882	0.082135	0	0.00155	0.00317	0	0.003838	Bacteria	Bacteroidetes	Bacteroidia	Bacteroidales	Barnesiellaceae	Barnesiella	Barnesiella_viscericola_DSM_18177
OTU000274	163	48	67	22	19	4	0	0	3	0	0	0.062363	0.077113	0.027184	0.021095	0.004978	0	0	0.004756	0	0	Bacteria	Firmicutes	Clostridia	Clostridiales	Ruminococcaceae
OTU000290	162	41	1	10	58	49	1	0	0	0	2	0.053268	0.001151	0.012356	0.064397	0.060979	0.001462	0	0	0	0.001919	Bacteria	Firmicutes	Clostridia	Clostridiales	Ruminococcaceae
OTU000204	161	20	19	43	43	33	0	0	1	0	2	0.025984	0.021868	0.053132	0.047742	0.041067	0	0	0.001585	0	0.001919	Bacteria	Firmicutes	Clostridia	Clostridiales	Lachnospiraceae
OTU000207	158	77	50	14	10	2	0	1	0	2	2	0.10004	0.057547	0.017299	0.011103	0.002489	0	0.00155	0	0.001939	0.001919	Bacteria	Firmicutes	Clostridia	Clostridiales	Lachnospiraceae
OTU000247	158	2	0	151	4	0	0	1	0	0	0	0.002598	0	0.186579	0.004441	0	0	0.00155	0	0	0	Bacteria	Bacteroidetes	Bacteroidia
OTU000302	158	16	91	46	2	2	0	1	0	0	0	0.020788	0.104735	0.056839	0.002221	0.002489	0	0.00155	0	0	0	Bacteria	Bacteroidetes	Bacteroidia	Bacteroidales	Bacteroidaceae	Bacteroides
OTU000098	157	9	101	9	8	11	2	2	1	14	0	0.011693	0.116244	0.011121	0.008882	0.013689	0.002923	0.003099	0.001585	0.013573	0	Bacteria	Bacteroidetes	Bacteroidia	Bacteroidales	Prevotellaceae	Prevotellaceae_UCG-001
OTU000256	157	20	16	21	60	28	2	1	1	2	6	0.025984	0.018415	0.025948	0.066617	0.034845	0.002923	0.00155	0.001585	0.001939	0.005757	Bacteria	Firmicutes	Clostridia	Clostridiales	Lachnospiraceae
OTU000257	156	25	24	56	6	41	1	3	0	0	0	0.032481	0.027622	0.069195	0.006662	0.051023	0.001462	0.004649	0	0	0	Bacteria	Firmicutes	Clostridia	Clostridiales	Lachnospiraceae
OTU000125	155	51	37	34	4	21	1	0	0	4	3	0.06626	0.042585	0.042011	0.004441	0.026134	0.001462	0	0	0.003878	0.002879	Bacteria	Bacteroidetes	Bacteroidia	Bacteroidales	Rikenellaceae
OTU000288	155	59	15	56	19	6	0	0	0	0	0	0.076654	0.017264	0.069195	0.021095	0.007467	0	0	0	0	0	Bacteria	Firmicutes	Clostridia	Clostridiales	Clostridiales_vadinBB60_group
OTU000244	154	19	16	30	45	41	1	1	1	0	0	0.024685	0.018415	0.037069	0.049963	0.051023	0.001462	0.00155	0.001585	0	0	Bacteria	Firmicutes	Clostridia	Clostridiales	Ruminococcaceae
OTU000311	151	4	3	1	86	57	0	0	0	0	0	0.005197	0.003453	0.001236	0.095484	0.070934	0	0	0	0	0	Bacteria	Bacteroidetes	Bacteroidia	Bacteroidales	Barnesiellaceae
OTU000292	149	3	33	52	1	58	1	0	1	0	0	0.003898	0.037981	0.064252	0.00111	0.072179	0.001462	0	0.001585	0	0	Bacteria	Firmicutes	Clostridia	Clostridiales	Ruminococcaceae
OTU000358	149	6	142	0	0	0	0	1	0	0	0	0.007795	0.163433	0	0	0	0	0.00155	0	0	0	Bacteria	Proteobacteria	Gammaproteobacteria	Betaproteobacteriales	Burkholderiaceae
OTU000231	147	23	36	17	40	22	3	0	1	2	3	0.029882	0.041434	0.021006	0.044411	0.027378	0.004385	0	0.001585	0.001939	0.002879	Bacteria	Firmicutes	Clostridia	Clostridiales	Family_XIII	Eubacterium_nodatum_group	Ihubacter_massiliensis
OTU000142	146	34	6	47	34	14	0	2	1	2	6	0.044174	0.006906	0.058074	0.03775	0.017422	0	0.003099	0.001585	0.001939	0.005757	Bacteria	Firmicutes	Clostridia	Clostridiales	Lachnospiraceae
OTU000267	143	12	6	44	61	17	0	0	1	0	2	0.015591	0.006906	0.054367	0.067727	0.021156	0	0	0.001585	0	0.001919	Bacteria	Firmicutes	Clostridia	Clostridiales	Lachnospiraceae
OTU000192	141	33	1	0	94	9	1	0	0	3	0	0.042874	0.001151	0	0.104367	0.0112	0.001462	0	0	0.002908	0	Bacteria	Bacteroidetes	Bacteroidia	Bacteroidales	Bacteroidaceae	Bacteroides
OTU000236	141	59	8	2	64	1	0	0	0	4	3	0.076654	0.009207	0.002471	0.071058	0.001244	0	0	0	0.003878	0.002879	Bacteria	Firmicutes	Clostridia	Clostridiales	Lachnospiraceae
OTU000272	139	31	25	32	33	12	1	1	1	1	2	0.040276	0.028773	0.03954	0.036639	0.014934	0.001462	0.00155	0.001585	0.000969	0.001919	Bacteria	Firmicutes	Clostridia	Clostridiales	Lachnospiraceae	Lachnospiraceae_UCG-010
OTU000298	139	61	8	11	9	50	0	0	0	0	0	0.079253	0.009207	0.013592	0.009993	0.062223	0	0	0	0	0	Bacteria	Firmicutes	Clostridia	Clostridiales	Ruminococcaceae	Ruminococcaceae_UCG-010
OTU000365	139	3	16	103	0	16	1	0	0	0	0	0.003898	0.018415	0.127269	0	0.019911	0.001462	0	0	0	0	Bacteria	Actinobacteria	Coriobacteriia	Coriobacteriales	Eggerthellaceae	Slackia
OTU000379	138	126	10	1	1	0	0	0	0	0	0	0.163702	0.011509	0.001236	0.00111	0	0	0	0	0	0	Bacteria	Bacteroidetes	Bacteroidia	Bacteroidales	Bacteroidaceae	Bacteroides
OTU000270	135	26	6	19	78	4	0	0	1	1	0	0.03378	0.006906	0.023477	0.086602	0.004978	0	0	0.001585	0.000969	0	Bacteria	Firmicutes	Clostridia	Clostridiales	Ruminococcaceae	Ruminiclostridium_5
OTU000307	133	2	128	1	0	1	0	1	0	0	0	0.002598	0.147319	0.001236	0	0.001244	0	0.00155	0	0	0	Bacteria	WPS-2	Burkholderiales_bacterium_Beta_02
OTU000147	131	9	1	5	3	112	0	1	0	0	0	0.011693	0.001151	0.006178	0.003331	0.13938	0	0.00155	0	0	0	Bacteria	Bacteroidetes	Bacteroidia	Bacteroidales	Rikenellaceae	Alistipes	Alistipes_inops
OTU000296	131	32	29	48	16	5	1	0	0	0	0	0.041575	0.033377	0.05931	0.017765	0.006222	0.001462	0	0	0	0	Bacteria	Firmicutes	Clostridia	Clostridiales	Ruminococcaceae	Anaerofilum
OTU000080	122	20	29	14	22	18	2	1	1	15	0	0.025984	0.033377	0.017299	0.024426	0.0224	0.002923	0.00155	0.001585	0.014542	0	Bacteria	Bacteroidetes	Bacteroidia	Bacteroidales	Bacteroidaceae	Bacteroides	Bacteroides_coprocola_DSM_17136
OTU000220	122	20	7	88	3	1	0	1	0	0	2	0.025984	0.008057	0.108735	0.003331	0.001244	0	0.00155	0	0	0.001919	Bacteria	Firmicutes	Clostridia	Clostridiales	Lachnospiraceae
OTU000348	120	105	1	1	0	13	0	0	0	0	0	0.136419	0.001151	0.001236	0	0.016178	0	0	0	0	0	Bacteria	Firmicutes	Clostridia	Clostridiales	Ruminococcaceae	Ruminococcaceae_UCG-010
OTU000170	119	37	3	3	1	69	0	0	1	2	3	0.048071	0.003453	0.003707	0.00111	0.085868	0	0	0.001585	0.001939	0.002879	Bacteria	Bacteroidetes	Bacteroidia	Bacteroidales	Rikenellaceae	Alistipes
OTU000241	118	2	22	72	9	11	0	0	0	1	1	0.002598	0.025321	0.088965	0.009993	0.013689	0	0	0	0.000969	0.00096	Bacteria	Firmicutes	Clostridia	Clostridiales	Ruminococcaceae	Ruminococcaceae_UCG-014
OTU000219	116	39	25	17	1	32	0	0	1	1	0	0.05067	0.028773	0.021006	0.00111	0.039823	0	0	0.001585	0.000969	0	Bacteria	Firmicutes	Clostridia	Clostridiales	Christensenellaceae	Christensenellaceae_R-7_group
OTU000265	113	7	9	43	13	40	1	0	0	0	0	0.009095	0.010358	0.053132	0.014434	0.049778	0.001462	0	0	0	0	Bacteria	Firmicutes	Clostridia	Clostridiales	Clostridiales_vadinBB60_group
OTU000285	113	11	17	11	71	2	0	1	0	0	0	0.014291	0.019566	0.013592	0.07883	0.002489	0	0.00155	0	0	0	Bacteria	Firmicutes	Clostridia	Clostridiales	Lachnospiraceae	Blautia
OTU000325	113	1	29	55	0	23	1	1	0	3	0	0.001299	0.033377	0.067959	0	0.028623	0.001462	0.00155	0	0.002908	0	Bacteria	Proteobacteria	Gammaproteobacteria	Betaproteobacteriales	Burkholderiaceae	Sutterella
OTU000411	113	24	88	0	0	1	0	0	0	0	0	0.031181	0.101282	0	0	0.001244	0	0	0	0	0	Bacteria	Bacteroidetes	Bacteroidia	Bacteroidales	Rikenellaceae
OTU000226	111	0	11	95	1	1	0	0	1	1	1	0	0.01266	0.117384	0.00111	0.001244	0	0	0.001585	0.000969	0.00096	Bacteria	Firmicutes	Clostridia	Clostridiales	Ruminococcaceae	Ruminococcaceae_UCG-014
OTU000117	109	8	79	6	2	5	1	3	4	1	0	0.010394	0.090924	0.007414	0.002221	0.006222	0.001462	0.004649	0.006341	0.000969	0	Bacteria	Bacteroidetes	Bacteroidia	Bacteroidales	Rikenellaceae	Rikenellaceae_RC9_gut_group
OTU000402	109	36	9	61	0	2	0	0	1	0	0	0.046772	0.010358	0.075373	0	0.002489	0	0	0.001585	0	0	Bacteria	Bacteroidetes	Bacteroidia	Bacteroidales	Rikenellaceae	Alistipes
OTU000371	107	1	14	91	0	1	0	0	0	0	0	0.001299	0.016113	0.112441	0	0.001244	0	0	0	0	0	Bacteria	Firmicutes	Clostridia	Clostridiales	Ruminococcaceae	Ruminococcaceae_UCG-014
OTU000412	107	5	0	0	6	0	0	74	0	22	0	0.006496	0	0	0.006662	0	0	0.114672	0	0.021328	0	Bacteria	Firmicutes	Bacilli	Bacillales	Planococcaceae	Kurthia
OTU000074	106	38	15	13	11	14	4	3	4	0	4	0.049371	0.017264	0.016063	0.012213	0.017422	0.005847	0.004649	0.006341	0	0.003838	Bacteria	Firmicutes	Clostridia	Clostridiales	Christensenellaceae	Christensenellaceae_R-7_group
OTU000141	106	92	3	1	4	2	2	0	0	2	0	0.119529	0.003453	0.001236	0.004441	0.002489	0.002923	0	0	0.001939	0	Bacteria	Bacteroidetes	Bacteroidia	Bacteroidales
OTU000276	106	3	17	8	76	0	0	1	1	0	0	0.003898	0.019566	0.009885	0.084382	0	0	0.00155	0.001585	0	0	Bacteria	Proteobacteria	Deltaproteobacteria	Desulfovibrionales	Desulfovibrionaceae
OTU000151	105	20	33	39	1	7	1	1	1	0	2	0.025984	0.037981	0.048189	0.00111	0.008711	0.001462	0.00155	0.001585	0	0.001919	Bacteria	Firmicutes	Clostridia	Clostridiales	Christensenellaceae	Christensenellaceae_R-7_group
OTU000239	105	4	8	10	78	2	0	0	0	1	2	0.005197	0.009207	0.012356	0.086602	0.002489	0	0	0	0.000969	0.001919	Bacteria	Firmicutes	Clostridia	Clostridiales	Ruminococcaceae	Ruminococcaceae_UCG-013
OTU000299	104	34	15	18	5	30	2	0	0	0	0	0.044174	0.017264	0.022241	0.005551	0.037334	0.002923	0	0	0	0	Bacteria	Firmicutes	Clostridia	Clostridiales	Ruminococcaceae	Anaerofilum
OTU000374	104	6	0	80	18	0	0	0	0	0	0	0.007795	0	0.09885	0.019985	0	0	0	0	0	0	Bacteria	Fusobacteria	Fusobacteriia	Fusobacteriales	Fusobacteriaceae	Fusobacterium
OTU000233	103	76	5	5	7	0	0	0	0	0	10	0.098741	0.005755	0.006178	0.007772	0	0	0	0	0	0.009595	Bacteria	Bacteroidetes	Bacteroidia	Bacteroidales	Rikenellaceae	Alistipes
OTU000403	102	3	78	16	3	2	0	0	0	0	0	0.003898	0.089773	0.01977	0.003331	0.002489	0	0	0	0	0	Bacteria	Firmicutes	Clostridia	Clostridiales	Lachnospiraceae
OTU000273	101	46	16	26	1	11	0	1	0	0	0	0.059764	0.018415	0.032126	0.00111	0.013689	0	0.00155	0	0	0	Bacteria	Firmicutes	Clostridia	DTU014
OTU000342	100	24	18	57	0	0	0	0	0	1	0	0.031181	0.020717	0.07043	0	0	0	0	0	0.000969	0	Bacteria	Proteobacteria	Alphaproteobacteria	Rhodospirillales
OTU000327	98	18	24	25	10	21	0	0	0	0	0	0.023386	0.027622	0.030891	0.011103	0.026134	0	0	0	0	0	Bacteria	Firmicutes	Clostridia	Clostridiales	Ruminococcaceae	Ruminococcaceae_NK4A214_group
OTU000356	98	56	1	5	14	22	0	0	0	0	0	0.072757	0.001151	0.006178	0.015544	0.027378	0	0	0	0	0	Bacteria	Bacteroidetes	Bacteroidia
OTU000165	96	90	5	0	0	0	1	0	0	0	0	0.11693	0.005755	0	0	0	0.001462	0	0	0	0	Archaea	Euryarchaeota	Methanomicrobia	Methanomicrobiales	Methanocorpusculaceae	Methanocorpusculum
OTU000223	96	2	43	22	12	15	0	2	0	0	0	0.002598	0.04949	0.027184	0.013323	0.018667	0	0.003099	0	0	0	Bacteria	Firmicutes	Clostridia	Clostridiales	Ruminococcaceae	Ruminococcaceae_UCG-014
OTU000283	96	6	7	6	5	69	0	1	1	1	0	0.007795	0.008057	0.007414	0.005551	0.085868	0	0.00155	0.001585	0.000969	0	Bacteria	Firmicutes	Clostridia	Clostridiales	Ruminococcaceae	DTU089
OTU000377	96	25	64	2	0	5	0	0	0	0	0	0.032481	0.07366	0.002471	0	0.006222	0	0	0	0	0	Bacteria	Firmicutes	Clostridia	Clostridiales	Ruminococcaceae
OTU000224	94	61	3	0	8	20	0	0	1	0	1	0.079253	0.003453	0	0.008882	0.024889	0	0	0.001585	0	0.00096	Bacteria	Bacteroidetes	Bacteroidia	Bacteroidales	Tannerellaceae	Parabacteroides
OTU000287	94	35	18	14	7	18	0	1	0	0	1	0.045473	0.020717	0.017299	0.007772	0.0224	0	0.00155	0	0	0.00096	Bacteria	Firmicutes	Clostridia	Clostridiales	Ruminococcaceae	Ruminococcaceae_UCG-009
OTU000301	94	20	15	1	19	39	0	0	0	0	0	0.025984	0.017264	0.001236	0.021095	0.048534	0	0	0	0	0	Bacteria	Firmicutes	Clostridia	Clostridiales	Ruminococcaceae
OTU000350	94	21	8	20	34	9	1	1	0	0	0	0.027284	0.009207	0.024712	0.03775	0.0112	0.001462	0.00155	0	0	0	Bacteria	Actinobacteria	Coriobacteriia	Coriobacteriales	Eggerthellaceae
OTU000385	93	1	8	50	23	10	0	1	0	0	0	0.001299	0.009207	0.061781	0.025537	0.012445	0	0.00155	0	0	0	Bacteria	Firmicutes	Clostridia	Clostridiales	Clostridiales_vadinBB60_group
OTU000387	91	4	2	8	65	8	0	1	2	0	1	0.005197	0.002302	0.009885	0.072168	0.009956	0	0.00155	0.00317	0	0.00096	Bacteria	Firmicutes	Clostridia	Clostridiales	Ruminococcaceae
OTU000230	90	11	25	5	43	4	0	1	1	0	0	0.014291	0.028773	0.006178	0.047742	0.004978	0	0.00155	0.001585	0	0	Bacteria	Firmicutes	Clostridia	Clostridiales	Clostridiales_vadinBB60_group
OTU000175	89	15	25	9	9	25	1	1	0	0	4	0.019488	0.028773	0.011121	0.009993	0.031112	0.001462	0.00155	0	0	0.003838	Bacteria	Firmicutes	Clostridia	Clostridiales	Lachnospiraceae
OTU000321	89	4	3	8	69	4	0	0	0	1	0	0.005197	0.003453	0.009885	0.07661	0.004978	0	0	0	0.000969	0	Bacteria	Firmicutes	Clostridia	Clostridiales	Ruminococcaceae	Ruminococcaceae_UCG-013
OTU000338	89	7	4	0	74	2	1	1	0	0	0	0.009095	0.004604	0	0.082161	0.002489	0.001462	0.00155	0	0	0	Bacteria	Proteobacteria	Deltaproteobacteria	Desulfovibrionales	Desulfovibrionaceae	Bilophila
OTU000346	89	2	2	48	1	35	0	1	0	0	0	0.002598	0.002302	0.05931	0.00111	0.043556	0	0.00155	0	0	0	Bacteria	Firmicutes	Clostridia	Clostridiales	Ruminococcaceae	GCA-900066225
OTU000366	89	28	37	19	5	0	0	0	0	0	0	0.036378	0.042585	0.023477	0.005551	0	0	0	0	0	0	Bacteria	Firmicutes	Clostridia	Clostridiales	Ruminococcaceae	Ruminococcaceae_UCG-009
OTU000372	89	6	2	1	0	2	0	57	1	20	0	0.007795	0.002302	0.001236	0	0.002489	0	0.088328	0.001585	0.019389	0	Bacteria	Firmicutes	Bacilli	Lactobacillales	Enterococcaceae	Enterococcus	Enterococcus_faecalis
OTU000389	88	3	10	27	34	12	0	0	1	0	1	0.003898	0.011509	0.033362	0.03775	0.014934	0	0	0.001585	0	0.00096	Bacteria	Firmicutes	Clostridia	Clostridiales	Ruminococcaceae
OTU000253	86	5	18	38	2	23	0	0	0	0	0	0.006496	0.020717	0.046954	0.002221	0.028623	0	0	0	0	0	Bacteria	Firmicutes	Clostridia	Clostridiales	Ruminococcaceae	Ruminococcaceae_UCG-014
OTU000326	86	7	20	23	2	32	1	0	0	0	1	0.009095	0.023019	0.028419	0.002221	0.039823	0.001462	0	0	0	0.00096	Bacteria	Firmicutes	Clostridia	Clostridiales	Christensenellaceae	Christensenellaceae_R-7_group	bacterium_YE57
OTU000316	85	38	6	12	20	8	0	0	0	0	1	0.049371	0.006906	0.014827	0.022206	0.009956	0	0	0	0	0.00096	Bacteria	Firmicutes	Clostridia	Clostridiales	Ruminococcaceae	Ruminococcaceae_UCG-013
OTU000351	85	18	20	8	33	5	0	0	1	0	0	0.023386	0.023019	0.009885	0.036639	0.006222	0	0	0.001585	0	0	Bacteria	Firmicutes	Clostridia	Clostridiales	Ruminococcaceae
OTU000381	85	2	14	14	52	3	0	0	0	0	0	0.002598	0.016113	0.017299	0.057735	0.003733	0	0	0	0	0	Bacteria	Firmicutes	Clostridia	Clostridiales	Clostridiales_vadinBB60_group
OTU000355	83	1	76	4	1	1	0	0	0	0	0	0.001299	0.087471	0.004942	0.00111	0.001244	0	0	0	0	0	Bacteria	Firmicutes	Clostridia	Clostridiales	Ruminococcaceae	Ruminococcaceae_UCG-014
OTU000280	82	29	7	12	3	30	0	0	0	0	1	0.037678	0.008057	0.014827	0.003331	0.037334	0	0	0	0	0.00096	Bacteria	Firmicutes	Clostridia	Clostridiales	Ruminococcaceae	Ruminococcaceae_NK4A214_group
OTU000279	81	15	20	14	20	10	0	0	0	0	2	0.019488	0.023019	0.017299	0.022206	0.012445	0	0	0	0	0.001919	Bacteria	Firmicutes	Clostridia	Clostridiales	Family_XIII	Family_XIII_UCG-001
OTU000291	81	15	18	20	0	24	0	2	0	1	1	0.019488	0.020717	0.024712	0	0.029867	0	0.003099	0	0.000969	0.00096	Bacteria	Firmicutes	Clostridia	Clostridiales	Ruminococcaceae	Ruminococcaceae_UCG-010
OTU000335	81	11	12	18	30	9	0	0	0	0	1	0.014291	0.013811	0.022241	0.033309	0.0112	0	0	0	0	0.00096	Bacteria	Firmicutes	Clostridia	Clostridiales	Clostridiales_vadinBB60_group
OTU000414	80	37	1	34	0	8	0	0	0	0	0	0.048071	0.001151	0.042011	0	0.009956	0	0	0	0	0	Bacteria	Firmicutes	Clostridia	Clostridiales	Ruminococcaceae	Ruminococcaceae_UCG-014
OTU000242	79	4	3	4	38	24	0	1	1	2	2	0.005197	0.003453	0.004942	0.042191	0.029867	0	0.00155	0.001585	0.001939	0.001919	Bacteria	Firmicutes	Clostridia	Clostridiales	Ruminococcaceae	Ruminococcaceae_UCG-013
OTU000375	79	3	2	33	31	9	1	0	0	0	0	0.003898	0.002302	0.040775	0.034419	0.0112	0.001462	0	0	0	0	Bacteria	Firmicutes	Clostridia	Clostridiales	Lachnospiraceae	Anaerostipes
OTU000386	77	12	10	12	20	21	0	1	1	0	0	0.015591	0.011509	0.014827	0.022206	0.026134	0	0.00155	0.001585	0	0	Bacteria	Firmicutes	Clostridia	Clostridiales	Family_XIII
OTU000455	77	2	0	0	0	1	0	50	1	21	2	0.002598	0	0	0	0.001244	0	0.077481	0.001585	0.020359	0.001919	Bacteria	Actinobacteria	Actinobacteria	Micrococcales	Micrococcaceae	Arthrobacter
OTU000320	76	10	11	26	18	10	0	0	0	0	1	0.012992	0.01266	0.032126	0.019985	0.012445	0	0	0	0	0.00096	Bacteria	Firmicutes	Clostridia	Clostridiales	Ruminococcaceae
OTU000339	76	8	17	19	6	24	1	1	0	0	0	0.010394	0.019566	0.023477	0.006662	0.029867	0.001462	0.00155	0	0	0	Bacteria	Firmicutes	Clostridia	Clostridiales	Ruminococcaceae	Angelakisella
OTU000416	76	0	0	2	1	1	4	30	3	34	1	0	0	0.002471	0.00111	0.001244	0.005847	0.046489	0.004756	0.032962	0.00096	Bacteria	Firmicutes	Bacilli	Bacillales	Staphylococcaceae	Jeotgalicoccus
OTU000328	75	9	22	14	9	19	1	0	0	1	0	0.011693	0.025321	0.017299	0.009993	0.023645	0.001462	0	0	0.000969	0	Bacteria	Firmicutes	Clostridia	Clostridiales	Christensenellaceae
OTU000392	74	52	9	8	2	3	0	0	0	0	0	0.06756	0.010358	0.009885	0.002221	0.003733	0	0	0	0	0	Bacteria	Bacteroidetes	Bacteroidia	Bacteroidales	Rikenellaceae	Alistipes
OTU000410	74	15	5	22	29	1	1	0	1	0	0	0.019488	0.005755	0.027184	0.032198	0.001244	0.001462	0	0.001585	0	0	Bacteria	Firmicutes	Clostridia	Clostridiales	Ruminococcaceae
OTU000200	73	9	11	13	1	30	0	1	0	0	8	0.011693	0.01266	0.016063	0.00111	0.037334	0	0.00155	0	0	0.007676	Bacteria	Firmicutes	Clostridia	Clostridiales	Ruminococcaceae	Eubacterium_coprostanoligenes_group
OTU000271	72	1	0	14	40	15	1	1	0	0	0	0.001299	0	0.017299	0.044411	0.018667	0.001462	0.00155	0	0	0	Bacteria	Proteobacteria	Deltaproteobacteria	Desulfovibrionales	Desulfovibrionaceae	Bilophila
OTU000315	72	12	17	9	0	29	1	1	1	0	2	0.015591	0.019566	0.011121	0	0.036089	0.001462	0.00155	0.001585	0	0.001919	Bacteria	Firmicutes	Clostridia	Clostridiales	Ruminococcaceae	Ruminococcus_1
OTU000319	72	17	14	6	4	9	6	10	1	5	0	0.022087	0.016113	0.007414	0.004441	0.0112	0.00877	0.015496	0.001585	0.004847	0	Bacteria	Firmicutes	Bacilli	Lactobacillales	Lactobacillaceae	Lactobacillus	Lactobacillus_saerimneri
OTU000234	71	21	11	22	1	12	0	0	2	1	1	0.027284	0.01266	0.027184	0.00111	0.014934	0	0	0.00317	0.000969	0.00096	Bacteria	Firmicutes	Clostridia	Clostridiales	Ruminococcaceae	Ruminococcaceae_UCG-014
OTU000436	71	9	1	0	0	0	0	21	0	40	0	0.011693	0.001151	0	0	0	0	0.032542	0	0.038779	0	Bacteria	Firmicutes	Bacilli	Lactobacillales	Lactobacillaceae	Lactobacillus	Lactobacillus_aviarius
OTU000330	69	5	7	31	16	7	0	0	0	1	2	0.006496	0.008057	0.038304	0.017765	0.008711	0	0	0	0.000969	0.001919	Bacteria	Firmicutes	Clostridia	Clostridiales	Lachnospiraceae
OTU000337	67	6	8	28	20	2	1	0	1	0	1	0.007795	0.009207	0.034597	0.022206	0.002489	0.001462	0	0.001585	0	0.00096	Bacteria	Firmicutes	Clostridia	Clostridiales	Lachnospiraceae
OTU000347	67	11	7	9	25	13	0	0	0	1	1	0.014291	0.008057	0.011121	0.027757	0.016178	0	0	0	0.000969	0.00096	Bacteria	Actinobacteria	Coriobacteriia	Coriobacteriales	Eggerthellaceae	CHKCI002
OTU000401	66	19	6	20	0	20	0	1	0	0	0	0.024685	0.006906	0.024712	0	0.024889	0	0.00155	0	0	0	Bacteria	Firmicutes	Clostridia	Clostridiales	Christensenellaceae	Christensenellaceae_R-7_group
OTU000333	65	15	9	17	5	16	0	2	1	0	0	0.019488	0.010358	0.021006	0.005551	0.019911	0	0.003099	0.001585	0	0	Bacteria	Firmicutes	Clostridia	Clostridiales	Ruminococcaceae	Anaerotruncus
OTU000391	65	2	18	28	2	15	0	0	0	0	0	0.002598	0.020717	0.034597	0.002221	0.018667	0	0	0	0	0	Bacteria	Firmicutes	Clostridia	Clostridiales	Ruminococcaceae
OTU000397	65	33	3	3	22	3	0	1	0	0	0	0.042874	0.003453	0.003707	0.024426	0.003733	0	0.00155	0	0	0	Bacteria	Firmicutes	Clostridia	Clostridiales	Ruminococcaceae
OTU000492	65	3	4	11	44	3	0	0	0	0	0	0.003898	0.004604	0.013592	0.048853	0.003733	0	0	0	0	0	Bacteria	Firmicutes	Clostridia	Clostridiales	Ruminococcaceae	Caproiciproducens
OTU000352	64	20	7	19	12	5	0	0	0	1	0	0.025984	0.008057	0.023477	0.013323	0.006222	0	0	0	0.000969	0	Bacteria	Actinobacteria	Coriobacteriia	Coriobacteriales	Eggerthellaceae	Slackia	Slackia_equolifaciens
OTU000258	63	27	11	6	3	15	0	0	0	0	1	0.035079	0.01266	0.007414	0.003331	0.018667	0	0	0	0	0.00096	Bacteria	Firmicutes	Clostridia	Clostridiales	Ruminococcaceae	Ruminiclostridium_5	Neglecta_timonensis
OTU000423	63	2	0	0	61	0	0	0	0	0	0	0.002598	0	0	0.067727	0	0	0	0	0	0	Bacteria	Bacteroidetes	Bacteroidia	Bacteroidales	Bacteroidaceae	Bacteroides	Bacteroides_thetaiotaomicron
OTU000398	62	3	4	6	45	4	0	0	0	0	0	0.003898	0.004604	0.007414	0.049963	0.004978	0	0	0	0	0	Bacteria	Firmicutes	Clostridia	Clostridiales	Ruminococcaceae	GCA-900066225
OTU000462	62	32	11	16	3	0	0	0	0	0	0	0.041575	0.01266	0.01977	0.003331	0	0	0	0	0	0	Bacteria	Firmicutes	Erysipelotrichia	Erysipelotrichales	Erysipelotrichaceae	Dielma	Traorella_massiliensis
OTU000478	61	15	22	0	0	24	0	0	0	0	0	0.019488	0.025321	0	0	0.029867	0	0	0	0	0	Bacteria	Firmicutes	Clostridia	Clostridiales	Ruminococcaceae	Ruminococcaceae_UCG-010
OTU000425	59	11	5	17	15	10	0	1	0	0	0	0.014291	0.005755	0.021006	0.016654	0.012445	0	0.00155	0	0	0	Bacteria	Firmicutes	Erysipelotrichia	Erysipelotrichales	Erysipelotrichaceae	Holdemania
OTU000426	59	17	6	10	19	6	0	0	0	1	0	0.022087	0.006906	0.012356	0.021095	0.007467	0	0	0	0.000969	0	Bacteria	Firmicutes	Clostridia	Clostridiales	Family_XIII	Family_XIII_AD3011_group
OTU000317	58	9	26	20	1	1	0	0	0	0	1	0.011693	0.029924	0.024712	0.00111	0.001244	0	0	0	0	0.00096	Bacteria	Firmicutes	Clostridia	Clostridiales	Ruminococcaceae	Oscillibacter	Oscillibacter_sp_Marseille-P3260
OTU000354	58	2	8	17	8	22	0	0	1	0	0	0.002598	0.009207	0.021006	0.008882	0.027378	0	0	0.001585	0	0	Bacteria	Firmicutes	Clostridia	Clostridiales	Ruminococcaceae	Intestinimonas
OTU000495	58	0	58	0	0	0	0	0	0	0	0	0	0.066754	0	0	0	0	0	0	0	0	Bacteria	Firmicutes	Clostridia	Clostridiales	Ruminococcaceae	Ruminococcaceae_UCG-014
OTU000235	57	14	11	20	0	7	0	0	0	0	5	0.018189	0.01266	0.024712	0	0.008711	0	0	0	0	0.004798	Bacteria	Firmicutes	Clostridia	Clostridiales
OTU000314	57	6	27	18	2	2	0	0	0	0	2	0.007795	0.031075	0.022241	0.002221	0.002489	0	0	0	0	0.001919	Bacteria	Firmicutes	Clostridia	Clostridiales	Defluviitaleaceae	Defluviitaleaceae_UCG-011
OTU000487	56	0	0	0	55	0	0	1	0	0	0	0	0	0	0.061066	0	0	0.00155	0	0	0	Bacteria	Firmicutes	Clostridia	Clostridiales	Lachnospiraceae
OTU000173	55	33	11	5	2	2	1	0	0	0	1	0.042874	0.01266	0.006178	0.002221	0.002489	0.001462	0	0	0	0.00096	Bacteria	Firmicutes	Clostridia	Clostridiales	Ruminococcaceae	Ruminococcaceae_UCG-014
OTU000420	55	10	5	7	29	4	0	0	0	0	0	0.012992	0.005755	0.008649	0.032198	0.004978	0	0	0	0	0	Bacteria	Lentisphaerae	Lentisphaeria	Victivallales	Victivallaceae	Victivallis
OTU000344	54	8	0	0	42	1	0	0	0	2	1	0.010394	0	0	0.046632	0.001244	0	0	0	0.001939	0.00096	Bacteria	Bacteroidetes	Bacteroidia	Bacteroidales	Barnesiellaceae	Coprobacter	Coprobacter_secundus
OTU000454	54	6	11	0	21	16	0	0	0	0	0	0.007795	0.01266	0	0.023316	0.019911	0	0	0	0	0	Bacteria	Firmicutes	Clostridia	Clostridiales	Ruminococcaceae
OTU000501	54	3	2	22	15	11	0	1	0	0	0	0.003898	0.002302	0.027184	0.016654	0.013689	0	0.00155	0	0	0	Bacteria	Firmicutes	Clostridia	Clostridiales	Ruminococcaceae
OTU000158	52	1	42	4	3	2	0	0	0	0	0	0.001299	0.048339	0.004942	0.003331	0.002489	0	0	0	0	0	Bacteria	Bacteroidetes	Bacteroidia	Bacteroidales	Bacteroidaceae	Bacteroides	Bacteroides_caecigallinarum
OTU000282	52	10	0	38	0	2	0	0	1	0	1	0.012992	0	0.046954	0	0.002489	0	0	0.001585	0	0.00096	Bacteria	Cyanobacteria	Melainabacteria	Gastranaerophilales
OTU000382	52	16	2	6	21	7	0	0	0	0	0	0.020788	0.002302	0.007414	0.023316	0.008711	0	0	0	0	0	Bacteria	Actinobacteria	Coriobacteriia	Coriobacteriales	Eggerthellaceae
OTU000497	52	0	0	1	0	0	2	22	2	25	0	0	0	0.001236	0	0	0.002923	0.034092	0.00317	0.024237	0	Bacteria	Firmicutes	Bacilli	Bacillales	Planococcaceae	Solibacillus
OTU000294	51	10	9	10	14	8	0	0	0	0	0	0.012992	0.010358	0.012356	0.015544	0.009956	0	0	0	0	0	Bacteria	Actinobacteria	Coriobacteriia	Coriobacteriales	Eggerthellaceae
OTU000362	51	7	5	17	4	14	1	0	0	0	3	0.009095	0.005755	0.021006	0.004441	0.017422	0.001462	0	0	0	0.002879	Bacteria	Firmicutes	Clostridia	Clostridiales	Peptococcaceae
OTU000380	51	2	4	1	10	6	0	21	0	6	1	0.002598	0.004604	0.001236	0.011103	0.007467	0	0.032542	0	0.005817	0.00096	Bacteria	Firmicutes	Bacilli	Lactobacillales	Lactobacillaceae	Lactobacillus
OTU000388	51	8	17	10	2	11	0	0	1	0	2	0.010394	0.019566	0.012356	0.002221	0.013689	0	0	0.001585	0	0.001919	Bacteria	Firmicutes	Clostridia	Clostridiales	Lachnospiraceae
OTU000336	49	9	12	27	0	1	0	0	0	0	0	0.011693	0.013811	0.033362	0	0.001244	0	0	0	0	0	Bacteria	Lentisphaerae	Lentisphaeria	Victivallales	Victivallaceae
OTU000378	49	22	4	5	3	3	2	2	2	2	4	0.028583	0.004604	0.006178	0.003331	0.003733	0.002923	0.003099	0.00317	0.001939	0.003838	Bacteria	Firmicutes	Clostridia	Clostridiales	Christensenellaceae	Christensenellaceae_R-7_group
OTU000407	49	1	1	0	16	31	0	0	0	0	0	0.001299	0.001151	0	0.017765	0.038578	0	0	0	0	0	Bacteria	Firmicutes	Clostridia	Clostridiales	Lachnospiraceae
OTU000424	49	7	0	3	11	26	0	0	0	1	1	0.009095	0	0.003707	0.012213	0.032356	0	0	0	0.000969	0.00096	Bacteria
OTU000535	49	3	0	17	1	0	0	25	0	3	0	0.003898	0	0.021006	0.00111	0	0	0.03874	0	0.002908	0	Bacteria	Actinobacteria	Actinobacteria	Bifidobacteriales	Bifidobacteriaceae	Aeriscardovia	Aeriscardovia_aeriphila
OTU000228	48	7	1	26	0	13	0	0	0	0	1	0.009095	0.001151	0.032126	0	0.016178	0	0	0	0	0.00096	Bacteria	Firmicutes	Clostridia	Clostridiales	Ruminococcaceae	Ruminococcus_1
OTU000308	47	4	0	3	16	22	1	1	0	0	0	0.005197	0	0.003707	0.017765	0.027378	0.001462	0.00155	0	0	0	Bacteria	Bacteroidetes	Bacteroidia	Bacteroidales	Bacteroidaceae	Bacteroides
OTU000332	47	5	6	4	29	2	0	0	0	1	0	0.006496	0.006906	0.004942	0.032198	0.002489	0	0	0	0.000969	0	Bacteria	Firmicutes	Clostridia	Clostridiales	Lachnospiraceae
OTU000496	47	1	45	0	0	0	0	0	0	0	1	0.001299	0.051792	0	0	0	0	0	0	0	0.00096	Bacteria	Bacteroidetes	Bacteroidia	Bacteroidales	Barnesiellaceae	Barnesiella
OTU000543	47	1	7	0	19	20	0	0	0	0	0	0.001299	0.008057	0	0.021095	0.024889	0	0	0	0	0	Bacteria	Firmicutes	Clostridia	Clostridiales	Ruminococcaceae
OTU000394	45	9	6	16	1	12	0	0	0	0	1	0.011693	0.006906	0.01977	0.00111	0.014934	0	0	0	0	0.00096	Bacteria	Firmicutes	Clostridia	Clostridiales	Ruminococcaceae
OTU000475	45	6	3	1	23	10	1	1	0	0	0	0.007795	0.003453	0.001236	0.025537	0.012445	0.001462	0.00155	0	0	0	Bacteria	Firmicutes	Clostridia	Clostridiales	Ruminococcaceae
OTU000562	45	0	0	0	44	1	0	0	0	0	0	0	0	0	0.048853	0.001244	0	0	0	0	0	Bacteria	Firmicutes	Clostridia	Clostridiales	Lachnospiraceae
OTU000343	44	2	0	12	21	7	1	1	0	0	0	0.002598	0	0.014827	0.023316	0.008711	0.001462	0.00155	0	0	0	Bacteria	Firmicutes	Clostridia	Clostridiales	Ruminococcaceae	Ruminococcaceae_UCG-013
OTU000428	44	8	6	19	1	10	0	0	0	0	0	0.010394	0.006906	0.023477	0.00111	0.012445	0	0	0	0	0	Bacteria	Firmicutes	Clostridia	Clostridiales	Ruminococcaceae
OTU000517	44	11	0	2	27	4	0	0	0	0	0	0.014291	0	0.002471	0.029978	0.004978	0	0	0	0	0	Bacteria	Firmicutes	Clostridia	Clostridiales	Ruminococcaceae
OTU000557	44	1	0	13	0	30	0	0	0	0	0	0.001299	0	0.016063	0	0.037334	0	0	0	0	0	Bacteria	Tenericutes	Mollicutes	Mollicutes_RF39
OTU000419	43	9	18	10	0	6	0	0	0	0	0	0.011693	0.020717	0.012356	0	0.007467	0	0	0	0	0	Bacteria	Firmicutes	Clostridia	Clostridiales	Ruminococcaceae
OTU000306	42	7	16	6	1	9	1	1	1	0	0	0.009095	0.018415	0.007414	0.00111	0.0112	0.001462	0.00155	0.001585	0	0	Bacteria	Firmicutes	Clostridia	Clostridiales	Ruminococcaceae
OTU000527	42	21	4	0	12	5	0	0	0	0	0	0.027284	0.004604	0	0.013323	0.006222	0	0	0	0	0	Bacteria	Firmicutes	Clostridia	Clostridiales	Ruminococcaceae
OTU000552	42	0	2	0	0	0	0	35	5	0	0	0	0.002302	0	0	0	0	0.054237	0.007926	0	0	Bacteria	Tenericutes	Mollicutes	Mycoplasmatales	Mycoplasmataceae	Ureaplasma
OTU000383	41	11	0	4	10	14	0	0	0	0	2	0.014291	0	0.004942	0.011103	0.017422	0	0	0	0	0.001919	Bacteria	Firmicutes	Clostridia	Clostridiales	Ruminococcaceae
OTU000471	41	5	8	6	1	20	0	0	0	0	1	0.006496	0.009207	0.007414	0.00111	0.024889	0	0	0	0	0.00096	Bacteria	Actinobacteria	Coriobacteriia	Coriobacteriales	Atopobiaceae	Coriobacteriaceae_UCG-002
OTU000472	41	18	12	9	0	2	0	0	0	0	0	0.023386	0.013811	0.011121	0	0.002489	0	0	0	0	0	Bacteria	Firmicutes	Clostridia	Clostridiales	Peptococcaceae
OTU000499	41	6	9	12	6	8	0	0	0	0	0	0.007795	0.010358	0.014827	0.006662	0.009956	0	0	0	0	0	Bacteria	Firmicutes	Clostridia	Clostridiales	Lachnospiraceae	Lachnospiraceae_UCG-010
OTU000502	41	5	4	11	7	13	0	0	1	0	0	0.006496	0.004604	0.013592	0.007772	0.016178	0	0	0.001585	0	0	Bacteria	Firmicutes	Clostridia	Clostridiales
OTU000523	41	11	2	1	0	27	0	0	0	0	0	0.014291	0.002302	0.001236	0	0.0336	0	0	0	0	0	Bacteria
OTU000363	40	6	1	30	0	2	0	0	0	0	1	0.007795	0.001151	0.037069	0	0.002489	0	0	0	0	0.00096	Bacteria	Patescibacteria	Saccharimonadia	Saccharimonadales	Saccharimonadaceae	Candidatus_Saccharimonas
OTU000446	40	8	1	12	0	17	0	2	0	0	0	0.010394	0.001151	0.014827	0	0.021156	0	0.003099	0	0	0	Bacteria	Firmicutes	Clostridia	Clostridiales	Ruminococcaceae	Ruminococcaceae_UCG-010
OTU000578	40	0	38	1	0	0	0	1	0	0	0	0	0.043735	0.001236	0	0	0	0.00155	0	0	0	Bacteria	Bacteroidetes	Bacteroidia	Bacteroidales	Bacteroidaceae	Bacteroides
OTU000450	39	0	0	6	1	3	11	3	0	14	1	0	0	0.007414	0.00111	0.003733	0.016078	0.004649	0	0.013573	0.00096	Bacteria	Proteobacteria	Gammaproteobacteria	Pseudomonadales	Moraxellaceae	Psychrobacter
OTU000305	38	1	31	1	1	2	0	1	1	0	0	0.001299	0.035679	0.001236	0.00111	0.002489	0	0.00155	0.001585	0	0	Bacteria	Firmicutes	Clostridia	Clostridiales	Ruminococcaceae	Ruminococcaceae_UCG-014
OTU000538	38	27	0	1	8	2	0	0	0	0	0	0.035079	0	0.001236	0.008882	0.002489	0	0	0	0	0	Bacteria	Firmicutes	Clostridia	Clostridiales	Christensenellaceae
OTU000568	38	0	0	0	36	2	0	0	0	0	0	0	0	0	0.03997	0.002489	0	0	0	0	0	Bacteria	Bacteroidetes	Bacteroidia	Bacteroidales	Barnesiellaceae	Barnesiella
OTU000406	37	14	16	3	1	0	0	0	0	3	0	0.018189	0.018415	0.003707	0.00111	0	0	0	0	0.002908	0	Bacteria	Bacteroidetes	Bacteroidia	Bacteroidales	Rikenellaceae	Alistipes	Alistipes_indistinctus_YIT_12060
OTU000452	37	22	3	6	0	6	0	0	0	0	0	0.028583	0.003453	0.007414	0	0.007467	0	0	0	0	0	Bacteria	Firmicutes	Clostridia	Clostridiales	Christensenellaceae	Christensenellaceae_R-7_group
OTU000520	37	18	0	3	11	5	0	0	0	0	0	0.023386	0	0.003707	0.012213	0.006222	0	0	0	0	0	Bacteria	Firmicutes	Clostridia	Clostridiales	Ruminococcaceae	GCA-900066225
OTU000583	37	9	0	28	0	0	0	0	0	0	0	0.011693	0	0.034597	0	0	0	0	0	0	0	Bacteria	Proteobacteria	Gammaproteobacteria	Betaproteobacteriales	Burkholderiaceae	Sutterella
OTU000086	36	10	5	8	8	3	2	0	0	0	0	0.012992	0.005755	0.009885	0.008882	0.003733	0.002923	0	0	0	0	Bacteria	Bacteroidetes	Bacteroidia	Bacteroidales	Bacteroidaceae	Bacteroides
OTU000431	36	5	4	7	8	12	0	0	0	0	0	0.006496	0.004604	0.008649	0.008882	0.014934	0	0	0	0	0	Bacteria	Firmicutes	Clostridia	Clostridiales	Ruminococcaceae	Papillibacter
OTU000441	36	5	2	7	7	15	0	0	0	0	0	0.006496	0.002302	0.008649	0.007772	0.018667	0	0	0	0	0	Bacteria	Firmicutes	Clostridia	Clostridiales	Ruminococcaceae	Ruminococcaceae_V9D2013_group
OTU000461	36	4	2	11	16	3	0	0	0	0	0	0.005197	0.002302	0.013592	0.017765	0.003733	0	0	0	0	0	Bacteria	Firmicutes	Clostridia	Clostridiales	Clostridiales_vadinBB60_group
OTU000491	35	12	9	0	11	3	0	0	0	0	0	0.015591	0.010358	0	0.012213	0.003733	0	0	0	0	0	Bacteria	Firmicutes	Clostridia	Clostridiales	Ruminococcaceae
OTU000548	35	13	1	3	0	18	0	0	0	0	0	0.01689	0.001151	0.003707	0	0.0224	0	0	0	0	0	Bacteria	Firmicutes	Clostridia	Clostridiales	Ruminococcaceae
OTU000577	35	12	0	5	16	2	0	0	0	0	0	0.015591	0	0.006178	0.017765	0.002489	0	0	0	0	0	Bacteria	Firmicutes	Clostridia	Clostridiales	Ruminococcaceae
OTU000453	34	14	5	5	7	3	0	0	0	0	0	0.018189	0.005755	0.006178	0.007772	0.003733	0	0	0	0	0	Bacteria	Bacteroidetes	Bacteroidia	Bacteroidales	Barnesiellaceae	Coprobacter
OTU000203	33	19	1	0	5	1	0	0	0	5	2	0.024685	0.001151	0	0.005551	0.001244	0	0	0	0.004847	0.001919	Bacteria	Bacteroidetes	Bacteroidia	Bacteroidales	Bacteroidaceae	Bacteroides	Bacteroides_clarus_YIT_12056
OTU000370	33	3	27	1	0	0	0	0	0	1	1	0.003898	0.031075	0.001236	0	0	0	0	0	0.000969	0.00096	Bacteria	Firmicutes	Clostridia	Clostridiales	Ruminococcaceae	Oscillibacter
OTU000473	33	7	10	7	1	8	0	0	0	0	0	0.009095	0.011509	0.008649	0.00111	0.009956	0	0	0	0	0	Bacteria	Firmicutes	Clostridia	Clostridiales	Ruminococcaceae
OTU000612	33	3	1	1	26	0	0	0	2	0	0	0.003898	0.001151	0.001236	0.028867	0	0	0	0.00317	0	0	Bacteria	Firmicutes	Bacilli	Lactobacillales	Streptococcaceae	Streptococcus	Streptococcus_gallolyticus_subsp_macedonicus
OTU000360	32	0	32	0	0	0	0	0	0	0	0	0	0.03683	0	0	0	0	0	0	0	0	Bacteria	Firmicutes	Clostridia	Clostridiales
OTU000376	32	1	0	0	8	20	0	0	0	0	3	0.001299	0	0	0.008882	0.024889	0	0	0	0	0.002879	Bacteria	Bacteroidetes	Bacteroidia	Bacteroidales	Rikenellaceae	Alistipes	Alistipes_obesi
OTU000474	32	8	3	5	6	9	0	1	0	0	0	0.010394	0.003453	0.006178	0.006662	0.0112	0	0.00155	0	0	0	Bacteria	Firmicutes	Clostridia	Clostridiales	Ruminococcaceae	Anaerotruncus
OTU000134	31	5	8	4	3	4	2	1	2	2	0	0.006496	0.009207	0.004942	0.003331	0.004978	0.002923	0.00155	0.00317	0.001939	0	Bacteria	Bacteroidetes	Bacteroidia	Bacteroidales	Prevotellaceae	Prevotellaceae_UCG-001
OTU000390	31	1	3	3	16	5	1	0	0	0	2	0.001299	0.003453	0.003707	0.017765	0.006222	0.001462	0	0	0	0.001919	Bacteria	Firmicutes	Clostridia	Clostridiales	Lachnospiraceae
OTU000439	31	15	1	3	0	12	0	0	0	0	0	0.019488	0.001151	0.003707	0	0.014934	0	0	0	0	0	Bacteria	Firmicutes	Clostridia	Clostridiales
OTU000451	31	12	7	7	0	4	0	0	0	0	1	0.015591	0.008057	0.008649	0	0.004978	0	0	0	0	0.00096	Bacteria	Firmicutes	Clostridia	Clostridiales	Ruminococcaceae
OTU000513	31	3	4	0	0	0	0	3	2	19	0	0.003898	0.004604	0	0	0	0	0.004649	0.00317	0.01842	0	Bacteria	Firmicutes	Bacilli	Lactobacillales	Aerococcaceae	Aerococcus
OTU000238	30	6	1	2	4	17	0	0	0	0	0	0.007795	0.001151	0.002471	0.004441	0.021156	0	0	0	0	0	Bacteria	Bacteroidetes	Bacteroidia	Bacteroidales	Marinifilaceae	Butyricimonas
OTU000323	30	9	15	5	1	0	0	0	0	0	0	0.011693	0.017264	0.006178	0.00111	0	0	0	0	0	0	Bacteria	Firmicutes	Clostridia	Clostridiales	Ruminococcaceae	Ruminococcaceae_NK4A214_group
OTU000359	30	20	0	0	4	1	1	0	0	1	3	0.025984	0	0	0.004441	0.001244	0.001462	0	0	0.000969	0.002879	Bacteria	Bacteroidetes	Bacteroidia	Bacteroidales	Bacteroidaceae	Bacteroides	Bacteroides_fragilis
OTU000396	30	7	2	3	15	2	1	0	0	0	0	0.009095	0.002302	0.003707	0.016654	0.002489	0.001462	0	0	0	0	Bacteria	Firmicutes	Clostridia	Clostridiales	Clostridiales_vadinBB60_group
OTU000440	30	8	9	6	3	2	1	0	0	0	1	0.010394	0.010358	0.007414	0.003331	0.002489	0.001462	0	0	0	0.00096	Bacteria	Proteobacteria	Deltaproteobacteria	Desulfovibrionales	Desulfovibrionaceae
OTU000458	30	4	6	3	11	4	0	0	0	1	1	0.005197	0.006906	0.003707	0.012213	0.004978	0	0	0	0.000969	0.00096	Bacteria	Firmicutes
OTU000506	30	11	8	4	4	2	0	1	0	0	0	0.014291	0.009207	0.004942	0.004441	0.002489	0	0.00155	0	0	0	Bacteria	Firmicutes	Clostridia	Clostridiales	Family_XIII	Eubacterium_brachy_group
OTU000528	30	3	8	4	9	5	0	0	1	0	0	0.003898	0.009207	0.004942	0.009993	0.006222	0	0	0.001585	0	0	Bacteria	Firmicutes	Clostridia	Clostridiales	Ruminococcaceae
OTU000532	30	2	2	15	1	10	0	0	0	0	0	0.002598	0.002302	0.018534	0.00111	0.012445	0	0	0	0	0	Bacteria	Proteobacteria	Alphaproteobacteria	Rickettsiales	Mitochondria
OTU000605	30	1	0	27	1	1	0	0	0	0	0	0.001299	0	0.033362	0.00111	0.001244	0	0	0	0	0	Bacteria	Bacteroidetes	Bacteroidia	Bacteroidales
OTU000631	30	1	1	0	28	0	0	0	0	0	0	0.001299	0.001151	0	0.031088	0	0	0	0	0	0	Bacteria	Firmicutes	Clostridia	Clostridiales	Lachnospiraceae
OTU000637	30	2	4	24	0	0	0	0	0	0	0	0.002598	0.004604	0.029655	0	0	0	0	0	0	0	Bacteria	Elusimicrobia	Elusimicrobia	Elusimicrobiales	Elusimicrobiaceae	Elusimicrobium
OTU000217	29	8	0	20	0	1	0	0	0	0	0	0.010394	0	0.024712	0	0.001244	0	0	0	0	0	Bacteria	Firmicutes	Clostridia	Clostridiales	Ruminococcaceae	Ruminococcaceae_UCG-014
OTU000505	29	4	4	14	0	7	0	0	0	0	0	0.005197	0.004604	0.017299	0	0.008711	0	0	0	0	0	Bacteria
OTU000435	28	6	2	14	4	0	0	1	0	0	1	0.007795	0.002302	0.017299	0.004441	0	0	0.00155	0	0	0.00096	Bacteria	Proteobacteria	Gammaproteobacteria	Betaproteobacteriales	Burkholderiaceae
OTU000539	28	3	2	2	19	2	0	0	0	0	0	0.003898	0.002302	0.002471	0.021095	0.002489	0	0	0	0	0	Bacteria	Firmicutes	Clostridia	Clostridiales	Ruminococcaceae
OTU000547	28	3	0	1	24	0	0	0	0	0	0	0.003898	0	0.001236	0.026647	0	0	0	0	0	0	Bacteria	Firmicutes	Clostridia	Clostridiales	Clostridiales_vadinBB60_group
OTU000601	28	12	2	2	6	6	0	0	0	0	0	0.015591	0.002302	0.002471	0.006662	0.007467	0	0	0	0	0	Bacteria	Firmicutes	Clostridia	Clostridiales
OTU000602	28	0	11	17	0	0	0	0	0	0	0	0	0.01266	0.021006	0	0	0	0	0	0	0	Bacteria	Firmicutes	Clostridia	Clostridiales	Ruminococcaceae	Ruminococcaceae_UCG-014
OTU000434	27	3	5	10	0	9	0	0	0	0	0	0.003898	0.005755	0.012356	0	0.0112	0	0	0	0	0	Bacteria	Firmicutes	Clostridia	Clostridiales	Ruminococcaceae	Ruminococcaceae_UCG-009
OTU000519	27	14	5	3	1	4	0	0	0	0	0	0.018189	0.005755	0.003707	0.00111	0.004978	0	0	0	0	0	Bacteria
OTU000541	27	3	0	2	6	15	0	0	0	1	0	0.003898	0	0.002471	0.006662	0.018667	0	0	0	0.000969	0	Bacteria	Firmicutes
OTU000281	26	8	8	7	0	2	1	0	0	0	0	0.010394	0.009207	0.008649	0	0.002489	0.001462	0	0	0	0	Bacteria	Firmicutes	Clostridia	Clostridiales	Ruminococcaceae	Ruminococcaceae_UCG-010
OTU000331	26	5	7	5	2	5	2	0	0	0	0	0.006496	0.008057	0.006178	0.002221	0.006222	0.002923	0	0	0	0	Bacteria	Firmicutes	Clostridia	Clostridiales	Ruminococcaceae	Ruminococcaceae_UCG-010
OTU000353	26	3	0	9	8	6	0	0	0	0	0	0.003898	0	0.011121	0.008882	0.007467	0	0	0	0	0	Bacteria	Firmicutes	Clostridia	Clostridiales	Ruminococcaceae	Anaerofilum
OTU000482	26	3	1	14	0	7	1	0	0	0	0	0.003898	0.001151	0.017299	0	0.008711	0.001462	0	0	0	0	Bacteria	Firmicutes	Clostridia	Clostridiales	Ruminococcaceae	Papillibacter
OTU000544	26	5	3	9	3	6	0	0	0	0	0	0.006496	0.003453	0.011121	0.003331	0.007467	0	0	0	0	0	Bacteria	Firmicutes	Clostridia	Clostridiales
OTU000595	26	7	8	0	1	0	1	0	8	0	1	0.009095	0.009207	0	0.00111	0	0.001462	0	0.012682	0	0.00096	Bacteria	Bacteroidetes	Bacteroidia	Bacteroidales	Muribaculaceae
OTU000614	26	2	2	5	8	8	1	0	0	0	0	0.002598	0.002302	0.006178	0.008882	0.009956	0.001462	0	0	0	0	Bacteria	Firmicutes	Clostridia	Clostridiales	Ruminococcaceae	Ruminococcaceae_UCG-010
OTU000164	25	4	8	5	3	3	0	1	1	0	0	0.005197	0.009207	0.006178	0.003331	0.003733	0	0.00155	0.001585	0	0	Bacteria	Bacteroidetes	Bacteroidia	Bacteroidales	Prevotellaceae
OTU000179	25	5	6	11	1	2	0	0	0	0	0	0.006496	0.006906	0.013592	0.00111	0.002489	0	0	0	0	0	Bacteria	Bacteroidetes	Bacteroidia	Bacteroidales	Rikenellaceae	Rikenella
OTU000269	25	0	1	7	5	11	1	0	0	0	0	0	0.001151	0.008649	0.005551	0.013689	0.001462	0	0	0	0	Bacteria	Firmicutes	Clostridia	Clostridiales	Clostridiales_vadinBB60_group
OTU000437	25	8	8	6	0	2	1	0	0	0	0	0.010394	0.009207	0.007414	0	0.002489	0.001462	0	0	0	0	Bacteria	Firmicutes	Clostridia	Clostridiales	Ruminococcaceae
OTU000448	25	4	1	6	8	5	0	0	0	0	1	0.005197	0.001151	0.007414	0.008882	0.006222	0	0	0	0	0.00096	Bacteria	Firmicutes	Clostridia	Clostridiales	Ruminococcaceae
OTU000514	25	3	0	2	17	2	1	0	0	0	0	0.003898	0	0.002471	0.018875	0.002489	0.001462	0	0	0	0	Bacteria	Bacteroidetes	Bacteroidia	Bacteroidales
OTU000600	25	5	2	6	8	3	0	0	0	1	0	0.006496	0.002302	0.007414	0.008882	0.003733	0	0	0	0.000969	0	Bacteria	Firmicutes	Clostridia	Clostridiales	Ruminococcaceae	Ruminococcaceae_UCG-010
OTU000131	24	8	1	2	3	5	1	2	2	0	0	0.010394	0.001151	0.002471	0.003331	0.006222	0.001462	0.003099	0.00317	0	0	Bacteria	Firmicutes	Clostridia	Clostridiales	Clostridiales_vadinBB60_group
OTU000312	24	2	4	0	9	2	1	4	1	1	0	0.002598	0.004604	0	0.009993	0.002489	0.001462	0.006198	0.001585	0.000969	0	Bacteria	Firmicutes	Clostridia	Clostridiales	Peptostreptococcaceae	Romboutsia
OTU000399	24	13	3	8	0	0	0	0	0	0	0	0.01689	0.003453	0.009885	0	0	0	0	0	0	0	Bacteria	Elusimicrobia	Elusimicrobia	Elusimicrobiales	Elusimicrobiaceae	Elusimicrobium
OTU000486	24	10	1	3	0	8	1	0	0	0	1	0.012992	0.001151	0.003707	0	0.009956	0.001462	0	0	0	0.00096	Bacteria	Firmicutes	Clostridia	Clostridiales	Ruminococcaceae	Ruminococcaceae_UCG-014
OTU000504	24	9	2	3	1	7	0	0	0	1	1	0.011693	0.002302	0.003707	0.00111	0.008711	0	0	0	0.000969	0.00096	Bacteria	Firmicutes
OTU000432	23	0	20	0	1	0	0	0	0	2	0	0	0.023019	0	0.00111	0	0	0	0	0.001939	0	Bacteria	Bacteroidetes	Bacteroidia	Bacteroidales	Tannerellaceae
OTU000463	23	12	0	4	0	7	0	0	0	0	0	0.015591	0	0.004942	0	0.008711	0	0	0	0	0	Bacteria	Firmicutes	Clostridia	Clostridiales	Christensenellaceae	Christensenellaceae_R-7_group
OTU000559	23	2	6	1	12	2	0	0	0	0	0	0.002598	0.006906	0.001236	0.013323	0.002489	0	0	0	0	0	Bacteria	Firmicutes	Clostridia	Clostridiales	Ruminococcaceae
OTU000622	23	22	0	0	0	1	0	0	0	0	0	0.028583	0	0	0	0.001244	0	0	0	0	0	Bacteria	Proteobacteria	Alphaproteobacteria	Rhodospirillales
OTU000357	22	1	3	9	3	6	0	0	0	0	0	0.001299	0.003453	0.011121	0.003331	0.007467	0	0	0	0	0	Bacteria	Cyanobacteria	Melainabacteria	Gastranaerophilales
OTU000415	22	2	3	9	0	8	0	0	0	0	0	0.002598	0.003453	0.011121	0	0.009956	0	0	0	0	0	Bacteria	Cyanobacteria	Melainabacteria	Gastranaerophilales
OTU000457	22	12	5	2	1	2	0	0	0	0	0	0.015591	0.005755	0.002471	0.00111	0.002489	0	0	0	0	0	Bacteria	Firmicutes	Clostridia	Clostridiales	Ruminococcaceae
OTU000534	22	0	0	21	0	1	0	0	0	0	0	0	0	0.025948	0	0.001244	0	0	0	0	0	Bacteria	Cyanobacteria	Melainabacteria	Gastranaerophilales
OTU000579	22	7	4	4	4	3	0	0	0	0	0	0.009095	0.004604	0.004942	0.004441	0.003733	0	0	0	0	0	Bacteria	Proteobacteria	Gammaproteobacteria	Betaproteobacteriales	Nitrosomonadaceae	Nitrosomonas
OTU000603	22	4	0	6	10	2	0	0	0	0	0	0.005197	0	0.007414	0.011103	0.002489	0	0	0	0	0	Bacteria	Firmicutes	Clostridia	Clostridiales	Clostridiales_vadinBB60_group
OTU000654	22	0	5	1	5	1	0	3	6	1	0	0	0.005755	0.001236	0.005551	0.001244	0	0.004649	0.009511	0.000969	0	Bacteria	Firmicutes	Bacilli	Lactobacillales	Streptococcaceae	Lactococcus	Lactococcus_garvieae_subsp_garvieae
OTU000368	21	8	1	11	0	1	0	0	0	0	0	0.010394	0.001151	0.013592	0	0.001244	0	0	0	0	0	Bacteria	Proteobacteria	Alphaproteobacteria	Rhodospirillales
OTU000456	21	0	0	5	0	5	3	5	0	3	0	0	0	0.006178	0	0.006222	0.004385	0.007748	0	0.002908	0	Bacteria	Proteobacteria	Gammaproteobacteria	Pseudomonadales	Moraxellaceae	Psychrobacter
OTU000465	21	0	0	19	2	0	0	0	0	0	0	0	0	0.023477	0.002221	0	0	0	0	0	0	Bacteria	Firmicutes	Clostridia	Clostridiales	Ruminococcaceae	Eubacterium_coprostanoligenes_group
OTU000574	21	0	0	0	0	0	0	8	0	13	0	0	0	0	0	0	0	0.012397	0	0.012603	0	Bacteria	Actinobacteria	Actinobacteria	Micrococcales	Microbacteriaceae
OTU000596	21	8	1	2	9	0	0	0	0	0	1	0.010394	0.001151	0.002471	0.009993	0	0	0	0	0	0.00096	Bacteria	Firmicutes	Clostridia	Clostridiales	Lachnospiraceae
OTU000642	21	3	17	0	0	1	0	0	0	0	0	0.003898	0.019566	0	0	0.001244	0	0	0	0	0	Bacteria	Bacteroidetes	Bacteroidia	Bacteroidales
OTU000680	21	0	0	16	1	4	0	0	0	0	0	0	0	0.01977	0.00111	0.004978	0	0	0	0	0	Bacteria	Firmicutes	Clostridia	Clostridiales	Ruminococcaceae	Ruminococcaceae_UCG-014
OTU000289	20	6	4	1	2	4	0	0	0	3	0	0.007795	0.004604	0.001236	0.002221	0.004978	0	0	0	0.002908	0	Bacteria	Bacteroidetes	Bacteroidia	Bacteroidales	Marinifilaceae	Odoribacter	Odoribacter_splanchnicus_DSM_20712
OTU000384	20	2	2	7	2	7	0	0	0	0	0	0.002598	0.002302	0.008649	0.002221	0.008711	0	0	0	0	0	Bacteria	Firmicutes	Clostridia	Clostridiales	Ruminococcaceae	Ruminococcaceae_UCG-013
OTU000476	20	0	3	8	8	1	0	0	0	0	0	0	0.003453	0.009885	0.008882	0.001244	0	0	0	0	0	Bacteria	Firmicutes	Clostridia	Clostridiales	Ruminococcaceae	Ruminococcus_2
OTU000558	20	11	7	1	0	0	0	0	0	1	0	0.014291	0.008057	0.001236	0	0	0	0	0	0.000969	0	Bacteria	Bacteroidetes	Bacteroidia	Bacteroidales
OTU000570	20	8	1	6	3	2	0	0	0	0	0	0.010394	0.001151	0.007414	0.003331	0.002489	0	0	0	0	0	Bacteria	Firmicutes	Clostridia	Clostridiales	Ruminococcaceae	GCA-900066225
OTU000615	20	9	3	5	0	3	0	0	0	0	0	0.011693	0.003453	0.006178	0	0.003733	0	0	0	0	0	Bacteria	Firmicutes	Clostridia	Clostridiales	Peptococcaceae
OTU000624	20	3	7	4	0	5	0	1	0	0	0	0.003898	0.008057	0.004942	0	0.006222	0	0.00155	0	0	0	Bacteria	Firmicutes	Clostridia	Clostridiales	Family_XIII
OTU000669	20	0	3	1	1	0	0	0	15	0	0	0	0.003453	0.001236	0.00111	0	0	0	0.023779	0	0	Bacteria	Firmicutes	Bacilli	Lactobacillales	Lactobacillaceae	Lactobacillus	Lactobacillus_ixorae
OTU000110	19	14	0	0	0	0	0	0	0	1	4	0.018189	0	0	0	0	0	0	0	0.000969	0.003838	Bacteria	Verrucomicrobia	Verrucomicrobiae	Verrucomicrobiales	Akkermansiaceae	Akkermansia
OTU000489	19	1	3	3	1	2	1	4	3	0	1	0.001299	0.003453	0.003707	0.00111	0.002489	0.001462	0.006198	0.004756	0	0.00096	Bacteria	Verrucomicrobia	Verrucomicrobiae	Verrucomicrobiales	Akkermansiaceae	Akkermansia
OTU000494	19	3	2	6	3	3	0	0	0	2	0	0.003898	0.002302	0.007414	0.003331	0.003733	0	0	0	0.001939	0	Bacteria	Actinobacteria	Coriobacteriia	Coriobacteriales	Coriobacteriaceae	Enorma
OTU000508	19	0	0	0	0	0	2	4	2	2	9	0	0	0	0	0	0.002923	0.006198	0.00317	0.001939	0.008636	Bacteria
OTU000533	19	6	1	3	0	9	0	0	0	0	0	0.007795	0.001151	0.003707	0	0.0112	0	0	0	0	0	Bacteria	Firmicutes	Clostridia	Clostridiales	Peptococcaceae
OTU000586	19	3	0	2	11	3	0	0	0	0	0	0.003898	0	0.002471	0.012213	0.003733	0	0	0	0	0	Bacteria	Firmicutes	Clostridia	Clostridiales	Lachnospiraceae
OTU000649	19	0	0	0	0	0	0	8	0	11	0	0	0	0	0	0	0	0.012397	0	0.010664	0	Bacteria	Actinobacteria	Actinobacteria	Corynebacteriales	Corynebacteriaceae	Corynebacterium_1	Corynebacterium_stationis
OTU000657	19	2	2	0	2	13	0	0	0	0	0	0.002598	0.002302	0	0.002221	0.016178	0	0	0	0	0	Bacteria	Bacteroidetes	Bacteroidia	Bacteroidales	Bacteroidaceae	Bacteroides
OTU000686	19	0	0	17	1	0	0	1	0	0	0	0	0	0.021006	0.00111	0	0	0.00155	0	0	0	Bacteria	Firmicutes	Erysipelotrichia	Erysipelotrichales	Erysipelotrichaceae	Faecalitalea	Eubacterium_tortuosum
OTU000692	19	1	0	0	18	0	0	0	0	0	0	0.001299	0	0	0.019985	0	0	0	0	0	0	Bacteria	Lentisphaerae	Lentisphaeria	Victivallales	vadinBE97
OTU000507	18	2	1	4	6	5	0	0	0	0	0	0.002598	0.001151	0.004942	0.006662	0.006222	0	0	0	0	0	Bacteria	Firmicutes	Clostridia	Clostridiales	Peptococcaceae
OTU000512	18	3	7	1	2	5	0	0	0	0	0	0.003898	0.008057	0.001236	0.002221	0.006222	0	0	0	0	0	Bacteria	Firmicutes	Clostridia	Clostridiales	Ruminococcaceae
OTU000518	18	0	2	15	0	1	0	0	0	0	0	0	0.002302	0.018534	0	0.001244	0	0	0	0	0	Bacteria	Cyanobacteria	Melainabacteria	Gastranaerophilales
OTU000522	18	1	17	0	0	0	0	0	0	0	0	0.001299	0.019566	0	0	0	0	0	0	0	0	Bacteria
OTU000571	18	3	4	1	7	3	0	0	0	0	0	0.003898	0.004604	0.001236	0.007772	0.003733	0	0	0	0	0	Bacteria	Actinobacteria	Coriobacteriia	Coriobacteriales	Eggerthellaceae
OTU000589	18	2	5	2	7	2	0	0	0	0	0	0.002598	0.005755	0.002471	0.007772	0.002489	0	0	0	0	0	Bacteria	Firmicutes	Clostridia	Clostridiales	Ruminococcaceae
OTU000673	18	3	4	5	1	5	0	0	0	0	0	0.003898	0.004604	0.006178	0.00111	0.006222	0	0	0	0	0	Bacteria	Firmicutes	Clostridia	Clostridiales	Christensenellaceae
OTU000262	17	1	1	6	3	3	1	0	0	2	0	0.001299	0.001151	0.007414	0.003331	0.003733	0.001462	0	0	0.001939	0	Bacteria	Bacteroidetes	Bacteroidia	Bacteroidales	Prevotellaceae	Prevotellaceae_UCG-001
OTU000304	17	4	1	0	1	0	0	2	1	8	0	0.005197	0.001151	0	0.00111	0	0	0.003099	0.001585	0.007756	0	Bacteria	Actinobacteria	Coriobacteriia	Coriobacteriales	Coriobacteriaceae	Enorma
OTU000373	17	0	0	1	16	0	0	0	0	0	0	0	0	0.001236	0.017765	0	0	0	0	0	0	Bacteria	Bacteroidetes	Bacteroidia	Bacteroidales	Marinifilaceae	Butyricimonas
OTU000467	17	4	0	0	12	0	0	0	0	0	1	0.005197	0	0	0.013323	0	0	0	0	0	0.00096	Bacteria	Firmicutes	Bacilli	Bacillales	Bacillaceae
OTU000511	17	1	3	10	0	2	1	0	0	0	0	0.001299	0.003453	0.012356	0	0.002489	0.001462	0	0	0	0	Bacteria	Firmicutes	Clostridia	Clostridiales	Family_XIII
OTU000542	17	3	1	4	2	6	0	0	0	0	1	0.003898	0.001151	0.004942	0.002221	0.007467	0	0	0	0	0.00096	Bacteria	Firmicutes	Clostridia	Clostridiales	Ruminococcaceae	Eubacterium_coprostanoligenes_group
OTU000563	17	1	4	6	0	6	0	0	0	0	0	0.001299	0.004604	0.007414	0	0.007467	0	0	0	0	0	Bacteria	Firmicutes	Clostridia	Clostridiales	Christensenellaceae	Christensenellaceae_R-7_group	iron-reducing_bacterium_enrichment_culture_clone_HN70
OTU000594	17	2	3	10	0	1	1	0	0	0	0	0.002598	0.003453	0.012356	0	0.001244	0.001462	0	0	0	0	Bacteria	Firmicutes	Clostridia	Clostridiales	Ruminococcaceae
OTU000598	17	1	5	4	0	6	1	0	0	0	0	0.001299	0.005755	0.004942	0	0.007467	0.001462	0	0	0	0	Bacteria	Firmicutes	Clostridia	Clostridiales	Ruminococcaceae
OTU000646	17	0	0	1	14	1	0	0	1	0	0	0	0	0.001236	0.015544	0.001244	0	0	0.001585	0	0	Bacteria	Bacteroidetes	Bacteroidia	Bacteroidales
OTU000655	17	1	3	5	4	2	0	1	1	0	0	0.001299	0.003453	0.006178	0.004441	0.002489	0	0.00155	0.001585	0	0	Bacteria	Firmicutes	Clostridia	Clostridiales	Lachnospiraceae
OTU000662	17	4	0	0	8	5	0	0	0	0	0	0.005197	0	0	0.008882	0.006222	0	0	0	0	0	Bacteria	Firmicutes	Clostridia	Clostridiales	Ruminococcaceae
OTU000685	17	5	1	1	9	1	0	0	0	0	0	0.006496	0.001151	0.001236	0.009993	0.001244	0	0	0	0	0	Bacteria	Firmicutes	Clostridia	Clostridiales
OTU000691	17	0	0	1	1	0	3	4	0	5	3	0	0	0.001236	0.00111	0	0.004385	0.006198	0	0.004847	0.002879	Bacteria	Actinobacteria	Actinobacteria	Corynebacteriales	Corynebacteriaceae	Corynebacterium_1	Corynebacterium_glutamicum
OTU000700	17	6	0	9	2	0	0	0	0	0	0	0.007795	0	0.011121	0.002221	0	0	0	0	0	0	Bacteria	Bacteroidetes	Bacteroidia	Bacteroidales	Bacteroidaceae	Bacteroides	Bacteroides_sp_SB5
OTU000714	17	0	16	1	0	0	0	0	0	0	0	0	0.018415	0.001236	0	0	0	0	0	0	0	Bacteria	Bacteroidetes	Bacteroidia	Bacteroidales
OTU000413	16	5	0	1	4	2	0	0	0	2	2	0.006496	0	0.001236	0.004441	0.002489	0	0	0	0.001939	0.001919	Bacteria	Firmicutes	Clostridia	Clostridiales	Ruminococcaceae	Anaerotruncus
OTU000444	16	2	5	6	2	0	0	0	0	1	0	0.002598	0.005755	0.007414	0.002221	0	0	0	0	0.000969	0	Bacteria	Firmicutes	Clostridia	Clostridiales	Clostridiales_vadinBB60_group
OTU000545	16	3	7	1	0	5	0	0	0	0	0	0.003898	0.008057	0.001236	0	0.006222	0	0	0	0	0	Bacteria	Firmicutes	Clostridia	Clostridiales	Lachnospiraceae
OTU000555	16	0	3	6	2	5	0	0	0	0	0	0	0.003453	0.007414	0.002221	0.006222	0	0	0	0	0	Bacteria	Tenericutes	Mollicutes	Mollicutes_RF39
OTU000564	16	0	8	8	0	0	0	0	0	0	0	0	0.009207	0.009885	0	0	0	0	0	0	0	Bacteria
OTU000569	16	1	3	4	2	6	0	0	0	0	0	0.001299	0.003453	0.004942	0.002221	0.007467	0	0	0	0	0	Bacteria	Firmicutes	Clostridia	Clostridiales	Clostridiales_vadinBB60_group
OTU000584	16	4	4	6	0	2	0	0	0	0	0	0.005197	0.004604	0.007414	0	0.002489	0	0	0	0	0	Bacteria	Firmicutes	Clostridia	Clostridiales	Peptococcaceae
OTU000628	16	5	4	6	0	1	0	0	0	0	0	0.006496	0.004604	0.007414	0	0.001244	0	0	0	0	0	Bacteria	Actinobacteria	Coriobacteriia	Coriobacteriales
OTU000683	16	1	3	7	5	0	0	0	0	0	0	0.001299	0.003453	0.008649	0.005551	0	0	0	0	0	0	Bacteria	Firmicutes	Clostridia	Clostridiales	Clostridiales_vadinBB60_group
OTU000718	16	1	8	0	6	1	0	0	0	0	0	0.001299	0.009207	0	0.006662	0.001244	0	0	0	0	0	Bacteria	Deferribacteres	Deferribacteres	Deferribacterales	Deferribacteraceae	Mucispirillum	Mucispirillum_schaedleri
OTU000724	16	2	10	3	0	1	0	0	0	0	0	0.002598	0.011509	0.003707	0	0.001244	0	0	0	0	0	Bacteria	Firmicutes	Clostridia	Clostridiales	Ruminococcaceae	Ruminococcaceae_UCG-014
OTU000214	15	5	3	0	1	2	1	0	1	0	2	0.006496	0.003453	0	0.00111	0.002489	0.001462	0	0.001585	0	0.001919	Bacteria	Epsilonbacteraeota	Campylobacteria	Campylobacterales	Helicobacteraceae	Helicobacter
OTU000334	15	10	1	4	0	0	0	0	0	0	0	0.012992	0.001151	0.004942	0	0	0	0	0	0	0	Bacteria	Firmicutes	Clostridia	Clostridiales	Ruminococcaceae	Ruminococcaceae_UCG-014
OTU000409	15	3	0	5	1	6	0	0	0	0	0	0.003898	0	0.006178	0.00111	0.007467	0	0	0	0	0	Bacteria	Bacteroidetes	Bacteroidia	Bacteroidales	Bacteroidaceae	Bacteroides	Bacteroides_coprophilus_DSM_18228_=_JCM_13818
OTU000418	15	1	8	1	0	4	0	0	0	0	1	0.001299	0.009207	0.001236	0	0.004978	0	0	0	0	0.00096	Bacteria	Firmicutes	Clostridia	Clostridiales
OTU000460	15	5	1	3	1	3	0	0	0	0	2	0.006496	0.001151	0.003707	0.00111	0.003733	0	0	0	0	0.001919	Bacteria	Firmicutes	Clostridia	Clostridiales	Lachnospiraceae
OTU000470	15	4	3	5	3	0	0	0	0	0	0	0.005197	0.003453	0.006178	0.003331	0	0	0	0	0	0	Bacteria	Firmicutes	Clostridia	Clostridiales	Lachnospiraceae	Blautia
OTU000477	15	1	3	10	0	1	0	0	0	0	0	0.001299	0.003453	0.012356	0	0.001244	0	0	0	0	0	Bacteria	Firmicutes	Clostridia	Clostridiales	Ruminococcaceae
OTU000516	15	5	5	3	0	2	0	0	0	0	0	0.006496	0.005755	0.003707	0	0.002489	0	0	0	0	0	Bacteria	Firmicutes	Clostridia	Clostridiales	Lachnospiraceae
OTU000536	15	1	2	5	0	7	0	0	0	0	0	0.001299	0.002302	0.006178	0	0.008711	0	0	0	0	0	Bacteria
OTU000546	15	0	6	4	4	1	0	0	0	0	0	0	0.006906	0.004942	0.004441	0.001244	0	0	0	0	0	Bacteria	Proteobacteria	Deltaproteobacteria	Desulfovibrionales	Desulfovibrionaceae
OTU000551	15	0	15	0	0	0	0	0	0	0	0	0	0.017264	0	0	0	0	0	0	0	0	Bacteria	Firmicutes	Erysipelotrichia	Erysipelotrichales	Erysipelotrichaceae	Dielma
OTU000553	15	5	0	5	1	3	0	1	0	0	0	0.006496	0	0.006178	0.00111	0.003733	0	0.00155	0	0	0	Bacteria	Actinobacteria	Coriobacteriia	Coriobacteriales	Coriobacteriales_Incertae_Sedis
OTU000582	15	3	1	3	4	4	0	0	0	0	0	0.003898	0.001151	0.003707	0.004441	0.004978	0	0	0	0	0	Bacteria	Firmicutes	Clostridia	Clostridiales	Defluviitaleaceae	Defluviitaleaceae_UCG-011
OTU000625	15	2	3	0	0	1	0	0	2	4	3	0.002598	0.003453	0	0	0.001244	0	0	0.00317	0.003878	0.002879	Bacteria	Proteobacteria	Gammaproteobacteria	Betaproteobacteriales	Burkholderiaceae	Ralstonia
OTU000639	15	2	1	0	12	0	0	0	0	0	0	0.002598	0.001151	0	0.013323	0	0	0	0	0	0	Bacteria	Firmicutes	Clostridia	Clostridiales
OTU000641	15	1	2	6	0	6	0	0	0	0	0	0.001299	0.002302	0.007414	0	0.007467	0	0	0	0	0	Bacteria	Firmicutes	Clostridia	Clostridiales	Lachnospiraceae	Lachnospiraceae_NK4A136_group
OTU000671	15	3	4	3	2	3	0	0	0	0	0	0.003898	0.004604	0.003707	0.002221	0.003733	0	0	0	0	0	Bacteria	Firmicutes	Clostridia	Clostridiales	Ruminococcaceae	Ruminococcaceae_UCG-002
OTU000369	14	0	7	7	0	0	0	0	0	0	0	0	0.008057	0.008649	0	0	0	0	0	0	0	Bacteria	Firmicutes	Clostridia	Clostridiales
OTU000422	14	0	3	6	4	1	0	0	0	0	0	0	0.003453	0.007414	0.004441	0.001244	0	0	0	0	0	Bacteria	Firmicutes	Clostridia	Clostridiales	Clostridiales_vadinBB60_group
OTU000449	14	4	0	8	0	2	0	0	0	0	0	0.005197	0	0.009885	0	0.002489	0	0	0	0	0	Bacteria	Firmicutes	Clostridia	Clostridiales	Ruminococcaceae
OTU000515	14	2	5	1	0	5	0	0	1	0	0	0.002598	0.005755	0.001236	0	0.006222	0	0	0.001585	0	0	Bacteria	Firmicutes	Clostridia	Clostridiales	Ruminococcaceae
OTU000556	14	1	0	3	9	1	0	0	0	0	0	0.001299	0	0.003707	0.009993	0.001244	0	0	0	0	0	Bacteria	Firmicutes	Clostridia	Clostridiales	Eubacteriaceae	Anaerofustis	Anaerofustis_stercorihominis_DSM_17244
OTU000580	14	0	0	1	2	1	1	0	2	1	6	0	0	0.001236	0.002221	0.001244	0.001462	0	0.00317	0.000969	0.005757	Bacteria	Proteobacteria	Alphaproteobacteria	Rickettsiales	Mitochondria
OTU000613	14	3	2	3	4	1	0	0	0	0	1	0.003898	0.002302	0.003707	0.004441	0.001244	0	0	0	0	0.00096	Bacteria	Firmicutes	Clostridia	Clostridiales	Ruminococcaceae
OTU000636	14	1	5	3	2	2	0	0	0	0	1	0.001299	0.005755	0.003707	0.002221	0.002489	0	0	0	0	0.00096	Bacteria	Firmicutes	Clostridia	Clostridiales	Lachnospiraceae
OTU000689	14	7	0	2	0	3	0	0	2	0	0	0.009095	0	0.002471	0	0.003733	0	0	0.00317	0	0	Bacteria	Firmicutes
OTU000694	14	2	1	0	1	0	3	2	4	1	0	0.002598	0.001151	0	0.00111	0	0.004385	0.003099	0.006341	0.000969	0	Bacteria	Proteobacteria	Alphaproteobacteria	Sphingomonadales	Sphingomonadaceae
OTU000736	14	1	13	0	0	0	0	0	0	0	0	0.001299	0.014962	0	0	0	0	0	0	0	0	Bacteria	Firmicutes	Erysipelotrichia	Erysipelotrichales	Erysipelotrichaceae
OTU000433	13	3	1	8	0	1	0	0	0	0	0	0.003898	0.001151	0.009885	0	0.001244	0	0	0	0	0	Bacteria	Firmicutes	Clostridia	Clostridiales	Lachnospiraceae	Eubacterium_ventriosum_group
OTU000481	13	3	4	6	0	0	0	0	0	0	0	0.003898	0.004604	0.007414	0	0	0	0	0	0	0	Bacteria	Firmicutes	Clostridia	Clostridiales	Ruminococcaceae	Ruminococcaceae_UCG-014
OTU000561	13	3	1	4	0	5	0	0	0	0	0	0.003898	0.001151	0.004942	0	0.006222	0	0	0	0	0	Bacteria	Verrucomicrobia	Verrucomicrobiae	Opitutales	Puniceicoccaceae
OTU000588	13	7	0	2	3	0	0	1	0	0	0	0.009095	0	0.002471	0.003331	0	0	0.00155	0	0	0	Bacteria	Cyanobacteria	Oxyphotobacteria	Chloroplast	Eimeria_praecox
OTU000617	13	0	3	4	1	5	0	0	0	0	0	0	0.003453	0.004942	0.00111	0.006222	0	0	0	0	0	Bacteria	Firmicutes	Clostridia	Clostridiales	Ruminococcaceae
OTU000620	13	1	5	3	2	2	0	0	0	0	0	0.001299	0.005755	0.003707	0.002221	0.002489	0	0	0	0	0	Bacteria	Firmicutes	Clostridia	Clostridiales	Family_XIII	Family_XIII_AD3011_group
OTU000623	13	5	2	1	0	5	0	0	0	0	0	0.006496	0.002302	0.001236	0	0.006222	0	0	0	0	0	Bacteria	Firmicutes	Negativicutes	Selenomonadales	Veillonellaceae	Megamonas	Megamonas_funiformis_YIT_11815
OTU000227	12	2	2	3	3	1	0	0	0	1	0	0.002598	0.002302	0.003707	0.003331	0.001244	0	0	0	0.000969	0	Bacteria	Bacteroidetes	Bacteroidia	Bacteroidales	Tannerellaceae	Parabacteroides
OTU000310	12	4	0	1	1	6	0	0	0	0	0	0.005197	0	0.001236	0.00111	0.007467	0	0	0	0	0	Bacteria	Bacteroidetes	Bacteroidia	Bacteroidales	Marinifilaceae	Butyricimonas
OTU000349	12	0	2	7	0	2	0	0	0	0	1	0	0.002302	0.008649	0	0.002489	0	0	0	0	0.00096	Bacteria	Cyanobacteria	Melainabacteria	Gastranaerophilales
OTU000484	12	8	1	3	0	0	0	0	0	0	0	0.010394	0.001151	0.003707	0	0	0	0	0	0	0	Bacteria	Firmicutes	Clostridia	Clostridiales	Clostridiales_vadinBB60_group	Clostridiales_bacterium_enrichment_culture_clone_06-1235251-76
OTU000572	12	3	1	0	0	1	2	3	1	0	1	0.003898	0.001151	0	0	0.001244	0.002923	0.004649	0.001585	0	0.00096	Bacteria	Proteobacteria	Alphaproteobacteria	Rhizobiales	Xanthobacteraceae	Bradyrhizobium
OTU000587	12	2	2	4	1	3	0	0	0	0	0	0.002598	0.002302	0.004942	0.00111	0.003733	0	0	0	0	0	Bacteria	Firmicutes	Clostridia	Clostridiales	Lachnospiraceae
OTU000610	12	4	6	2	0	0	0	0	0	0	0	0.005197	0.006906	0.002471	0	0	0	0	0	0	0	Bacteria	Firmicutes	Clostridia	Clostridiales	Ruminococcaceae	Ruminococcaceae_UCG-010
OTU000616	12	2	7	3	0	0	0	0	0	0	0	0.002598	0.008057	0.003707	0	0	0	0	0	0	0	Bacteria	Firmicutes	Clostridia	Clostridiales	Ruminococcaceae	Ruminococcaceae_UCG-010
OTU000618	12	5	6	0	0	0	0	0	0	0	1	0.006496	0.006906	0	0	0	0	0	0	0	0.00096	Bacteria	Patescibacteria	Saccharimonadia	Saccharimonadales	Saccharimonadaceae	Candidatus_Saccharimonas
OTU000627	12	2	2	3	3	1	1	0	0	0	0	0.002598	0.002302	0.003707	0.003331	0.001244	0.001462	0	0	0	0	Bacteria	Firmicutes	Clostridia	Clostridiales	Ruminococcaceae
OTU000663	12	2	2	2	2	4	0	0	0	0	0	0.002598	0.002302	0.002471	0.002221	0.004978	0	0	0	0	0	Bacteria	Firmicutes	Clostridia	Clostridiales	Ruminococcaceae	Ruminococcaceae_UCG-007
OTU000665	12	11	0	1	0	0	0	0	0	0	0	0.014291	0	0.001236	0	0	0	0	0	0	0	Bacteria	Firmicutes	Clostridia	Clostridiales	Christensenellaceae
OTU000678	12	0	0	1	0	11	0	0	0	0	0	0	0	0.001236	0	0.013689	0	0	0	0	0	Bacteria	Bacteroidetes	Bacteroidia	Bacteroidales	Bacteroidaceae	Bacteroides	Bacteroides_salanitronis_DSM_18170
OTU000695	12	0	0	3	9	0	0	0	0	0	0	0	0	0.003707	0.009993	0	0	0	0	0	0	Bacteria	Firmicutes	Clostridia	Clostridiales	Christensenellaceae
OTU000698	12	0	10	2	0	0	0	0	0	0	0	0	0.011509	0.002471	0	0	0	0	0	0	0	Bacteria	Spirochaetes	Spirochaetia	Spirochaetales	Spirochaetaceae	Sphaerochaeta
OTU000734	12	0	0	12	0	0	0	0	0	0	0	0	0	0.014827	0	0	0	0	0	0	0	Bacteria	Firmicutes	Clostridia	Clostridiales	Ruminococcaceae	Ruminococcaceae_UCG-014
OTU000756	12	0	12	0	0	0	0	0	0	0	0	0	0.013811	0	0	0	0	0	0	0	0	Bacteria	Bacteroidetes	Bacteroidia	Bacteroidales	Marinifilaceae
OTU000459	11	0	0	1	0	10	0	0	0	0	0	0	0	0.001236	0	0.012445	0	0	0	0	0	Bacteria	Firmicutes	Clostridia	Clostridiales	Ruminococcaceae	Ruminococcaceae_UCG-014
OTU000469	11	0	10	0	0	0	0	0	0	1	0	0	0.011509	0	0	0	0	0	0	0.000969	0	Bacteria	Bacteroidetes	Bacteroidia	Bacteroidales
OTU000480	11	1	3	3	3	1	0	0	0	0	0	0.001299	0.003453	0.003707	0.003331	0.001244	0	0	0	0	0	Bacteria	Firmicutes	Clostridia	Clostridiales	Ruminococcaceae
OTU000537	11	1	0	0	0	1	7	2	0	0	0	0.001299	0	0	0	0.001244	0.010232	0.003099	0	0	0	Bacteria	Firmicutes	Bacilli	Lactobacillales	Lactobacillaceae	Pediococcus	Pediococcus_acidilactici
OTU000560	11	1	0	1	0	1	3	2	0	1	2	0.001299	0	0.001236	0	0.001244	0.004385	0.003099	0	0.000969	0.001919	Bacteria	Proteobacteria	Gammaproteobacteria
OTU000567	11	0	0	0	8	2	0	0	0	1	0	0	0	0	0.008882	0.002489	0	0	0	0.000969	0	Bacteria	Firmicutes	Clostridia	Clostridiales	Lachnospiraceae	CHKCI001
OTU000590	11	5	2	3	0	1	0	0	0	0	0	0.006496	0.002302	0.003707	0	0.001244	0	0	0	0	0	Bacteria	Firmicutes	Clostridia	Clostridiales	Lachnospiraceae
OTU000593	11	0	3	5	0	1	0	1	1	0	0	0	0.003453	0.006178	0	0.001244	0	0.00155	0.001585	0	0	Bacteria	Firmicutes	Clostridia	Clostridiales	Peptococcaceae
OTU000604	11	11	0	0	0	0	0	0	0	0	0	0.014291	0	0	0	0	0	0	0	0	0	Bacteria	Firmicutes	Clostridia	Clostridiales	Ruminococcaceae
OTU000611	11	1	10	0	0	0	0	0	0	0	0	0.001299	0.011509	0	0	0	0	0	0	0	0	Bacteria	Firmicutes	Clostridia	Clostridiales	Ruminococcaceae	Eubacterium_coprostanoligenes_group
OTU000638	11	7	1	0	2	1	0	0	0	0	0	0.009095	0.001151	0	0.002221	0.001244	0	0	0	0	0	Bacteria	Firmicutes	Clostridia	Clostridiales	Ruminococcaceae	Ruminococcaceae_UCG-013
OTU000651	11	3	1	5	0	2	0	0	0	0	0	0.003898	0.001151	0.006178	0	0.002489	0	0	0	0	0	Bacteria	Firmicutes
OTU000690	11	3	0	4	0	4	0	0	0	0	0	0.003898	0	0.004942	0	0.004978	0	0	0	0	0	Bacteria	Bacteroidetes	Bacteroidia	Bacteroidales	Bacteroidaceae	Bacteroides
OTU000693	11	0	1	0	10	0	0	0	0	0	0	0	0.001151	0	0.011103	0	0	0	0	0	0	Bacteria	Firmicutes	Clostridia	Clostridiales	Ruminococcaceae	Angelakisella	Angelakisella_massiliensis
OTU000709	11	0	0	1	0	0	0	5	0	4	1	0	0	0.001236	0	0	0	0.007748	0	0.003878	0.00096	Bacteria	Firmicutes	Bacilli	Lactobacillales	Carnobacteriaceae	Jeotgalibaca
OTU000726	11	0	2	0	7	0	0	0	1	0	1	0	0.002302	0	0.007772	0	0	0	0.001585	0	0.00096	Bacteria	Firmicutes	Bacilli	Lactobacillales	Streptococcaceae	Lactococcus	Lactococcus_lactis
OTU000752	11	2	3	4	2	0	0	0	0	0	0	0.002598	0.003453	0.004942	0.002221	0	0	0	0	0	0	Bacteria	Firmicutes
OTU000767	11	0	0	9	0	2	0	0	0	0	0	0	0	0.011121	0	0.002489	0	0	0	0	0	Bacteria	Bacteroidetes	Bacteroidia	Bacteroidales	Bacteroidaceae	Bacteroides
OTU000243	10	0	0	7	2	0	0	0	0	0	1	0	0	0.008649	0.002221	0	0	0	0	0	0.00096	Bacteria	Proteobacteria	Alphaproteobacteria	Rhodospirillales
OTU000405	10	0	10	0	0	0	0	0	0	0	0	0	0.011509	0	0	0	0	0	0	0	0	Bacteria	Firmicutes	Clostridia	Clostridiales	Ruminococcaceae	Ruminococcaceae_UCG-014
OTU000427	10	0	2	3	1	1	0	1	0	0	2	0	0.002302	0.003707	0.00111	0.001244	0	0.00155	0	0	0.001919	Bacteria	Firmicutes	Clostridia	Clostridiales	Lachnospiraceae	Roseburia
OTU000488	10	9	1	0	0	0	0	0	0	0	0	0.011693	0.001151	0	0	0	0	0	0	0	0	Bacteria	Firmicutes	Clostridia	Clostridiales	Clostridiales_vadinBB60_group	Clostridiales_bacterium_enrichment_culture_clone_06-1235251-76
OTU000490	10	3	0	0	0	7	0	0	0	0	0	0.003898	0	0	0	0.008711	0	0	0	0	0	Bacteria	Bacteroidetes	Bacteroidia	Bacteroidales	Rikenellaceae	Rikenella
OTU000581	10	2	7	0	0	1	0	0	0	0	0	0.002598	0.008057	0	0	0.001244	0	0	0	0	0	Bacteria	Firmicutes	Clostridia	Clostridiales	Ruminococcaceae	Ruminiclostridium_9
OTU000606	10	0	0	7	0	3	0	0	0	0	0	0	0	0.008649	0	0.003733	0	0	0	0	0	Bacteria	Proteobacteria	Alphaproteobacteria	Rhodospirillales
OTU000632	10	2	2	1	0	5	0	0	0	0	0	0.002598	0.002302	0.001236	0	0.006222	0	0	0	0	0	Bacteria	Firmicutes	Negativicutes	Selenomonadales	Veillonellaceae	Megamonas	Megamonas_funiformis_YIT_11815
OTU000659	10	0	1	1	2	6	0	0	0	0	0	0	0.001151	0.001236	0.002221	0.007467	0	0	0	0	0	Bacteria	Firmicutes	Clostridia	Clostridiales
OTU000675	10	4	1	2	1	2	0	0	0	0	0	0.005197	0.001151	0.002471	0.00111	0.002489	0	0	0	0	0	Bacteria	Firmicutes	Clostridia	Clostridiales	Christensenellaceae	Christensenellaceae_R-7_group
OTU000687	10	0	1	1	1	2	1	2	1	0	1	0	0.001151	0.001236	0.00111	0.002489	0.001462	0.003099	0.001585	0	0.00096	Bacteria	Actinobacteria	Actinobacteria	Corynebacteriales	Mycobacteriaceae	Mycobacterium
OTU000716	10	1	0	3	5	1	0	0	0	0	0	0.001299	0	0.003707	0.005551	0.001244	0	0	0	0	0	Bacteria	Firmicutes	Clostridia	Clostridiales
OTU000740	10	0	0	0	10	0	0	0	0	0	0	0	0	0	0.011103	0	0	0	0	0	0	Bacteria	Actinobacteria	Coriobacteriia	Coriobacteriales	Eggerthellaceae	Slackia	Enterorhabdus_sp_Marseille-P3203T
OTU000748	10	2	2	0	0	0	0	1	3	1	1	0.002598	0.002302	0	0	0	0	0.00155	0.004756	0.000969	0.00096	Bacteria	Acidobacteria	Acidobacteriia	Acidobacteriales	Koribacteraceae	Candidatus_Koribacter
OTU000293	9	3	0	6	0	0	0	0	0	0	0	0.003898	0	0.007414	0	0	0	0	0	0	0	Bacteria	Cyanobacteria	Melainabacteria	Gastranaerophilales
OTU000421	9	5	0	0	0	1	0	0	0	3	0	0.006496	0	0	0	0.001244	0	0	0	0.002908	0	Bacteria	Bacteroidetes	Bacteroidia	Bacteroidales	Bacteroidaceae	Bacteroides	Mediterranea_massiliensis
OTU000445	9	3	1	3	0	1	0	0	0	0	1	0.003898	0.001151	0.003707	0	0.001244	0	0	0	0	0.00096	Bacteria	Tenericutes	Mollicutes	Mollicutes_RF39
OTU000550	9	1	0	1	1	6	0	0	0	0	0	0.001299	0	0.001236	0.00111	0.007467	0	0	0	0	0	Bacteria	Firmicutes	Clostridia	Clostridiales	Ruminococcaceae	Ruminococcaceae_UCG-014
OTU000607	9	4	3	1	0	1	0	0	0	0	0	0.005197	0.003453	0.001236	0	0.001244	0	0	0	0	0	Bacteria	Firmicutes
OTU000608	9	0	2	0	0	7	0	0	0	0	0	0	0.002302	0	0	0.008711	0	0	0	0	0	Bacteria	Firmicutes	Clostridia	Clostridiales	Ruminococcaceae	Ruminiclostridium_1
OTU000645	9	0	0	7	0	1	1	0	0	0	0	0	0	0.008649	0	0.001244	0.001462	0	0	0	0	Bacteria	Firmicutes	Clostridia	Clostridiales	Clostridiaceae_1	Candidatus_Arthromitus
OTU000648	9	0	6	1	1	1	0	0	0	0	0	0	0.006906	0.001236	0.00111	0.001244	0	0	0	0	0	Bacteria	Firmicutes	Clostridia	Clostridiales
OTU000706	9	1	0	2	4	2	0	0	0	0	0	0.001299	0	0.002471	0.004441	0.002489	0	0	0	0	0	Bacteria	Firmicutes	Clostridia	Clostridiales	Ruminococcaceae
OTU000485	8	1	0	1	5	0	0	0	0	0	1	0.001299	0	0.001236	0.005551	0	0	0	0	0	0.00096	Bacteria	Firmicutes	Clostridia	Clostridiales	Lachnospiraceae
OTU000599	8	0	0	7	0	1	0	0	0	0	0	0	0	0.008649	0	0.001244	0	0	0	0	0	Bacteria	Proteobacteria	Alphaproteobacteria	Rhodospirillales
OTU000650	8	0	0	6	1	1	0	0	0	0	0	0	0	0.007414	0.00111	0.001244	0	0	0	0	0	Bacteria	Cyanobacteria	Melainabacteria	Gastranaerophilales
OTU000701	8	0	0	0	0	0	0	4	0	4	0	0	0	0	0	0	0	0.006198	0	0.003878	0	Bacteria	Firmicutes	Bacilli	Lactobacillales	Lactobacillaceae	Lactobacillus
OTU000708	8	1	1	1	0	5	0	0	0	0	0	0.001299	0.001151	0.001236	0	0.006222	0	0	0	0	0	Bacteria	Firmicutes	Clostridia	Clostridiales	Ruminococcaceae	Hydrogenoanaerobacterium	Selenomonadales_bacterium_Marseille-P2399
OTU000717	8	1	2	1	2	2	0	0	0	0	0	0.001299	0.002302	0.001236	0.002221	0.002489	0	0	0	0	0	Bacteria	Firmicutes	Clostridia	Clostridiales
OTU000755	8	1	0	0	7	0	0	0	0	0	0	0.001299	0	0	0.007772	0	0	0	0	0	0	Bacteria	Lentisphaerae	Lentisphaeria	Victivallales	vadinBE97
OTU000758	8	1	3	3	0	1	0	0	0	0	0	0.001299	0.003453	0.003707	0	0.001244	0	0	0	0	0	Bacteria	Proteobacteria	Deltaproteobacteria	Desulfovibrionales	Desulfovibrionaceae
OTU000789	8	1	7	0	0	0	0	0	0	0	0	0.001299	0.008057	0	0	0	0	0	0	0	0	Bacteria	Bacteroidetes	Bacteroidia	Bacteroidales	Bacteroidaceae	Bacteroides
OTU000438	7	4	0	2	1	0	0	0	0	0	0	0.005197	0	0.002471	0.00111	0	0	0	0	0	0	Bacteria	Firmicutes	Clostridia	Clostridiales	Clostridiales_vadinBB60_group	Clostridiales_bacterium_enrichment_culture_clone_06-1235251-76
OTU000443	7	0	2	0	1	4	0	0	0	0	0	0	0.002302	0	0.00111	0.004978	0	0	0	0	0	Bacteria	Firmicutes	Clostridia	Clostridiales	Ruminococcaceae
OTU000479	7	0	0	0	2	2	0	2	0	0	1	0	0	0	0.002221	0.002489	0	0.003099	0	0	0.00096	Bacteria	Firmicutes	Clostridia	Clostridiales	Lachnospiraceae	Tyzzerella_3
OTU000524	7	0	6	0	0	0	0	1	0	0	0	0	0.006906	0	0	0	0	0.00155	0	0	0	Bacteria	Proteobacteria	Alphaproteobacteria	Rhodospirillales
OTU000526	7	6	1	0	0	0	0	0	0	0	0	0.007795	0.001151	0	0	0	0	0	0	0	0	Bacteria	Firmicutes	Clostridia	Clostridiales	Christensenellaceae	Christensenellaceae_R-7_group
OTU000530	7	5	0	0	0	2	0	0	0	0	0	0.006496	0	0	0	0.002489	0	0	0	0	0	Bacteria	Firmicutes
OTU000531	7	0	5	2	0	0	0	0	0	0	0	0	0.005755	0.002471	0	0	0	0	0	0	0	Bacteria	Bacteroidetes	Bacteroidia	Bacteroidales	Rikenellaceae	Alistipes
OTU000630	7	4	2	1	0	0	0	0	0	0	0	0.005197	0.002302	0.001236	0	0	0	0	0	0	0	Bacteria	Firmicutes	Clostridia	Clostridiales
OTU000696	7	0	3	0	1	3	0	0	0	0	0	0	0.003453	0	0.00111	0.003733	0	0	0	0	0	Bacteria	Firmicutes	Clostridia	Clostridiales	Ruminococcaceae
OTU000705	7	0	3	0	0	4	0	0	0	0	0	0	0.003453	0	0	0.004978	0	0	0	0	0	Bacteria	Firmicutes	Clostridia	Clostridiales	Ruminococcaceae
OTU000713	7	2	2	1	0	2	0	0	0	0	0	0.002598	0.002302	0.001236	0	0.002489	0	0	0	0	0	Bacteria	Firmicutes	Clostridia	Clostridiales
OTU000720	7	4	0	3	0	0	0	0	0	0	0	0.005197	0	0.003707	0	0	0	0	0	0	0	Bacteria	Firmicutes	Clostridia	Clostridiales	Ruminococcaceae	Ruminococcaceae_UCG-005
OTU000746	7	4	0	3	0	0	0	0	0	0	0	0.005197	0	0.003707	0	0	0	0	0	0	0	Bacteria	Firmicutes	Clostridia	Clostridiales	Ruminococcaceae	Ruminococcaceae_UCG-008
OTU000760	7	2	0	0	1	4	0	0	0	0	0	0.002598	0	0	0.00111	0.004978	0	0	0	0	0	Bacteria	Bacteroidetes	Bacteroidia	Bacteroidales	Rikenellaceae
OTU000769	7	1	0	1	5	0	0	0	0	0	0	0.001299	0	0.001236	0.005551	0	0	0	0	0	0	Bacteria	Bacteroidetes	Bacteroidia	Bacteroidales
OTU000783	7	0	0	0	0	0	0	2	0	5	0	0	0	0	0	0	0	0.003099	0	0.004847	0	Bacteria	Firmicutes	Bacilli	Lactobacillales	Aerococcaceae
OTU000263	6	2	1	0	1	0	0	1	0	0	1	0.002598	0.001151	0	0.00111	0	0	0.00155	0	0	0.00096	Bacteria	Firmicutes	Clostridia	Clostridiales	Ruminococcaceae
OTU000509	6	0	0	2	0	0	1	0	2	0	1	0	0	0.002471	0	0	0.001462	0	0.00317	0	0.00096	Bacteria	Firmicutes	Bacilli	Lactobacillales	Leuconostocaceae	Weissella
OTU000510	6	5	0	0	1	0	0	0	0	0	0	0.006496	0	0	0.00111	0	0	0	0	0	0	Bacteria	Actinobacteria	Coriobacteriia	Coriobacteriales	Eggerthellaceae	CHKCI002	Coriobacteriaceae_bacterium_CHKCI002
OTU000565	6	5	1	0	0	0	0	0	0	0	0	0.006496	0.001151	0	0	0	0	0	0	0	0	Bacteria	Firmicutes	Clostridia	Clostridiales	Ruminococcaceae
OTU000635	6	1	2	1	2	0	0	0	0	0	0	0.001299	0.002302	0.001236	0.002221	0	0	0	0	0	0	Bacteria	Firmicutes	Clostridia	Clostridiales	Ruminococcaceae	Ruminococcaceae_UCG-010
OTU000666	6	3	0	0	0	3	0	0	0	0	0	0.003898	0	0	0	0.003733	0	0	0	0	0	Bacteria	Firmicutes	Clostridia	Clostridiales	Eubacteriaceae	Anaerofustis
OTU000670	6	1	0	5	0	0	0	0	0	0	0	0.001299	0	0.006178	0	0	0	0	0	0	0	Bacteria	Firmicutes	Clostridia	Clostridiales	Clostridiales_vadinBB60_group
OTU000682	6	0	2	0	1	3	0	0	0	0	0	0	0.002302	0	0.00111	0.003733	0	0	0	0	0	Bacteria	Firmicutes	Clostridia	Clostridiales	Ruminococcaceae	Sporobacter
OTU000684	6	3	3	0	0	0	0	0	0	0	0	0.003898	0.003453	0	0	0	0	0	0	0	0	Bacteria	Firmicutes	Clostridia	Clostridiales	Ruminococcaceae	Ruminococcaceae_UCG-005
OTU000707	6	1	4	0	1	0	0	0	0	0	0	0.001299	0.004604	0	0.00111	0	0	0	0	0	0	Bacteria	Verrucomicrobia	Verrucomicrobiae	Verrucomicrobiales	Akkermansiaceae	Akkermansia
OTU000723	6	2	3	0	0	1	0	0	0	0	0	0.002598	0.003453	0	0	0.001244	0	0	0	0	0	Bacteria	Firmicutes	Clostridia	Clostridiales	Christensenellaceae
OTU000728	6	3	0	0	0	3	0	0	0	0	0	0.003898	0	0	0	0.003733	0	0	0	0	0	Bacteria	Firmicutes	Clostridia	Clostridiales	Ruminococcaceae	Hydrogenoanaerobacterium
OTU000745	6	0	0	0	1	5	0	0	0	0	0	0	0	0	0.00111	0.006222	0	0	0	0	0	Bacteria	Firmicutes	Clostridia	Clostridiales	Ruminococcaceae	Ruminococcaceae_UCG-013
OTU000749	6	1	0	2	2	1	0	0	0	0	0	0.001299	0	0.002471	0.002221	0.001244	0	0	0	0	0	Bacteria	Firmicutes	Clostridia	Clostridiales	Lachnospiraceae
OTU000750	6	2	0	0	0	4	0	0	0	0	0	0.002598	0	0	0	0.004978	0	0	0	0	0	Bacteria	Firmicutes	Clostridia	Clostridiales	Lachnospiraceae
OTU000763	6	5	0	0	0	1	0	0	0	0	0	0.006496	0	0	0	0.001244	0	0	0	0	0	Bacteria	Firmicutes
OTU000771	6	1	5	0	0	0	0	0	0	0	0	0.001299	0.005755	0	0	0	0	0	0	0	0	Bacteria	Firmicutes	Clostridia	Clostridiales	Ruminococcaceae	Ruminococcaceae_UCG-009
OTU000775	6	1	0	0	5	0	0	0	0	0	0	0.001299	0	0	0.005551	0	0	0	0	0	0	Bacteria
OTU000782	6	5	0	0	1	0	0	0	0	0	0	0.006496	0	0	0.00111	0	0	0	0	0	0	Bacteria	Bacteroidetes	Bacteroidia	Bacteroidales	Bacteroidaceae	Bacteroides
OTU000785	6	2	0	2	0	2	0	0	0	0	0	0.002598	0	0.002471	0	0.002489	0	0	0	0	0	Bacteria	Firmicutes	Clostridia	Clostridiales	Ruminococcaceae	GCA-900066225
OTU000793	6	0	0	6	0	0	0	0	0	0	0	0	0	0.007414	0	0	0	0	0	0	0	Bacteria	Bacteroidetes	Bacteroidia	Bacteroidales	Bacteroidaceae	Bacteroides
OTU000797	6	0	3	3	0	0	0	0	0	0	0	0	0.003453	0.003707	0	0	0	0	0	0	0	Bacteria	Bacteroidetes	Bacteroidia	Bacteroidales	Prevotellaceae
OTU000345	5	0	2	1	0	1	0	1	0	0	0	0	0.002302	0.001236	0	0.001244	0	0.00155	0	0	0	Bacteria	Firmicutes	Clostridia	Clostridiales	Ruminococcaceae	Ruminococcaceae_UCG-014
OTU000400	5	1	0	0	0	4	0	0	0	0	0	0.001299	0	0	0	0.004978	0	0	0	0	0	Bacteria	Bacteroidetes	Bacteroidia	Bacteroidales	Marinifilaceae	Butyricimonas
OTU000404	5	1	0	2	0	0	0	2	0	0	0	0.001299	0	0.002471	0	0	0	0.003099	0	0	0	Bacteria	Cyanobacteria	Melainabacteria	Gastranaerophilales
OTU000500	5	0	1	1	3	0	0	0	0	0	0	0	0.001151	0.001236	0.003331	0	0	0	0	0	0	Bacteria	Firmicutes	Clostridia	Clostridiales	Ruminococcaceae	Ruminococcaceae_UCG-013
OTU000540	5	0	0	2	0	3	0	0	0	0	0	0	0	0.002471	0	0.003733	0	0	0	0	0	Bacteria	Lentisphaerae	Lentisphaeria	Victivallales	Victivallaceae
OTU000549	5	1	1	0	0	0	2	0	0	0	1	0.001299	0.001151	0	0	0	0.002923	0	0	0	0.00096	Bacteria	Bacteroidetes	Bacteroidia	Bacteroidales	Rikenellaceae	Alistipes
OTU000626	5	0	3	2	0	0	0	0	0	0	0	0	0.003453	0.002471	0	0	0	0	0	0	0	Bacteria	Tenericutes	Mollicutes	Mollicutes_RF39
OTU000656	5	2	0	3	0	0	0	0	0	0	0	0.002598	0	0.003707	0	0	0	0	0	0	0	Bacteria	Bacteroidetes	Bacteroidia	Bacteroidales	Rikenellaceae	Alistipes
OTU000679	5	0	1	4	0	0	0	0	0	0	0	0	0.001151	0.004942	0	0	0	0	0	0	0	Bacteria	Cyanobacteria	Melainabacteria	Gastranaerophilales
OTU000699	5	1	0	1	0	3	0	0	0	0	0	0.001299	0	0.001236	0	0.003733	0	0	0	0	0	Bacteria	Firmicutes	Clostridia	Clostridiales	Ruminococcaceae
OTU000741	5	4	0	1	0	0	0	0	0	0	0	0.005197	0	0.001236	0	0	0	0	0	0	0	Bacteria	Firmicutes	Clostridia	Clostridiales	Ruminococcaceae	Ruminococcaceae_UCG-010
OTU000753	5	2	0	3	0	0	0	0	0	0	0	0.002598	0	0.003707	0	0	0	0	0	0	0	Bacteria	Firmicutes	Clostridia	Clostridiales	Syntrophomonadaceae	Syntrophomonas
OTU000757	5	1	0	0	3	1	0	0	0	0	0	0.001299	0	0	0.003331	0.001244	0	0	0	0	0	Bacteria	Firmicutes	Clostridia	Clostridiales
OTU000759	5	0	2	1	2	0	0	0	0	0	0	0	0.002302	0.001236	0.002221	0	0	0	0	0	0	Bacteria	Firmicutes	Clostridia	Clostridiales	Ruminococcaceae
OTU000764	5	3	0	0	2	0	0	0	0	0	0	0.003898	0	0	0.002221	0	0	0	0	0	0	Bacteria	Firmicutes	Clostridia	Clostridiales	Christensenellaceae	Christensenellaceae_R-7_group
OTU000768	5	3	0	1	0	1	0	0	0	0	0	0.003898	0	0.001236	0	0.001244	0	0	0	0	0	Bacteria	Firmicutes	Negativicutes	Selenomonadales	Veillonellaceae	Megamonas
OTU000777	5	5	0	0	0	0	0	0	0	0	0	0.006496	0	0	0	0	0	0	0	0	0	Bacteria	Firmicutes	Clostridia	Clostridiales	Peptococcaceae
OTU000807	5	0	0	0	4	1	0	0	0	0	0	0	0	0	0.004441	0.001244	0	0	0	0	0	Bacteria	Bacteroidetes	Bacteroidia	Bacteroidales	Bacteroidaceae	Bacteroides
OTU000812	5	0	1	0	0	4	0	0	0	0	0	0	0.001151	0	0	0.004978	0	0	0	0	0	Bacteria	Bacteroidetes	Bacteroidia	Bacteroidales	Bacteroidaceae	Bacteroides
OTU000815	5	2	0	1	1	1	0	0	0	0	0	0.002598	0	0.001236	0.00111	0.001244	0	0	0	0	0	Bacteria	Firmicutes	Clostridia	Clostridiales	Ruminococcaceae
OTU000816	5	0	5	0	0	0	0	0	0	0	0	0	0.005755	0	0	0	0	0	0	0	0	Bacteria	Bacteroidetes	Bacteroidia	Bacteroidales	Prevotellaceae
OTU000820	5	2	0	1	0	0	0	0	2	0	0	0.002598	0	0.001236	0	0	0	0	0.00317	0	0	Bacteria	Bacteroidetes	Bacteroidia	Bacteroidales	Bacteroidaceae	Bacteroides	Bacteroides_sp_Marseille-P3166
OTU000838	5	0	0	0	0	0	0	1	3	0	1	0	0	0	0	0	0	0.00155	0.004756	0	0.00096	Bacteria	Proteobacteria	Gammaproteobacteria	Enterobacteriales	Enterobacteriaceae
OTU000324	4	0	1	1	2	0	0	0	0	0	0	0	0.001151	0.001236	0.002221	0	0	0	0	0	0	Bacteria	Bacteroidetes	Bacteroidia	Bacteroidales
OTU000364	4	0	1	1	0	2	0	0	0	0	0	0	0.001151	0.001236	0	0.002489	0	0	0	0	0	Bacteria	Firmicutes	Clostridia	Clostridiales	Ruminococcaceae	Ruminococcaceae_UCG-014
OTU000408	4	1	1	1	0	0	0	0	0	1	0	0.001299	0.001151	0.001236	0	0	0	0	0	0.000969	0	Bacteria	Bacteroidetes	Bacteroidia	Bacteroidales
OTU000417	4	2	0	2	0	0	0	0	0	0	0	0.002598	0	0.002471	0	0	0	0	0	0	0	Bacteria	Firmicutes	Clostridia	Clostridiales	Ruminococcaceae	Ruminococcaceae_UCG-013
OTU000447	4	1	0	2	1	0	0	0	0	0	0	0.001299	0	0.002471	0.00111	0	0	0	0	0	0	Bacteria	Firmicutes	Clostridia	Clostridiales	Lachnospiraceae
OTU000468	4	0	0	3	0	1	0	0	0	0	0	0	0	0.003707	0	0.001244	0	0	0	0	0	Bacteria	Firmicutes	Clostridia	Clostridiales
OTU000483	4	2	1	0	0	0	0	0	1	0	0	0.002598	0.001151	0	0	0	0	0	0.001585	0	0	Bacteria	Firmicutes	Clostridia	Clostridiales	Christensenellaceae	Christensenellaceae_R-7_group
OTU000498	4	0	0	0	0	0	1	0	0	0	3	0	0	0	0	0	0.001462	0	0	0	0.002879	Bacteria
OTU000566	4	1	1	0	0	2	0	0	0	0	0	0.001299	0.001151	0	0	0.002489	0	0	0	0	0	Bacteria	Firmicutes	Clostridia	Clostridiales	Christensenellaceae	Christensenellaceae_R-7_group	bacterium_enrichment_culture_clone_RB7c
OTU000575	4	2	1	0	0	0	0	0	1	0	0	0.002598	0.001151	0	0	0	0	0	0.001585	0	0	Bacteria	Proteobacteria	Gammaproteobacteria	Enterobacteriales	Enterobacteriaceae
OTU000609	4	1	3	0	0	0	0	0	0	0	0	0.001299	0.003453	0	0	0	0	0	0	0	0	Bacteria
OTU000634	4	0	0	4	0	0	0	0	0	0	0	0	0	0.004942	0	0	0	0	0	0	0	Bacteria	Tenericutes	Mollicutes	Anaeroplasmatales	Anaeroplasmataceae	Anaeroplasma
OTU000688	4	0	0	0	0	0	0	0	0	2	2	0	0	0	0	0	0	0	0	0.001939	0.001919	Bacteria	Proteobacteria	Gammaproteobacteria	Xanthomonadales	Rhodanobacteraceae	Dyella
OTU000697	4	0	0	0	0	0	2	2	0	0	0	0	0	0	0	0	0.002923	0.003099	0	0	0	Bacteria	Proteobacteria
OTU000702	4	0	4	0	0	0	0	0	0	0	0	0	0.004604	0	0	0	0	0	0	0	0	Bacteria
OTU000704	4	4	0	0	0	0	0	0	0	0	0	0.005197	0	0	0	0	0	0	0	0	0	Bacteria	Firmicutes	Clostridia	Clostridiales	Lachnospiraceae	Tyzzerella_3
OTU000715	4	0	0	0	4	0	0	0	0	0	0	0	0	0	0.004441	0	0	0	0	0	0	Bacteria	Firmicutes	Clostridia	Clostridiales	Ruminococcaceae	Ruminococcaceae_UCG-013
OTU000733	4	2	0	0	0	1	0	0	0	0	1	0.002598	0	0	0	0.001244	0	0	0	0	0.00096	Bacteria	Firmicutes	Clostridia	Clostridiales	Ruminococcaceae
OTU000735	4	0	0	2	2	0	0	0	0	0	0	0	0	0.002471	0.002221	0	0	0	0	0	0	Bacteria	Firmicutes	Clostridia	Clostridiales	Ruminococcaceae
OTU000738	4	0	0	0	0	1	0	0	2	0	1	0	0	0	0	0.001244	0	0	0.00317	0	0.00096	Bacteria	Actinobacteria	Actinobacteria	Micrococcales	Intrasporangiaceae
OTU000743	4	3	0	1	0	0	0	0	0	0	0	0.003898	0	0.001236	0	0	0	0	0	0	0	Bacteria	Firmicutes	Clostridia	Clostridiales	Ruminococcaceae
OTU000744	4	0	4	0	0	0	0	0	0	0	0	0	0.004604	0	0	0	0	0	0	0	0	Bacteria	Firmicutes	Clostridia	Clostridiales	Clostridiales_vadinBB60_group
OTU000747	4	1	1	0	0	2	0	0	0	0	0	0.001299	0.001151	0	0	0.002489	0	0	0	0	0	Bacteria	Firmicutes	Clostridia	Clostridiales	Ruminococcaceae
OTU000788	4	1	2	1	0	0	0	0	0	0	0	0.001299	0.002302	0.001236	0	0	0	0	0	0	0	Bacteria	Firmicutes	Clostridia	Clostridiales	Ruminococcaceae	Ruminococcaceae_V9D2013_group
OTU000796	4	1	3	0	0	0	0	0	0	0	0	0.001299	0.003453	0	0	0	0	0	0	0	0	Bacteria	Firmicutes	Clostridia	Clostridiales	Lachnospiraceae
OTU000814	4	0	0	0	4	0	0	0	0	0	0	0	0	0	0.004441	0	0	0	0	0	0	Bacteria	Firmicutes	Clostridia	Clostridiales	Lachnospiraceae
OTU000821	4	2	2	0	0	0	0	0	0	0	0	0.002598	0.002302	0	0	0	0	0	0	0	0	Bacteria	Firmicutes	Clostridia	Clostridiales
OTU000824	4	0	4	0	0	0	0	0	0	0	0	0	0.004604	0	0	0	0	0	0	0	0	Bacteria	Bacteroidetes	Bacteroidia	Bacteroidales	Bacteroidaceae	Bacteroides
OTU000826	4	0	0	0	0	4	0	0	0	0	0	0	0	0	0	0.004978	0	0	0	0	0	Bacteria	Synergistetes	Synergistia	Synergistales	Synergistaceae	Synergistes
OTU000836	4	0	0	0	4	0	0	0	0	0	0	0	0	0	0.004441	0	0	0	0	0	0	Bacteria	Firmicutes	Clostridia	Clostridiales	Lachnospiraceae
OTU000843	4	0	4	0	0	0	0	0	0	0	0	0	0.004604	0	0	0	0	0	0	0	0	Bacteria	Firmicutes	Clostridia	Clostridiales	Ruminococcaceae
OTU000844	4	0	0	2	1	1	0	0	0	0	0	0	0	0.002471	0.00111	0.001244	0	0	0	0	0	Bacteria	Firmicutes	Negativicutes	Selenomonadales	Veillonellaceae	Megamonas	Megamonas_funiformis_YIT_11815
OTU000847	4	1	0	0	0	3	0	0	0	0	0	0.001299	0	0	0	0.003733	0	0	0	0	0	Bacteria	Firmicutes	Clostridia	Clostridiales
OTU000861	4	1	0	0	0	3	0	0	0	0	0	0.001299	0	0	0	0.003733	0	0	0	0	0	Bacteria	Firmicutes	Clostridia	Clostridiales
OTU000865	4	0	0	0	2	0	0	0	0	2	0	0	0	0	0.002221	0	0	0	0	0.001939	0	Bacteria	Firmicutes
OTU000866	4	0	0	0	4	0	0	0	0	0	0	0	0	0	0.004441	0	0	0	0	0	0	Bacteria	Bacteroidetes	Bacteroidia	Bacteroidales	Bacteroidaceae	Bacteroides	Bacteroides_gallinaceum
OTU000872	4	0	0	0	0	0	0	3	0	1	0	0	0	0	0	0	0	0.004649	0	0.000969	0	Bacteria	Actinobacteria	Actinobacteria	Corynebacteriales	Corynebacteriaceae	Corynebacterium	Corynebacterium_testudinoris
OTU000250	3	2	1	0	0	0	0	0	0	0	0	0.002598	0.001151	0	0	0	0	0	0	0	0	Bacteria	Firmicutes	Clostridia	Clostridiales	Clostridiales_vadinBB60_group
OTU000309	3	2	0	1	0	0	0	0	0	0	0	0.002598	0	0.001236	0	0	0	0	0	0	0	Bacteria	Verrucomicrobia	Verrucomicrobiae	Opitutales	Puniceicoccaceae	Cerasicoccus
OTU000393	3	0	0	0	0	1	0	2	0	0	0	0	0	0	0	0.001244	0	0.003099	0	0	0	Bacteria	Firmicutes	Clostridia	Clostridiales	Ruminococcaceae	Eubacterium_coprostanoligenes_group
OTU000521	3	0	0	0	1	0	1	0	1	0	0	0	0	0	0.00111	0	0.001462	0	0.001585	0	0	Bacteria	Proteobacteria	Alphaproteobacteria	Rhodospirillales
OTU000554	3	0	0	3	0	0	0	0	0	0	0	0	0	0.003707	0	0	0	0	0	0	0	Bacteria	Cyanobacteria	Melainabacteria	Gastranaerophilales
OTU000591	3	0	3	0	0	0	0	0	0	0	0	0	0.003453	0	0	0	0	0	0	0	0	Bacteria	Firmicutes	Erysipelotrichia	Erysipelotrichales	Erysipelotrichaceae	Erysipelotrichaceae_UCG-003
OTU000644	3	0	0	0	2	1	0	0	0	0	0	0	0	0	0.002221	0.001244	0	0	0	0	0	Bacteria	Firmicutes	Clostridia	Clostridiales	Ruminococcaceae	Ruminococcaceae_UCG-013
OTU000647	3	0	0	1	1	0	0	0	0	0	1	0	0	0.001236	0.00111	0	0	0	0	0	0.00096	Bacteria	Proteobacteria	Deltaproteobacteria	Desulfovibrionales	Desulfovibrionaceae
OTU000664	3	0	1	0	0	0	0	0	1	1	0	0	0.001151	0	0	0	0	0	0.001585	0.000969	0	Bacteria	Firmicutes	Clostridia	Clostridiales	Ruminococcaceae	Ruminococcaceae_UCG-013
OTU000668	3	1	0	0	1	0	0	0	0	0	1	0.001299	0	0	0.00111	0	0	0	0	0	0.00096	Bacteria	Firmicutes	Clostridia	Clostridiales	Ruminococcaceae	Ruminococcaceae_UCG-008
OTU000674	3	0	1	0	0	2	0	0	0	0	0	0	0.001151	0	0	0.002489	0	0	0	0	0	Bacteria	Firmicutes	Erysipelotrichia	Erysipelotrichales	Erysipelotrichaceae
OTU000677	3	1	0	0	2	0	0	0	0	0	0	0.001299	0	0	0.002221	0	0	0	0	0	0	Bacteria	Firmicutes	Clostridia	Clostridiales	Lachnospiraceae
OTU000719	3	0	0	0	1	2	0	0	0	0	0	0	0	0	0.00111	0.002489	0	0	0	0	0	Bacteria	Firmicutes	Clostridia	Clostridiales	Clostridiales_vadinBB60_group
OTU000721	3	1	0	0	0	0	0	1	1	0	0	0.001299	0	0	0	0	0	0.00155	0.001585	0	0	Bacteria	Proteobacteria
OTU000727	3	0	2	0	0	0	0	1	0	0	0	0	0.002302	0	0	0	0	0.00155	0	0	0	Bacteria	Proteobacteria	Gammaproteobacteria	Betaproteobacteriales	Burkholderiaceae	Burkholderia-Caballeronia-Paraburkholderia
OTU000751	3	3	0	0	0	0	0	0	0	0	0	0.003898	0	0	0	0	0	0	0	0	0	Bacteria	Firmicutes	Clostridia	Clostridiales	Lachnospiraceae
OTU000762	3	1	1	1	0	0	0	0	0	0	0	0.001299	0.001151	0.001236	0	0	0	0	0	0	0	Bacteria	Firmicutes	Clostridia	Clostridiales	Ruminococcaceae
OTU000772	3	0	0	0	0	0	1	0	2	0	0	0	0	0	0	0	0.001462	0	0.00317	0	0	Bacteria	Proteobacteria
OTU000774	3	0	2	1	0	0	0	0	0	0	0	0	0.002302	0.001236	0	0	0	0	0	0	0	Bacteria	Firmicutes	Clostridia	Clostridiales	Clostridiales_vadinBB60_group
OTU000776	3	2	0	1	0	0	0	0	0	0	0	0.002598	0	0.001236	0	0	0	0	0	0	0	Bacteria
OTU000780	3	1	0	0	1	1	0	0	0	0	0	0.001299	0	0	0.00111	0.001244	0	0	0	0	0	Bacteria	Firmicutes	Clostridia	Clostridiales	Lachnospiraceae
OTU000784	3	0	0	0	0	0	0	0	0	0	3	0	0	0	0	0	0	0	0	0	0.002879	Bacteria	Proteobacteria	Gammaproteobacteria	Enterobacteriales	Enterobacteriaceae
OTU000800	3	3	0	0	0	0	0	0	0	0	0	0.003898	0	0	0	0	0	0	0	0	0	Bacteria	Bacteroidetes	Bacteroidia	Bacteroidales	Prevotellaceae
OTU000801	3	0	3	0	0	0	0	0	0	0	0	0	0.003453	0	0	0	0	0	0	0	0	Bacteria
OTU000809	3	1	1	0	0	1	0	0	0	0	0	0.001299	0.001151	0	0	0.001244	0	0	0	0	0	Bacteria	Firmicutes	Clostridia	Clostridiales	Ruminococcaceae
OTU000810	3	0	0	0	0	3	0	0	0	0	0	0	0	0	0	0.003733	0	0	0	0	0	Bacteria	Firmicutes	Clostridia	Clostridiales	Christensenellaceae
OTU000827	3	0	0	0	1	2	0	0	0	0	0	0	0	0	0.00111	0.002489	0	0	0	0	0	Bacteria	Bacteroidetes	Bacteroidia	Bacteroidales	Bacteroidaceae	Bacteroides	Bacteroides_gallinaceum
OTU000830	3	1	0	2	0	0	0	0	0	0	0	0.001299	0	0.002471	0	0	0	0	0	0	0	Bacteria	Firmicutes	Clostridia	Clostridiales
OTU000845	3	0	3	0	0	0	0	0	0	0	0	0	0.003453	0	0	0	0	0	0	0	0	Bacteria	Spirochaetes	Spirochaetia	Spirochaetales	Spirochaetaceae	Sphaerochaeta
OTU000846	3	1	2	0	0	0	0	0	0	0	0	0.001299	0.002302	0	0	0	0	0	0	0	0	Bacteria	Bacteroidetes	Bacteroidia	Bacteroidales
OTU000858	3	0	3	0	0	0	0	0	0	0	0	0	0.003453	0	0	0	0	0	0	0	0	Bacteria	Firmicutes	Clostridia	Clostridiales	Ruminococcaceae
OTU000864	3	3	0	0	0	0	0	0	0	0	0	0.003898	0	0	0	0	0	0	0	0	0	Bacteria	Firmicutes	Clostridia	Clostridiales	Christensenellaceae	Christensenellaceae_R-7_group	iron-reducing_bacterium_enrichment_culture_clone_HN70
OTU000873	3	0	2	0	1	0	0	0	0	0	0	0	0.002302	0	0.00111	0	0	0	0	0	0	Bacteria	Tenericutes	Mollicutes	Mollicutes_RF39
OTU000879	3	0	3	0	0	0	0	0	0	0	0	0	0.003453	0	0	0	0	0	0	0	0	Bacteria	Bacteroidetes	Bacteroidia	Bacteroidales	Prevotellaceae
OTU000882	3	0	0	0	3	0	0	0	0	0	0	0	0	0	0.003331	0	0	0	0	0	0	Bacteria	Bacteroidetes	Bacteroidia	Bacteroidales	Bacteroidaceae	Bacteroides	Bacteroides_gallinaceum
OTU000887	3	0	0	3	0	0	0	0	0	0	0	0	0	0.003707	0	0	0	0	0	0	0	Bacteria	Proteobacteria	Gammaproteobacteria	Betaproteobacteriales	Burkholderiaceae
OTU000888	3	0	2	1	0	0	0	0	0	0	0	0	0.002302	0.001236	0	0	0	0	0	0	0	Bacteria	Bacteroidetes	Bacteroidia	Bacteroidales	Bacteroidaceae	Bacteroides	Bacteroides_sp_SB5
OTU000892	3	3	0	0	0	0	0	0	0	0	0	0.003898	0	0	0	0	0	0	0	0	0	Bacteria	Bacteroidetes	Bacteroidia	Bacteroidales	Bacteroidaceae	Bacteroides
OTU000894	3	0	3	0	0	0	0	0	0	0	0	0	0.003453	0	0	0	0	0	0	0	0	Bacteria	Bacteroidetes	Bacteroidia	Bacteroidales	Prevotellaceae
OTU000897	3	3	0	0	0	0	0	0	0	0	0	0.003898	0	0	0	0	0	0	0	0	0	Archaea	Euryarchaeota	Thermoplasmata	Methanomassiliicoccales	Methanomethylophilaceae
OTU000900	3	0	0	1	2	0	0	0	0	0	0	0	0	0.001236	0.002221	0	0	0	0	0	0	Bacteria	Firmicutes	Erysipelotrichia	Erysipelotrichales	Erysipelotrichaceae	Erysipelatoclostridium	bacterium_ic1391
OTU000905	3	0	2	1	0	0	0	0	0	0	0	0	0.002302	0.001236	0	0	0	0	0	0	0	Bacteria	Lentisphaerae	Lentisphaeria	Victivallales	Victivallaceae
OTU000907	3	3	0	0	0	0	0	0	0	0	0	0.003898	0	0	0	0	0	0	0	0	0	Bacteria	Bacteroidetes	Bacteroidia	Bacteroidales	Bacteroidaceae	Bacteroides
OTU000910	3	0	2	1	0	0	0	0	0	0	0	0	0.002302	0.001236	0	0	0	0	0	0	0	Bacteria	Bacteroidetes	Bacteroidia	Bacteroidales	Bacteroidaceae	Bacteroides
OTU000911	3	1	2	0	0	0	0	0	0	0	0	0.001299	0.002302	0	0	0	0	0	0	0	0	Bacteria
OTU000916	3	0	0	0	0	3	0	0	0	0	0	0	0	0	0	0.003733	0	0	0	0	0	Bacteria
OTU000917	3	2	0	0	0	1	0	0	0	0	0	0.002598	0	0	0	0.001244	0	0	0	0	0	Bacteria	Firmicutes	Negativicutes	Selenomonadales	Veillonellaceae	Veillonella	Veillonella_magna
OTU000926	3	0	3	0	0	0	0	0	0	0	0	0	0.003453	0	0	0	0	0	0	0	0	Bacteria	Spirochaetes	Spirochaetia	Spirochaetales	Spirochaetaceae	Sphaerochaeta
OTU000927	3	3	0	0	0	0	0	0	0	0	0	0.003898	0	0	0	0	0	0	0	0	0	Bacteria	Firmicutes	Clostridia	Clostridiales	Lachnospiraceae	Lachnoclostridium	Eubacterium_sp_Marseille-P3202
OTU000930	3	0	0	0	0	3	0	0	0	0	0	0	0	0	0	0.003733	0	0	0	0	0	Bacteria	Firmicutes
OTU000395	2	1	1	0	0	0	0	0	0	0	0	0.001299	0.001151	0	0	0	0	0	0	0	0	Bacteria	Cyanobacteria	Melainabacteria	Gastranaerophilales
OTU000442	2	1	1	0	0	0	0	0	0	0	0	0.001299	0.001151	0	0	0	0	0	0	0	0	Bacteria	Firmicutes	Negativicutes	Selenomonadales	Veillonellaceae	Megasphaera
OTU000466	2	0	0	0	1	0	0	0	0	0	1	0	0	0	0.00111	0	0	0	0	0	0.00096	Bacteria	Firmicutes	Clostridia	Clostridiales	Peptostreptococcaceae	Terrisporobacter
OTU000493	2	0	0	2	0	0	0	0	0	0	0	0	0	0.002471	0	0	0	0	0	0	0	Bacteria
OTU000576	2	1	0	1	0	0	0	0	0	0	0	0.001299	0	0.001236	0	0	0	0	0	0	0	Bacteria	Firmicutes	Clostridia	Clostridiales	Clostridiales_vadinBB60_group
OTU000585	2	0	0	2	0	0	0	0	0	0	0	0	0	0.002471	0	0	0	0	0	0	0	Bacteria	Bacteroidetes	Bacteroidia	Bacteroidales	Prevotellaceae
OTU000619	2	0	1	0	1	0	0	0	0	0	0	0	0.001151	0	0.00111	0	0	0	0	0	0	Bacteria	Firmicutes	Clostridia	Clostridiales
OTU000643	2	2	0	0	0	0	0	0	0	0	0	0.002598	0	0	0	0	0	0	0	0	0	Bacteria	Proteobacteria	Gammaproteobacteria	Betaproteobacteriales	Burkholderiaceae	Parasutterella
OTU000653	2	0	0	2	0	0	0	0	0	0	0	0	0	0.002471	0	0	0	0	0	0	0	Bacteria	Tenericutes	Mollicutes	Mollicutes_RF39
OTU000658	2	0	0	0	2	0	0	0	0	0	0	0	0	0	0.002221	0	0	0	0	0	0	Bacteria	Firmicutes	Clostridia	Clostridiales	Ruminococcaceae	Ruminococcaceae_UCG-014
OTU000681	2	0	0	0	0	0	0	1	0	0	1	0	0	0	0	0	0	0.00155	0	0	0.00096	Bacteria	Proteobacteria	Alphaproteobacteria	Rhodospirillales
OTU000729	2	0	0	0	0	2	0	0	0	0	0	0	0	0	0	0.002489	0	0	0	0	0	Bacteria	Firmicutes	Clostridia	Clostridiales
OTU000737	2	0	0	2	0	0	0	0	0	0	0	0	0	0.002471	0	0	0	0	0	0	0	Bacteria	Firmicutes	Clostridia	Clostridiales	Ruminococcaceae
OTU000739	2	0	0	0	0	1	0	1	0	0	0	0	0	0	0	0.001244	0	0.00155	0	0	0	Bacteria	Firmicutes
OTU000754	2	0	0	2	0	0	0	0	0	0	0	0	0	0.002471	0	0	0	0	0	0	0	Bacteria	Firmicutes	Clostridia	Clostridiales	Ruminococcaceae
OTU000765	2	0	0	0	0	2	0	0	0	0	0	0	0	0	0	0.002489	0	0	0	0	0	Bacteria	Firmicutes	Clostridia	Clostridiales	Lachnospiraceae
OTU000770	2	0	2	0	0	0	0	0	0	0	0	0	0.002302	0	0	0	0	0	0	0	0	Bacteria	Firmicutes	Clostridia	Clostridiales	Ruminococcaceae
OTU000773	2	0	0	0	0	2	0	0	0	0	0	0	0	0	0	0.002489	0	0	0	0	0	Bacteria	Firmicutes	Clostridia	Clostridiales	Ruminococcaceae
OTU000779	2	0	0	0	0	0	1	1	0	0	0	0	0	0	0	0	0.001462	0.00155	0	0	0	Bacteria	Firmicutes	Bacilli	Lactobacillales	Lactobacillaceae	Lactobacillus
OTU000790	2	1	0	0	0	0	0	0	1	0	0	0.001299	0	0	0	0	0	0	0.001585	0	0	Bacteria	Firmicutes	Bacilli	Lactobacillales	Lactobacillaceae	Lactobacillus	Lactobacillus_sp_KC45b
OTU000791	2	1	0	0	1	0	0	0	0	0	0	0.001299	0	0	0.00111	0	0	0	0	0	0	Bacteria	Firmicutes	Clostridia	Clostridiales	Ruminococcaceae
OTU000795	2	0	0	0	1	1	0	0	0	0	0	0	0	0	0.00111	0.001244	0	0	0	0	0	Bacteria	Firmicutes	Clostridia	Clostridiales
OTU000802	2	2	0	0	0	0	0	0	0	0	0	0.002598	0	0	0	0	0	0	0	0	0	Bacteria	Firmicutes	Clostridia	Clostridiales	Ruminococcaceae
OTU000808	2	1	0	0	1	0	0	0	0	0	0	0.001299	0	0	0.00111	0	0	0	0	0	0	Bacteria	Firmicutes	Clostridia	Clostridiales	Lachnospiraceae
OTU000811	2	0	0	1	0	0	1	0	0	0	0	0	0	0.001236	0	0	0.001462	0	0	0	0	Bacteria	Firmicutes	Bacilli	Lactobacillales	Lactobacillaceae	Lactobacillus	Lactobacillus_sp_KC45b
OTU000813	2	0	0	0	2	0	0	0	0	0	0	0	0	0	0.002221	0	0	0	0	0	0	Bacteria	Bacteroidetes	Bacteroidia	Bacteroidales
OTU000819	2	1	1	0	0	0	0	0	0	0	0	0.001299	0.001151	0	0	0	0	0	0	0	0	Bacteria	Firmicutes
OTU000822	2	0	0	0	2	0	0	0	0	0	0	0	0	0	0.002221	0	0	0	0	0	0	Bacteria	Firmicutes	Clostridia	Clostridiales	Lachnospiraceae
OTU000831	2	0	0	1	0	1	0	0	0	0	0	0	0	0.001236	0	0.001244	0	0	0	0	0	Bacteria	Firmicutes	Clostridia	Clostridiales	Ruminococcaceae
OTU000835	2	0	0	0	0	0	0	1	1	0	0	0	0	0	0	0	0	0.00155	0.001585	0	0	Bacteria	Chloroflexi	Gitt-GS-136
OTU000837	2	0	0	2	0	0	0	0	0	0	0	0	0	0.002471	0	0	0	0	0	0	0	Bacteria	Proteobacteria
OTU000848	2	0	2	0	0	0	0	0	0	0	0	0	0.002302	0	0	0	0	0	0	0	0	Bacteria	Bacteroidetes	Bacteroidia	Bacteroidales
OTU000852	2	0	2	0	0	0	0	0	0	0	0	0	0.002302	0	0	0	0	0	0	0	0	Bacteria
OTU000859	2	0	0	0	0	1	0	0	0	1	0	0	0	0	0	0.001244	0	0	0	0.000969	0	Bacteria	Actinobacteria	Actinobacteria	Micrococcales	Dermabacteraceae	Brachybacterium
OTU000860	2	0	0	0	0	0	0	0	0	2	0	0	0	0	0	0	0	0	0	0.001939	0	Bacteria
OTU000862	2	2	0	0	0	0	0	0	0	0	0	0.002598	0	0	0	0	0	0	0	0	0	Bacteria
OTU000870	2	0	0	2	0	0	0	0	0	0	0	0	0	0.002471	0	0	0	0	0	0	0	Bacteria
OTU000877	2	0	0	2	0	0	0	0	0	0	0	0	0	0.002471	0	0	0	0	0	0	0	Bacteria	Bacteroidetes	Bacteroidia	Bacteroidales
OTU000878	2	0	2	0	0	0	0	0	0	0	0	0	0.002302	0	0	0	0	0	0	0	0	Bacteria
OTU000884	2	2	0	0	0	0	0	0	0	0	0	0.002598	0	0	0	0	0	0	0	0	0	Bacteria
OTU000885	2	2	0	0	0	0	0	0	0	0	0	0.002598	0	0	0	0	0	0	0	0	0	Bacteria	Bacteroidetes	Bacteroidia	Bacteroidales
OTU000886	2	0	0	2	0	0	0	0	0	0	0	0	0	0.002471	0	0	0	0	0	0	0	Bacteria	Bacteroidetes	Bacteroidia	Bacteroidales	Muribaculaceae
OTU000901	2	0	0	0	0	0	0	0	0	2	0	0	0	0	0	0	0	0	0	0.001939	0	Bacteria	Bacteroidetes	Bacteroidia	Bacteroidales	Prevotellaceae	Prevotellaceae_UCG-001
OTU000909	2	0	2	0	0	0	0	0	0	0	0	0	0.002302	0	0	0	0	0	0	0	0	Bacteria	Firmicutes
OTU000918	2	0	0	0	0	2	0	0	0	0	0	0	0	0	0	0.002489	0	0	0	0	0	Bacteria	Actinobacteria	Actinobacteria	Bifidobacteriales	Bifidobacteriaceae	Bifidobacterium
OTU000923	2	0	0	0	2	0	0	0	0	0	0	0	0	0	0.002221	0	0	0	0	0	0	Bacteria	Firmicutes	Clostridia	Clostridiales	Lachnospiraceae
OTU000925	2	0	2	0	0	0	0	0	0	0	0	0	0.002302	0	0	0	0	0	0	0	0	Bacteria	Firmicutes	Clostridia	Clostridiales	Ruminococcaceae	Ruminococcaceae_UCG-014
OTU000933	2	0	0	0	2	0	0	0	0	0	0	0	0	0	0.002221	0	0	0	0	0	0	Bacteria	Bacteroidetes	Bacteroidia	Bacteroidales	Bacteroidaceae	Bacteroides	Bacteroides_gallinaceum
OTU000936	2	0	2	0	0	0	0	0	0	0	0	0	0.002302	0	0	0	0	0	0	0	0	Bacteria
OTU000941	2	0	0	0	0	2	0	0	0	0	0	0	0	0	0	0.002489	0	0	0	0	0	Bacteria
OTU000942	2	0	0	0	0	2	0	0	0	0	0	0	0	0	0	0.002489	0	0	0	0	0	Bacteria	Actinobacteria
OTU000944	2	0	0	0	0	2	0	0	0	0	0	0	0	0	0	0.002489	0	0	0	0	0	Bacteria
OTU000945	2	0	0	0	2	0	0	0	0	0	0	0	0	0	0.002221	0	0	0	0	0	0	Bacteria
OTU000946	2	2	0	0	0	0	0	0	0	0	0	0.002598	0	0	0	0	0	0	0	0	0	Bacteria	Bacteroidetes	Bacteroidia	Bacteroidales
OTU000948	2	0	0	0	0	0	0	0	0	2	0	0	0	0	0	0	0	0	0	0.001939	0	Bacteria	Proteobacteria	Gammaproteobacteria	Enterobacteriales	Enterobacteriaceae
OTU000950	2	0	0	0	0	2	0	0	0	0	0	0	0	0	0	0.002489	0	0	0	0	0	Bacteria
OTU000952	2	0	0	0	0	0	2	0	0	0	0	0	0	0	0	0	0.002923	0	0	0	0	Bacteria	Proteobacteria	Gammaproteobacteria
OTU000953	2	2	0	0	0	0	0	0	0	0	0	0.002598	0	0	0	0	0	0	0	0	0	Bacteria
OTU000958	2	2	0	0	0	0	0	0	0	0	0	0.002598	0	0	0	0	0	0	0	0	0	Bacteria	Bacteroidetes	Bacteroidia	Bacteroidales	Rikenellaceae	Alistipes
OTU000959	2	0	0	2	0	0	0	0	0	0	0	0	0	0.002471	0	0	0	0	0	0	0	Bacteria
OTU000965	2	0	0	0	2	0	0	0	0	0	0	0	0	0	0.002221	0	0	0	0	0	0	Bacteria	Bacteroidetes	Bacteroidia	Bacteroidales	Bacteroidaceae	Bacteroides	Bacteroides_gallinaceum
OTU000967	2	0	0	0	0	0	0	0	2	0	0	0	0	0	0	0	0	0	0.00317	0	0	Bacteria	Firmicutes	Bacilli	Lactobacillales	Lactobacillaceae	Lactobacillus
OTU000968	2	0	0	0	0	2	0	0	0	0	0	0	0	0	0	0.002489	0	0	0	0	0	Bacteria
OTU000969	2	0	0	0	2	0	0	0	0	0	0	0	0	0	0.002221	0	0	0	0	0	0	Bacteria	Firmicutes	Clostridia	Clostridiales	Lachnospiraceae
OTU000972	2	2	0	0	0	0	0	0	0	0	0	0.002598	0	0	0	0	0	0	0	0	0	Bacteria	Firmicutes	Clostridia	Clostridiales	Lachnospiraceae
OTU000975	2	0	0	0	2	0	0	0	0	0	0	0	0	0	0.002221	0	0	0	0	0	0	Bacteria	Bacteroidetes	Bacteroidia
OTU000980	2	2	0	0	0	0	0	0	0	0	0	0.002598	0	0	0	0	0	0	0	0	0	Bacteria	Firmicutes	Clostridia	Clostridiales	Ruminococcaceae
OTU000984	2	0	0	0	0	2	0	0	0	0	0	0	0	0	0	0.002489	0	0	0	0	0	Bacteria	Firmicutes	Clostridia	Clostridiales	Ruminococcaceae
OTU000985	2	2	0	0	0	0	0	0	0	0	0	0.002598	0	0	0	0	0	0	0	0	0	Bacteria	Firmicutes	Clostridia	Clostridiales	Christensenellaceae	Christensenellaceae_R-7_group
OTU000987	2	2	0	0	0	0	0	0	0	0	0	0.002598	0	0	0	0	0	0	0	0	0	Bacteria	Firmicutes	Clostridia	Clostridiales
OTU000993	2	0	0	2	0	0	0	0	0	0	0	0	0	0.002471	0	0	0	0	0	0	0	Bacteria	Bacteroidetes	Bacteroidia	Bacteroidales
OTU000994	2	0	0	0	0	0	2	0	0	0	0	0	0	0	0	0	0.002923	0	0	0	0	Bacteria	Proteobacteria	Gammaproteobacteria
OTU000996	2	0	0	0	0	0	0	2	0	0	0	0	0	0	0	0	0	0.003099	0	0	0	Bacteria
OTU001003	2	0	0	0	2	0	0	0	0	0	0	0	0	0	0.002221	0	0	0	0	0	0	Bacteria	Bacteroidetes	Bacteroidia	Bacteroidales	Bacteroidaceae	Bacteroides
OTU001004	2	0	0	0	0	0	0	2	0	0	0	0	0	0	0	0	0	0.003099	0	0	0	Bacteria	Bacteroidetes	Bacteroidia	Bacteroidales
OTU001009	2	0	0	0	0	0	0	0	0	2	0	0	0	0	0	0	0	0	0	0.001939	0	Bacteria	Actinobacteria	Coriobacteriia	Coriobacteriales	Coriobacteriaceae
OTU001010	2	0	2	0	0	0	0	0	0	0	0	0	0.002302	0	0	0	0	0	0	0	0	Bacteria	Bacteroidetes	Bacteroidia	Bacteroidales	Rikenellaceae
OTU001011	2	2	0	0	0	0	0	0	0	0	0	0.002598	0	0	0	0	0	0	0	0	0	Bacteria	Bacteroidetes	Bacteroidia	Bacteroidales	Rikenellaceae	Alistipes
OTU001016	2	0	0	0	2	0	0	0	0	0	0	0	0	0	0.002221	0	0	0	0	0	0	Bacteria	Firmicutes	Negativicutes	Selenomonadales	Veillonellaceae	Megamonas	Megamonas_funiformis_YIT_11815
OTU001017	2	2	0	0	0	0	0	0	0	0	0	0.002598	0	0	0	0	0	0	0	0	0	Bacteria	Bacteroidetes	Bacteroidia	Bacteroidales	Bacteroidaceae	Bacteroides	Bacteroides_gallinaceum
OTU001018	2	0	2	0	0	0	0	0	0	0	0	0	0.002302	0	0	0	0	0	0	0	0	Bacteria	Bacteroidetes	Bacteroidia	Bacteroidales	Bacteroidaceae	Bacteroides	Bacteroides_caecicola
OTU001025	2	0	2	0	0	0	0	0	0	0	0	0	0.002302	0	0	0	0	0	0	0	0	Bacteria	Bacteroidetes	Bacteroidia	Bacteroidales	Bacteroidaceae	Bacteroides	Bacteroides_salanitronis_DSM_18170
OTU001026	2	0	0	0	2	0	0	0	0	0	0	0	0	0	0.002221	0	0	0	0	0	0	Bacteria	Firmicutes	Clostridia	Clostridiales
OTU001030	2	0	2	0	0	0	0	0	0	0	0	0	0.002302	0	0	0	0	0	0	0	0	Bacteria	Bacteroidetes	Bacteroidia	Bacteroidales
OTU001032	2	0	0	2	0	0	0	0	0	0	0	0	0	0.002471	0	0	0	0	0	0	0	Bacteria	Firmicutes	Erysipelotrichia	Erysipelotrichales	Erysipelotrichaceae	Faecalitalea	Eubacterium_tortuosum
OTU001038	2	0	0	0	2	0	0	0	0	0	0	0	0	0	0.002221	0	0	0	0	0	0	Bacteria
OTU001039	2	2	0	0	0	0	0	0	0	0	0	0.002598	0	0	0	0	0	0	0	0	0	Bacteria
OTU001042	2	0	0	2	0	0	0	0	0	0	0	0	0	0.002471	0	0	0	0	0	0	0	Bacteria	Proteobacteria	Gammaproteobacteria	Betaproteobacteriales	Burkholderiaceae
OTU001044	2	0	2	0	0	0	0	0	0	0	0	0	0.002302	0	0	0	0	0	0	0	0	Bacteria	Bacteroidetes	Bacteroidia	Bacteroidales
OTU001050	2	0	0	0	0	2	0	0	0	0	0	0	0	0	0	0.002489	0	0	0	0	0	Bacteria	Firmicutes
OTU001053	2	0	2	0	0	0	0	0	0	0	0	0	0.002302	0	0	0	0	0	0	0	0	Bacteria	Firmicutes
OTU001054	2	0	2	0	0	0	0	0	0	0	0	0	0.002302	0	0	0	0	0	0	0	0	Bacteria
OTU001062	2	0	2	0	0	0	0	0	0	0	0	0	0.002302	0	0	0	0	0	0	0	0	Bacteria	Bacteroidetes	Bacteroidia	Bacteroidales	Bacteroidaceae	Bacteroides
OTU001064	2	0	2	0	0	0	0	0	0	0	0	0	0.002302	0	0	0	0	0	0	0	0	Bacteria	Bacteroidetes	Bacteroidia	Bacteroidales
OTU001070	2	0	2	0	0	0	0	0	0	0	0	0	0.002302	0	0	0	0	0	0	0	0	Bacteria	Bacteroidetes	Bacteroidia	Bacteroidales
OTU001071	2	0	0	0	2	0	0	0	0	0	0	0	0	0	0.002221	0	0	0	0	0	0	Bacteria
OTU001072	2	2	0	0	0	0	0	0	0	0	0	0.002598	0	0	0	0	0	0	0	0	0	Bacteria
OTU001074	2	0	2	0	0	0	0	0	0	0	0	0	0.002302	0	0	0	0	0	0	0	0	Bacteria
OTU001075	2	0	0	0	2	0	0	0	0	0	0	0	0	0	0.002221	0	0	0	0	0	0	Bacteria	Firmicutes	Clostridia	Clostridiales
OTU001076	2	0	0	0	0	2	0	0	0	0	0	0	0	0	0	0.002489	0	0	0	0	0	Bacteria	Bacteroidetes	Bacteroidia	Bacteroidales	Prevotellaceae
OTU001080	2	0	0	0	0	2	0	0	0	0	0	0	0	0	0	0.002489	0	0	0	0	0	Bacteria	Firmicutes	Clostridia	Clostridiales	Ruminococcaceae
OTU001082	2	0	2	0	0	0	0	0	0	0	0	0	0.002302	0	0	0	0	0	0	0	0	Bacteria	Bacteroidetes	Bacteroidia	Bacteroidales
OTU001083	2	2	0	0	0	0	0	0	0	0	0	0.002598	0	0	0	0	0	0	0	0	0	Bacteria	Firmicutes	Clostridia	Clostridiales	Ruminococcaceae
OTU001085	2	0	0	0	0	0	0	0	0	2	0	0	0	0	0	0	0	0	0	0.001939	0	Bacteria
OTU001086	2	2	0	0	0	0	0	0	0	0	0	0.002598	0	0	0	0	0	0	0	0	0	Bacteria	Bacteroidetes	Bacteroidia	Bacteroidales	Rikenellaceae	Alistipes
OTU001092	2	2	0	0	0	0	0	0	0	0	0	0.002598	0	0	0	0	0	0	0	0	0	Bacteria	Firmicutes	Clostridia	Clostridiales	Ruminococcaceae
OTU001093	2	2	0	0	0	0	0	0	0	0	0	0.002598	0	0	0	0	0	0	0	0	0	Bacteria	Firmicutes	Clostridia	Clostridiales	Ruminococcaceae	Ruminococcaceae_UCG-014
OTU001094	2	0	0	0	0	2	0	0	0	0	0	0	0	0	0	0.002489	0	0	0	0	0	Bacteria	Epsilonbacteraeota	Campylobacteria	Campylobacterales	Campylobacteraceae	Campylobacter	Campylobacter_avium
OTU001095	2	0	0	2	0	0	0	0	0	0	0	0	0	0.002471	0	0	0	0	0	0	0	Bacteria	Bacteroidetes	Bacteroidia	Bacteroidales
OTU001096	2	0	0	0	0	0	0	0	0	0	2	0	0	0	0	0	0	0	0	0	0.001919	Bacteria	Bacteroidetes	Bacteroidia	Bacteroidales	Rikenellaceae	Alistipes
OTU001097	2	2	0	0	0	0	0	0	0	0	0	0.002598	0	0	0	0	0	0	0	0	0	Bacteria
OTU001098	2	0	0	0	0	0	0	0	2	0	0	0	0	0	0	0	0	0	0.00317	0	0	Bacteria	Bacteroidetes	Bacteroidia	Bacteroidales	Bacteroidaceae	Bacteroides	Bacteroides_coprocola_DSM_17136
OTU001101	2	0	0	0	0	0	0	0	0	2	0	0	0	0	0	0	0	0	0	0.001939	0	Bacteria	Firmicutes
OTU001102	2	2	0	0	0	0	0	0	0	0	0	0.002598	0	0	0	0	0	0	0	0	0	Bacteria
OTU001103	2	0	2	0	0	0	0	0	0	0	0	0	0.002302	0	0	0	0	0	0	0	0	Bacteria
OTU001108	2	2	0	0	0	0	0	0	0	0	0	0.002598	0	0	0	0	0	0	0	0	0	Bacteria	Firmicutes	Erysipelotrichia	Erysipelotrichales	Erysipelotrichaceae	Merdibacter	Clostridiales_bacterium_10-3b
OTU001109	2	0	2	0	0	0	0	0	0	0	0	0	0.002302	0	0	0	0	0	0	0	0	Bacteria
OTU001111	2	2	0	0	0	0	0	0	0	0	0	0.002598	0	0	0	0	0	0	0	0	0	Bacteria	Bacteroidetes	Bacteroidia	Bacteroidales
OTU001112	2	0	0	0	0	2	0	0	0	0	0	0	0	0	0	0.002489	0	0	0	0	0	Bacteria	Firmicutes	Clostridia	Clostridiales	Lachnospiraceae
OTU001113	2	0	0	0	0	2	0	0	0	0	0	0	0	0	0	0.002489	0	0	0	0	0	Bacteria
OTU001114	2	0	0	0	2	0	0	0	0	0	0	0	0	0	0.002221	0	0	0	0	0	0	Bacteria	Bacteroidetes	Bacteroidia	Bacteroidales	Bacteroidaceae	Bacteroides
OTU001115	2	0	0	0	2	0	0	0	0	0	0	0	0	0	0.002221	0	0	0	0	0	0	Bacteria	Firmicutes	Clostridia	Clostridiales	Lachnospiraceae
OTU001116	2	0	2	0	0	0	0	0	0	0	0	0	0.002302	0	0	0	0	0	0	0	0	Bacteria	Bacteroidetes	Bacteroidia	Bacteroidales
OTU001122	2	2	0	0	0	0	0	0	0	0	0	0.002598	0	0	0	0	0	0	0	0	0	Bacteria	Firmicutes	Negativicutes	Selenomonadales	Veillonellaceae	Megamonas	Megamonas_funiformis_YIT_11815
OTU001123	2	0	0	0	0	2	0	0	0	0	0	0	0	0	0	0.002489	0	0	0	0	0	Bacteria	Bacteroidetes	Bacteroidia	Bacteroidales
OTU001124	2	0	0	0	2	0	0	0	0	0	0	0	0	0	0.002221	0	0	0	0	0	0	Bacteria	Bacteroidetes	Bacteroidia	Bacteroidales	Bacteroidaceae	Bacteroides
OTU001128	2	0	0	0	2	0	0	0	0	0	0	0	0	0	0.002221	0	0	0	0	0	0	Bacteria	Bacteroidetes	Bacteroidia	Bacteroidales	Bacteroidaceae	Bacteroides	Bacteroides_gallinaceum
OTU001132	2	0	0	0	2	0	0	0	0	0	0	0	0	0	0.002221	0	0	0	0	0	0	Bacteria	Firmicutes	Clostridia	Clostridiales	Ruminococcaceae	Subdoligranulum
OTU001134	2	0	2	0	0	0	0	0	0	0	0	0	0.002302	0	0	0	0	0	0	0	0	Bacteria
OTU001135	2	0	0	2	0	0	0	0	0	0	0	0	0	0.002471	0	0	0	0	0	0	0	Bacteria	Bacteroidetes	Bacteroidia	Bacteroidales
OTU001138	2	0	0	2	0	0	0	0	0	0	0	0	0	0.002471	0	0	0	0	0	0	0	Bacteria	Epsilonbacteraeota	Campylobacteria	Campylobacterales	Campylobacteraceae	Campylobacter	Campylobacter_avium
OTU001143	2	0	2	0	0	0	0	0	0	0	0	0	0.002302	0	0	0	0	0	0	0	0	Bacteria	Firmicutes	Clostridia	Clostridiales	Ruminococcaceae
OTU001145	2	0	0	0	0	2	0	0	0	0	0	0	0	0	0	0.002489	0	0	0	0	0	Bacteria	Bacteroidetes	Bacteroidia	Bacteroidales	Bacteroidaceae	Bacteroides
OTU001146	2	0	2	0	0	0	0	0	0	0	0	0	0.002302	0	0	0	0	0	0	0	0	Bacteria
OTU001147	2	0	0	0	0	0	2	0	0	0	0	0	0	0	0	0	0.002923	0	0	0	0	Bacteria	Proteobacteria	Gammaproteobacteria
OTU001148	2	0	0	0	0	0	2	0	0	0	0	0	0	0	0	0	0.002923	0	0	0	0	Bacteria	Bacteroidetes	Bacteroidia	Bacteroidales
OTU000429	1	0	1	0	0	0	0	0	0	0	0	0	0.001151	0	0	0	0	0	0	0	0	Bacteria	Proteobacteria	Deltaproteobacteria	Desulfovibrionales	Desulfovibrionaceae	Desulfovibrio
OTU000503	1	0	0	0	0	0	0	0	1	0	0	0	0	0	0	0	0	0	0.001585	0	0	Bacteria	Firmicutes	Clostridia	Clostridiales	Ruminococcaceae	Ruminococcaceae_NK4A214_group
OTU000529	1	0	1	0	0	0	0	0	0	0	0	0	0.001151	0	0	0	0	0	0	0	0	Bacteria	Bacteroidetes	Bacteroidia	Bacteroidales	Bacteroidaceae	Bacteroides
OTU000592	1	0	0	1	0	0	0	0	0	0	0	0	0	0.001236	0	0	0	0	0	0	0	Bacteria	Firmicutes	Clostridia	Clostridiales	Ruminococcaceae	Ruminococcaceae_UCG-014
OTU000660	1	0	0	0	0	0	0	0	0	0	1	0	0	0	0	0	0	0	0	0	0.00096	Bacteria	Firmicutes	Clostridia	Clostridiales	Clostridiales_vadinBB60_group
OTU000661	1	0	0	0	0	1	0	0	0	0	0	0	0	0	0	0.001244	0	0	0	0	0	Bacteria	Firmicutes	Clostridia	Clostridiales	Lachnospiraceae	Tyzzerella_3
OTU000667	1	0	0	1	0	0	0	0	0	0	0	0	0	0.001236	0	0	0	0	0	0	0	Bacteria
OTU000676	1	0	0	0	1	0	0	0	0	0	0	0	0	0	0.00111	0	0	0	0	0	0	Bacteria	Firmicutes	Clostridia	Clostridiales	Clostridiales_vadinBB60_group
OTU000710	1	1	0	0	0	0	0	0	0	0	0	0.001299	0	0	0	0	0	0	0	0	0	Bacteria
OTU000711	1	0	1	0	0	0	0	0	0	0	0	0	0.001151	0	0	0	0	0	0	0	0	Bacteria	Bacteroidetes	Bacteroidia	Bacteroidales	Prevotellaceae
OTU000712	1	0	1	0	0	0	0	0	0	0	0	0	0.001151	0	0	0	0	0	0	0	0	Bacteria	Firmicutes
OTU000732	1	0	0	0	1	0	0	0	0	0	0	0	0	0	0.00111	0	0	0	0	0	0	Bacteria	Firmicutes	Clostridia	Clostridiales	Ruminococcaceae
OTU000742	1	1	0	0	0	0	0	0	0	0	0	0.001299	0	0	0	0	0	0	0	0	0	Bacteria	Firmicutes	Clostridia	Clostridiales	Peptococcaceae
OTU000766	1	0	0	1	0	0	0	0	0	0	0	0	0	0.001236	0	0	0	0	0	0	0	Bacteria	Firmicutes	Bacilli	Lactobacillales	Lactobacillaceae	Lactobacillus
OTU000786	1	0	0	0	1	0	0	0	0	0	0	0	0	0	0.00111	0	0	0	0	0	0	Bacteria	Bacteroidetes	Bacteroidia	Bacteroidales	Muribaculaceae
OTU000787	1	0	0	0	0	0	1	0	0	0	0	0	0	0	0	0	0.001462	0	0	0	0	Bacteria	Firmicutes	Clostridia	Clostridiales	Christensenellaceae	Christensenellaceae_R-7_group
OTU000794	1	1	0	0	0	0	0	0	0	0	0	0.001299	0	0	0	0	0	0	0	0	0	Bacteria	Bacteroidetes	Bacteroidia	Bacteroidales	Bacteroidaceae	Bacteroides
OTU000798	1	1	0	0	0	0	0	0	0	0	0	0.001299	0	0	0	0	0	0	0	0	0	Bacteria
OTU000803	1	0	0	1	0	0	0	0	0	0	0	0	0	0.001236	0	0	0	0	0	0	0	Bacteria	Firmicutes	Clostridia	Clostridiales	Ruminococcaceae	Angelakisella
OTU000804	1	0	0	0	0	1	0	0	0	0	0	0	0	0	0	0.001244	0	0	0	0	0	Bacteria	Firmicutes	Clostridia	Clostridiales	Ruminococcaceae
OTU000805	1	0	0	0	0	0	0	0	1	0	0	0	0	0	0	0	0	0	0.001585	0	0	Bacteria	Proteobacteria	Gammaproteobacteria
OTU000818	1	0	0	0	0	1	0	0	0	0	0	0	0	0	0	0.001244	0	0	0	0	0	Bacteria	Proteobacteria	Gammaproteobacteria	Betaproteobacteriales	Burkholderiaceae
OTU000823	1	0	1	0	0	0	0	0	0	0	0	0	0.001151	0	0	0	0	0	0	0	0	Bacteria	Tenericutes	Mollicutes	Mollicutes_RF39
OTU000829	1	0	0	0	1	0	0	0	0	0	0	0	0	0	0.00111	0	0	0	0	0	0	Bacteria	Firmicutes	Bacilli	Lactobacillales	Lactobacillaceae	Lactobacillus	Lactobacillus_ingluviei
OTU000832	1	0	0	0	0	0	1	0	0	0	0	0	0	0	0	0	0.001462	0	0	0	0	Bacteria	Firmicutes	Bacilli	Lactobacillales	Lactobacillaceae	Lactobacillus
OTU000833	1	1	0	0	0	0	0	0	0	0	0	0.001299	0	0	0	0	0	0	0	0	0	Bacteria	Firmicutes	Clostridia	Clostridiales	Lachnospiraceae
OTU000834	1	0	0	0	0	0	0	0	0	0	1	0	0	0	0	0	0	0	0	0	0.00096	Bacteria
OTU000840	1	0	0	0	0	0	0	1	0	0	0	0	0	0	0	0	0	0.00155	0	0	0	Bacteria	Bacteroidetes	Bacteroidia	Bacteroidales	Bacteroidaceae	Bacteroides	Bacteroides_caecigallinarum
OTU000842	1	0	0	0	0	1	0	0	0	0	0	0	0	0	0	0.001244	0	0	0	0	0
OTU000856	1	0	0	0	1	0	0	0	0	0	0	0	0	0	0.00111	0	0	0	0	0	0	Bacteria
OTU000857	1	0	0	0	0	0	1	0	0	0	0	0	0	0	0	0	0.001462	0	0	0	0	Bacteria	Bacteroidetes	Bacteroidia	Bacteroidales	Prevotellaceae
OTU000875	1	0	0	0	1	0	0	0	0	0	0	0	0	0	0.00111	0	0	0	0	0	0	Bacteria	Firmicutes	Negativicutes	Selenomonadales
OTU000880	1	0	0	0	0	1	0	0	0	0	0	0	0	0	0	0.001244	0	0	0	0	0	Bacteria	Bacteroidetes	Bacteroidia	Bacteroidales	Bacteroidaceae	Bacteroides	Bacteroides_sp_SB5
OTU000893	1	0	0	0	1	0	0	0	0	0	0	0	0	0	0.00111	0	0	0	0	0	0	Bacteria	Bacteroidetes	Bacteroidia	Bacteroidales
OTU000895	1	0	1	0	0	0	0	0	0	0	0	0	0.001151	0	0	0	0	0	0	0	0	Bacteria	Bacteroidetes	Bacteroidia	Bacteroidales	Bacteroidaceae	Bacteroides
OTU000898	1	1	0	0	0	0	0	0	0	0	0	0.001299	0	0	0	0	0	0	0	0	0	Bacteria	Bacteroidetes	Bacteroidia	Bacteroidales	Bacteroidaceae	Bacteroides	Bacteroides_gallinaceum
OTU000906	1	0	0	0	0	0	0	0	1	0	0	0	0	0	0	0	0	0	0.001585	0	0	Bacteria	Proteobacteria	Gammaproteobacteria
OTU000921	1	0	0	0	0	0	0	0	0	0	1	0	0	0	0	0	0	0	0	0	0.00096	Bacteria	Firmicutes	Clostridia	Clostridiales
OTU000931	1	1	0	0	0	0	0	0	0	0	0	0.001299	0	0	0	0	0	0	0	0	0	Bacteria	Firmicutes
