# Supplementary material for: Antibiotic-Induced Dysbiosis of Microbiota Promotes Chicken Lipogenesis by Altering Metabolomics in the Cecum
Source: Metabolites. 2021 Jul 28;11(8):487. doi: 10.3390/metabo11080487 (PMC8398106; doi:10.3390/metabo11080487)
Supplement: Supplementary file 1 [file metabolites-11-00487-s001.zip › Table S2.xlsx]

## Sheet: NEG
name	MS2 name	MS2 score	MS1 name	MS1 ppm	rtmed	mzmed	SuperClass	type	NFD-2	NFD-3	NFD-4	NFD-5	NFDA-1	NFDA-2	NFDA-3	NFDA-4	NFDA-5	Class	CAS	HMDB	C_ID	Pathway	KEGG_B_class	KEGG_A_class
NEG04310			Adenylylselete	-9.99401	206.41	475.182			2.78091e+06	2644.38	2644.38	794585	2644.38	2644.38	2644.38	2644.38	2644.38	--	--	--	-	-	-	-
NEG06590			Roxarsone	-9.98666	343.26	264.041			2.20098e+08	9.56982e+06	2.00789e+07	1.75661e+07	7.00741e+06	5.62282e+06	7.4098e+06	5.78614e+06	3.78181e+06	Phenols	121-19-7	HMDB0033205	-	-	-	-
NEG06168			Cacodylate	-9.90374	319.388	139.003			2644.38	782029	4.17906e+06	399581	4.22826e+06	3.87458e+06	4.79033e+06	2.62955e+06	2.33898e+06	Organometalloid compounds	-	HMDB0094715	-	-	-	-
NEG03146			2-[({2-[7,8,9,12,13,14,17,18,19,25-decahydroxy-24-(hydroxymethyl)-4,22,27-trioxo-3,23,26-trioxahexacyclo[13.10.3.1]nonacosa-5(10),6,8,11,13,15(28),16,18,20-nonaen-29-yl]-3,4,5-trihydroxyphenyl}(hydroxy)methylidene)amino]acetic acid	-9.82398	158.999	842.595			2644.38	4.07167e+06	82271.5	2644.38	7.38169e+06	8.29165e+06	8.60143e+06	1.28175e+07	5.31087e+06	--	--	--	-	-	-	-
NEG01113			3-Iodo-L-tyrosine	-9.79173	29.2839	308.089			3.53159e+07	2.62799e+07	2.70042e+07	1.92535e+07	2644.38	369765	2644.38	133193	51139.4	Carboxylic acids and derivatives	70-78-0	HMDB0000021	C02515	ko01100//Metabolic pathways;ko00350//Tyrosine metabolism;ko04918//Thyroid hormone synthesis	Amino acid metabolism;Endocrine system;Global and overview maps	Metabolism;Organismal Systems
NEG08365			Mazaticol hydrochloride	-9.70775	462.308	443.038			2644.38	182295	2644.38	2644.38	321618	281597	194707	231580	205416	--	--	--	-	-	-	-
NEG04907			2-Iodophenol methyl ether	-9.6374	239.624	235.039			473987	341784	414889	397798	871371	522483	755172	763312	414078	--	--	--	-	-	-	-
NEG03025			6-(2,3-dihydroxybenzoyloxy)-3,4,5-trihydroxyoxane-2-carboxylic acid	-9.60128	152.083	331.249			814175	2.48542e+06	1.09546e+06	3.56636e+06	2644.38	2644.38	2644.38	2644.38	120274	Organooxygen compounds	-	HMDB0134104	-	-	-	-
NEG08635			CerP(d18:1/24:0)	-9.57977	499.683	731.093			2644.38	2644.38	2644.38	2644.38	256293	182166	187302	240102	222857	Sphingolipids	-	HMDB0010704	-	-	-	-
NEG07597			Perfluoroundecanoic acid	-9.48684	405.799	565.093			2644.38	112813	28102.4	2644.38	4.43922e+06	2.83656e+06	4.07442e+06	5.46748e+06	5.57785e+06	Alkyl halides	-	HMDB0061743	-	-	-	-
NEG06499			2,6-Dichloro-para-phenylenediamine	-9.41015	338.388	178.037			2644.38	297455	40636.2	59885.5	2644.38	46843.4	69501.3	24114.3	2644.38	--	--	--	-	-	-	-
NEG05078			3-Iodo-L-tyrosine	-9.39463	252.29	308.089			120132	2644.38	177639	89409.6	46334.3	2644.38	2644.38	2644.38	2644.38	Carboxylic acids and derivatives	70-78-0	HMDB0000021	C02515	ko01100//Metabolic pathways;ko00350//Tyrosine metabolism;ko04918//Thyroid hormone synthesis	Amino acid metabolism;Endocrine system;Global and overview maps	Metabolism;Organismal Systems
NEG04875			Monobromobisphenol A	-9.3915	235.962	308.187			483611	2.34998e+06	164257	2.92541e+06	141079	206075	122029	114897	2644.38	--	--	--	C13623	ko01120//Microbial metabolism in diverse environments	Global and overview maps	Metabolism
NEG00938			Monobromobisphenol A	-9.33197	17.7528	308.187			414488	539465	557256	427861	587587	547355	606105	474631	443811	--	--	--	C13623	ko01120//Microbial metabolism in diverse environments	Global and overview maps	Metabolism
NEG06907			Aquifoliunine EII	-9.32075	360.83	722.703			2644.38	2644.38	2644.38	2644.38	2644.38	2644.38	2644.38	2644.38	2644.38	-	-	HMDB0032859	-	-	-	-
NEG05716			TG(20:4(5Z,8Z,11Z,14Z)/22:6(4Z,7Z,10Z,13Z,16Z,19Z)/o-18:0)	-9.30123	295.344	942.519			164593	158476	62903.1	94673	2644.38	2644.38	2644.38	2644.38	2644.38	Glycerolipids	-	HMDB0054330	-	-	-	-
NEG07141			1-Acetyl-3,27-dihydroxywitha-5,24-dienolide 3-glucoside	-9.255	376.447	663.809			2644.38	2644.38	2644.38	2644.38	2644.38	2644.38	2644.38	2644.38	2644.38	Steroids and steroid derivatives	227179-08-0	HMDB0033729	-	-	-	-
NEG02401			Phosphoenolpyruvate	-9.21442	101.51	169.048			6.40942e+06	1.06507e+07	7.3334e+06	4.85426e+06	289631	2644.38	2644.38	2644.38	115755	Organic phosphoric acids and derivatives	138-08-9	HMDB0000263	C00074	ko01100//Metabolic pathways;ko01110//Biosynthesis of secondary metabolites;ko01120//Microbial metabolism in diverse environments;ko01130//Biosynthesis of antibiotics;ko01230//Biosynthesis of amino acids;ko01200//Carbon metabolism;ko05230//Central carbon metabolism in cancer;ko04922//Glucagon signaling pathway;ko00400//Phenylalanine, tyrosine and tryptophan biosynthesis;ko00020//Citrate cycle (TCA…	Amino acid metabolism;Cancers;Carbohydrate metabolism;Endocrine system;Excretory system;Global and overview maps	Human Diseases;Metabolism;Organismal Systems
NEG07711			7,8-Dihydroneopterin 3&apos;-triphosphate	-9.08979	413.801	496.173			2.77774e+06	4.27299e+06	8.85293e+06	1.41873e+06	2644.38	2644.38	2644.38	2644.38	789351	--	--	--	-	-	-	-
NEG08271			N-(3,5-Dichlorophenyl)succinimide	-9.03306	454.046	245.079			2644.38	2644.38	23594.7	2644.38	248998	389398	310698	284182	141157	--	--	--	-	-	-	-
NEG06841			11-cis-Retinyl-palmitate	-9.03296	357.168	159.992			1.05476e+07	1.11754e+07	8.20491e+06	1.12856e+07	1.17964e+07	1.11257e+07	1.19628e+07	1.04544e+07	9.95186e+06	--	--	--	-	-	-	-
NEG00874			Monobromobisphenol A	-9.03034	5.38652	308.187			438278	783237	700257	495007	671123	542931	653546	552801	521565	--	--	--	C13623	ko01120//Microbial metabolism in diverse environments	Global and overview maps	Metabolism
NEG05856			Bropirimine	-9.00506	304.474	267.099			496291	3.14181e+06	782791	963634	824329	862131	736407	1.07592e+06	5.71822e+06	--	--	--	-	-	-	-
NEG07475			2,5-Dichloro-2,5-cyclohexadiene-1,4-diol	-8.86956	399.656	182.022			4.22614e+06	8.78444e+07	4.27912e+06	7.9783e+06	3.62123e+07	2.12516e+07	1.53282e+07	1.68675e+07	1.87953e+07	--	--	--	C06599	ko01100//Metabolic pathways;ko01120//Microbial metabolism in diverse environments	Global and overview maps	Metabolism
NEG01102			4-(N-Maleimido)benzyltrimethylammonium iodide	-8.80622	28.5353	373.205			1.24544e+08	8.10814e+07	2.68932e+07	2.4494e+08	2644.38	2644.38	2644.38	2644.38	2644.38	--	--	--	-	-	-	-
NEG01359			2-[({2-[7,8,9,12,13,14,17,18,19,25-decahydroxy-24-(hydroxymethyl)-4,22,27-trioxo-3,23,26-trioxahexacyclo[13.10.3.1]nonacosa-5(10),6,8,11,13,15(28),16,18,20-nonaen-29-yl]-3,4,5-trihydroxyphenyl}(hydroxy)methylidene)amino]acetic acid	-8.77934	38.1951	842.596			2644.38	1.04214e+07	2644.38	2644.38	4.1189e+07	2.94263e+07	3.59775e+07	4.31476e+07	1.9723e+07	--	--	--	-	-	-	-
NEG01768			Diethylphosphoric acid	-8.74768	58.0679	155.107			2.15664e+06	4.3855e+06	2.08073e+06	2.49517e+06	2.2486e+06	936195	4.80053e+06	3.71762e+06	1.92049e+06	Organic phosphoric acids and derivatives	598-02-7	HMDB0012209	-	-	-	-
NEG04686			Flurochloridone	-8.66939	222.982	313.12			2644.38	2644.38	2644.38	2644.38	2.20842e+06	1.26469e+06	2.00515e+06	2.04407e+06	236182	--	--	--	-	-	-	-
NEG04307			Imazalil nitrate	-8.66826	206.303	361.197			64781.7	168095	704043	311314	639501	456941	824073	579734	108367	--	--	--	-	-	-	-
NEG03536			PG(16:0/16:0)	-8.65465	173.572	723.983			2644.38	2644.38	2644.38	2644.38	1.06731e+06	1.66086e+06	7.30263e+06	1.81399e+06	699488	Glycerophospholipids	-	HMDB0010570	-	-	-	-
NEG03300			CoA	-8.62424	165.893	768.535			596393	8.85904e+06	1.89975e+06	296887	3.81027e+07	3.14917e+07	2.85138e+07	3.10193e+07	2.18531e+07	Purine nucleotides	85-61-0	HMDB0001423	C00010	ko01100//Metabolic pathways;ko01130//Biosynthesis of antibiotics;ko04977//Vitamin digestion and absorption;ko00770//Pantothenate and CoA biosynthesis;ko00071//Fatty acid degradation;ko04725//Cholinergic synapse;ko04975//Fat digestion and absorption	Digestive system;Global and overview maps;Lipid metabolism;Metabolism of cofactors and vitamins;Nervous system	Metabolism;Organismal Systems
NEG01981			TG(18:0/22:1(13Z)/18:0)	-8.59222	69.7951	946.569			2644.38	2644.38	2644.38	2644.38	7.99008e+06	1.95512e+06	1.39252e+06	7.66199e+06	7.56351e+06	Glycerolipids	-	HMDB0045019	-	-	-	-
NEG06317			Diethylphosphoric acid	-8.57426	327.915	155.107			2.07878e+06	1.08463e+06	1.48839e+07	174046	2644.38	2644.38	2644.38	2644.38	2644.38	Organic phosphoric acids and derivatives	598-02-7	HMDB0012209	-	-	-	-
NEG08325			Flusulfamide	-8.49389	459.624	416.176			2644.38	2644.38	2644.38	153854	2644.38	2644.38	2644.38	2644.38	2644.38	--	--	--	-	-	-	-
NEG03521			2,2&apos;,3,3&apos;,4&apos;,5,6&apos;-Heptabromodiphenyl ether	-8.44485	173.245	723.481			601030	2644.38	2644.38	72211.7	4.92216e+06	1.52422e+06	8.30609e+06	2.70949e+06	759096	--	--	--	-	-	-	-
NEG05988			Methylphosphote	-8.41869	311.646	97.0289			1.80896e+06	1.71795e+06	2.69984e+06	3.0207e+06	2.28057e+06	1.5991e+06	1.6937e+06	1.98862e+06	4.14428e+06	--	--	--	-	-	-	-
NEG03141			Sclerocitrin	-8.36933	158.774	727.551			1.7739e+06	2.11756e+07	4.63748e+06	2.02198e+06	96480.9	2644.38	454412	2644.38	167219	--	--	--	-	-	-	-
NEG05943			trans-1,4-Dichlorobutene	-8.36917	308.982	126.003			5.27039e+06	9.2264e+07	8.82102e+06	1.2197e+07	1.89051e+08	1.80084e+08	1.94394e+08	1.83674e+08	2.82893e+08	--	--	--	-	-	-	-
NEG04878			Ribose-1-arsenate	-8.31543	236.514	275.063			1.2955e+06	740047	352635	1.52104e+06	1.86224e+06	1.76194e+06	1.27438e+06	2.13165e+06	1.2896e+06	Organooxygen compounds	-	HMDB0012285	-	-	-	-
NEG08734			Arsonoacetate	-8.28823	515.761	184.985			2644.38	2644.38	2644.38	2644.38	7.57645e+06	4.75251e+06	6.4478e+06	4.05947e+06	4.5769e+06	--	--	--	-	-	-	-
NEG08488			Diclomezine	-8.28659	472.758	256.105			2644.38	2644.38	2644.38	51665	196282	329404	109806	201734	78166.7	--	--	--	-	-	-	-
NEG08525			Linoleoyl ethanolamide	-8.26876	479.958	324.518			2644.38	2644.38	2644.38	2644.38	504987	490102	525867	528212	153784	Organonitrogen compounds	-	HMDB0013624	-	-	-	-
NEG05365			Methylphosphote	-8.25778	274.028	97.0289			908062	1.43982e+06	1.41862e+06	1.56225e+06	444057	478662	395728	713356	279548	--	--	--	-	-	-	-
NEG07552			Methylphosphote	-8.20924	404.092	97.0289			1.34883e+06	2.15346e+06	1.47266e+06	1.16942e+06	9.05748e+06	5.2608e+06	8.04359e+06	2.9848e+06	8.28713e+06	--	--	--	-	-	-	-
NEG02881			3,4-Bis(7-chloroindol-3-yl)pyrrole-2,5-dicarboxylate	-8.18197	145.708	455.266			2.18588e+07	2.11426e+06	1.95106e+07	8.94791e+06	3.64165e+07	5.69907e+07	7.09976e+07	2.8862e+07	2.97989e+07	--	--	--	C19698	ko01130//Biosynthesis of antibiotics	Global and overview maps	Metabolism
NEG02869			2,2&apos;,3,3&apos;,4&apos;,5,6&apos;-Heptabromodiphenyl ether	-8.1711	145.537	723.481			2644.38	1.55814e+06	2644.38	2644.38	8.03496e+06	3.52529e+06	8.7652e+06	2.03095e+06	1.89378e+06	--	--	--	-	-	-	-
NEG01714			2-[({2-[7,8,9,12,13,14,17,18,19,25-decahydroxy-24-(hydroxymethyl)-4,22,27-trioxo-3,23,26-trioxahexacyclo[13.10.3.1]nonacosa-5(10),6,8,11,13,15(28),16,18,20-nonaen-29-yl]-3,4,5-trihydroxyphenyl}(hydroxy)methylidene)amino]acetic acid	-8.16746	56.9943	842.596			2644.38	2.03886e+07	207477	2644.38	7.22633e+07	6.12735e+07	5.94468e+07	4.18044e+07	4.8956e+07	--	--	--	-	-	-	-
NEG08592			Arsonoacetate	-8.06675	493.082	184.985			2644.38	2644.38	2644.38	2644.38	9.07732e+06	5.43275e+06	4.92924e+06	3.76029e+06	3.30348e+06	--	--	--	-	-	-	-
NEG08142			MC-7181	-7.8453	444.052	361.126			2.77845e+06	5.8832e+06	92305.9	1.2496e+07	1.16878e+06	1.07789e+06	2.02295e+06	1.09824e+06	371018	--	--	--	-	-	-	-
NEG07165			MC-7181	-7.75347	377.494	361.126			140249	59916.2	113209	210602	2644.38	2644.38	2644.38	2644.38	2644.38	--	--	--	-	-	-	-
NEG08999			Methylphosphote	-7.62847	637.183	97.0289			484052	732558	643365	590370	881464	705468	787533	409141	673347	--	--	--	-	-	-	-
NEG05533			(2R)-O-Phospho-3-sulfolactate	-7.59198	283.324	251.126			266073	318914	1.15558e+06	986469	284771	244440	323698	124357	51198.6	--	--	--	C11536	ko01120//Microbial metabolism in diverse environments	Global and overview maps	Metabolism
NEG05097			Perfluorodecanoic acid	-7.59143	253.264	515.087			2644.38	2644.38	2644.38	2644.38	2644.38	2644.38	2644.38	2644.38	2644.38	Alkyl halides	-	HMDB0061738	-	-	-	-
NEG07985			Potassium bromate	-7.5759	434.041	168.007			122629	617116	2644.38	2644.38	2.51866e+06	1.50959e+06	778133	678784	788267	--	--	--	-	-	-	-
NEG02091			2-Oxoglutaryl-CoA	-7.54579	75.3929	896.618			2644.38	814024	2644.38	150520	5.09856e+06	2.74095e+06	3.18252e+06	3.72115e+06	3.50962e+06	--	--	--	C20447	ko01120//Microbial metabolism in diverse environments	Global and overview maps	Metabolism
NEG01792			Vescalin	-7.52364	58.6388	633.439			3.06285e+06	789758	4.03873e+06	2.19241e+06	2644.38	2644.38	55974.4	2644.38	47328.9	Tannins	34112-28-2	HMDB0031746	-	-	-	-
NEG05137			5-Fluorouridine monophosphate	-7.51834	254.936	343.176			1.48908e+06	903802	1.53432e+06	2.26562e+06	2644.38	2644.38	2644.38	2644.38	2644.38	Pyrimidine nucleotides	-	HMDB0060397	C16634	ko00983//Drug metabolism - other enzymes	Xenobiotics biodegradation and metabolism	Metabolism
NEG04478			2,6-Dichloro-p-benzoquinone	-7.42589	213.176	177.991			2644.38	529019	2644.38	85872.9	5.80386e+06	1.5055e+07	5.76817e+06	9.50538e+06	5.42469e+06	--	--	--	C21103	ko01120//Microbial metabolism in diverse environments	Global and overview maps	Metabolism
NEG05624			N&apos;-Phosphoguanidinoethyl methyl phosphate	-7.39819	289.086	278.115			2644.38	293840	49250.5	37703.1	2644.38	305254	97659	308034	245386	--	--	--	-	-	-	-
NEG08112			Tetrachlorvinphos	-7.3798	442.129	366.966			2644.38	22662	2644.38	2644.38	603943	505734	409139	367876	995040	--	--	--	-	-	-	-
NEG03149			Xanthosine 5&apos;-phosphate	-7.10133	159.047	365.21			1.17625e+06	851790	950536	3.13116e+06	2644.38	2644.38	2644.38	51263.6	2644.38	--	--	--	-	-	-	-
NEG07735			4-Amino-5-hydroxymethyl-2-methylpyrimidine diphosphate	-7.09164	415.702	300.12			259712	360660	532199	227139	402771	317903	241206	287906	263983	--	--	--	C04752	ko01100//Metabolic pathways;ko00730//Thiamine metabolism	Global and overview maps;Metabolism of cofactors and vitamins	Metabolism
NEG07713			5-O-phosphonato-alpha-D-ribofuranosyl Diphosphate(5-)	-7.05316	413.85	386.034			2644.38	1.65816e+06	2644.38	186384	701326	693920	856157	881238	893758	Organooxygen compounds	-	HMDB0062643	-	-	-	-
NEG02417			Selenohomocystine	-6.95366	102.409	363.148			1.04418e+07	4.21026e+06	1.22731e+07	3.23309e+07	126402	99229.1	78998.5	89529.8	2644.38	--	--	--	-	-	-	-
NEG01885			TG(15:0/20:1(11Z)/24:1(15Z))	-6.71152	62.6936	958.605			2644.38	2644.38	2644.38	2644.38	1.2384e+06	783251	1.23305e+06	1.08131e+06	1.26378e+06	Glycerolipids	-	HMDB0043292	-	-	-	-
NEG01433			2-Amino-4-hydroxy-6-(D-erythro-1,2,3-trihydroxypropyl)-7,8-dihydropteridine	-6.61139	43.5978	256.236			3.95158e+08	4.16273e+08	3.61014e+08	6.94076e+08	4.70236e+08	5.24314e+08	6.70544e+08	6.74895e+08	5.44995e+08	Pteridines and derivatives	1218-98-0	HMDB0002275	C04874	ko01100//Metabolic pathways;ko00790//Folate biosynthesis	Global and overview maps;Metabolism of cofactors and vitamins	Metabolism
NEG08754			4,6-Dichloro-3-methyl-cis-1,2-dihydroxycyclohexa-3,5-diene	-6.5352	523.171	196.049			186345	6.37893e+06	23481.9	446620	557825	664835	245570	389931	359843	--	--	--	C18301	ko01120//Microbial metabolism in diverse environments;ko01220//Degradation of aromatic compounds	Global and overview maps	Metabolism
NEG05464			N&apos;-Phosphoguanidinoethyl methyl phosphate	-6.45745	277.923	278.115			58727	1.87766e+06	845395	44337.7	473401	1.08848e+06	416677	844781	2.09505e+06	--	--	--	-	-	-	-
NEG03805			Fezaflor	-6.4149	185.034	376.134			130252	709562	2644.38	2644.38	3.58802e+06	2.6434e+06	4.02176e+06	3.62072e+06	3.23866e+06	--	--	--	-	-	-	-
NEG06527			Torvoside G	-6.36385	339.917	609.806			2644.38	2644.38	2644.38	2644.38	2644.38	2644.38	2644.38	2644.38	2644.38	Steroids and steroid derivatives	184777-22-8	HMDB0030337	-	-	-	-
NEG02942			1,7-diphospho-1-epi-valienol	-6.18773	148.083	337.132			2.56287e+07	1.20866e+07	3.17517e+07	3.68843e+07	5.4639e+06	4.26776e+06	6.83335e+06	4.79542e+06	5.2347e+06	--	--	--	C21206	ko01130//Biosynthesis of antibiotics	Global and overview maps	Metabolism
NEG03255			Dihydrostreptomycin 3&apos;alpha,6-bisphosphate	-6.04534	163.84	744.552			590085	1.56483e+07	2.51522e+06	2644.38	2.00251e+07	1.40615e+07	1.8299e+07	1.6294e+07	1.99578e+07	--	--	--	-	-	-	-
NEG07368			PE-NMe(15:0/20:5(5Z,8Z,11Z,14Z,17Z))	-6.02769	392.312	739.003			268098	1.70675e+06	3.07616e+06	173178	3.33134e+06	2.28746e+06	3.45784e+06	2.5163e+06	1.00161e+06	Glycerophospholipids	-	HMDB0113030	-	-	-	-
NEG05179			Phenolic phosphate	-6.01015	259.483	175.097			1.72637e+06	1.42236e+06	1.07055e+07	477408	2644.38	2644.38	2644.38	2644.38	2644.38	--	--	--	C02734	ko01120//Microbial metabolism in diverse environments	Global and overview maps	Metabolism
NEG07259			1-Hydroxy-2-methyl-2-butenyl 4-diphosphate	-5.96047	382.792	263.097			1.75804e+06	316507	243356	414531	687912	484123	919656	583586	542119	--	--	--	C11811	ko01100//Metabolic pathways;ko01110//Biosynthesis of secondary metabolites;ko01130//Biosynthesis of antibiotics;ko00900//Terpenoid backbone biosynthesis	Global and overview maps;Metabolism of terpenoids and polyketides	Metabolism
NEG05195			3&apos;-Phosphoadenylyl sulfate	-5.83331	260.216	508.269			2.08451e+06	94501.7	183303	3.8793e+06	2644.38	2644.38	2644.38	2644.38	2644.38	--	--	--	-	-	-	-
NEG07111			Dimethylarsinate	-5.82591	374.151	137.996			3.74823e+06	4.55551e+06	2.77799e+06	4.08703e+06	4.43546e+06	4.09267e+06	4.33216e+06	3.51179e+06	3.66957e+06	Organometalloid compounds	15132-04-4	HMDB0011625	-	-	-	-
NEG04466			Phenolic phosphate	-5.79387	212.775	175.097			558823	3.13416e+06	1.04619e+07	2.54733e+06	2644.38	2644.38	2644.38	2644.38	2644.38	--	--	--	C02734	ko01120//Microbial metabolism in diverse environments	Global and overview maps	Metabolism
NEG06796			Dimethylarsinate	-5.75747	356.935	137.996			1.42726e+07	2.15694e+07	1.59862e+07	2.0471e+07	2.35702e+07	2.13811e+07	2.07932e+07	1.68642e+07	1.65081e+07	Organometalloid compounds	15132-04-4	HMDB0011625	-	-	-	-
NEG03403			2,3,4-trihydroxy-5-(3,4,5-trihydroxybenzoyloxy)benzoic acid	-5.71938	168.338	339.229			330041	149616	244415	243798	2644.38	2644.38	2644.38	2644.38	2644.38	Depsides and depsidones	-	HMDB0128311	-	-	-	-
NEG02646			Nitarsone	-5.55242	123.395	248.043			2.02771e+06	3.84752e+06	7.98032e+06	7.68374e+06	642664	131714	129354	126676	2644.38	Benzene and substituted derivatives	98-72-6	HMDB0031822	-	-	-	-
NEG01297			7-Methylguanosine 5&apos;-phosphate	-5.48635	36.2353	379.26			1.2301e+06	588324	2.23012e+06	2.75168e+06	2644.38	2644.38	2644.38	2644.38	2644.38	--	--	--	-	-	-	-
NEG06423			Teflubenzuron	-5.47708	334.445	382.114			2644.38	2644.38	145221	27972.3	2644.38	2644.38	2644.38	2644.38	2644.38	--	--	--	-	-	-	-
NEG08731			beta-D-Mannosylphosphodecaprenol	-5.45538	515.615	942.308			2644.38	2644.38	2644.38	2644.38	2644.38	2644.38	2644.38	2644.38	2644.38	--	--	--	-	-	-	-
NEG03800			S-(4-Bromophenyl)-L-cysteine	-5.4117	184.667	277.156			8.03739e+06	2.57675e+07	2.21526e+07	4.91062e+06	1.77547e+07	2.10799e+07	2.18368e+07	2.37455e+07	3.9138e+07	--	--	--	-	-	-	-
NEG09027			3b-Hydroxy-6b-(3-chloro-2-hydroxy-2-methylbutanoyloxy)-7(11)-eremophilen-12,8b-olide	-5.34013	648.498	401.899			302445	429737	232422	336264	524126	232511	317117	205839	441222	Prenol lipids	171422-90-5	HMDB0041278	-	-	-	-
NEG04345			Enilcozole	-5.33897	208.168	298.185			2644.38	2644.38	77076.5	2644.38	124553	303328	214429	641104	241479	--	--	--	-	-	-	-
NEG04124			Carmustine	-5.25328	198.402	215.056			351819	114634	8.43401e+06	1.58539e+06	2644.38	2644.38	2644.38	2644.38	2644.38	Organic carbonic acids and derivatives	154-93-8	HMDB0014407	-	-	-	-
NEG03210			Pyriprole	-5.2345	162.344	495.273			1.9398e+07	1.32258e+06	1.21336e+07	1.57718e+07	2644.38	2644.38	2644.38	2644.38	2644.38	--	--	--	-	-	-	-
NEG01213			N,N-Bis(2-chloroethyl)-DL-alanine hydrochloride	-5.19267	31.9382	251.557			2644.38	2644.38	2644.38	2644.38	2644.38	2644.38	56886.5	2644.38	2644.38	--	--	--	-	-	-	-
NEG07736			6-Phospho-2-dehydro-D-glucote	-5.19194	415.806	275.125			1.13668e+06	971877	1.0878e+06	6.22621e+06	145255	41479.6	80358.6	41252.7	37238	--	--	--	-	-	-	-
NEG01953			Phenolic phosphate	-5.18835	67.0594	175.097			1.41359e+07	1.57707e+07	5.77017e+07	9.51754e+06	2644.38	2644.38	2644.38	2644.38	2644.38	--	--	--	C02734	ko01120//Microbial metabolism in diverse environments	Global and overview maps	Metabolism
NEG08910			3,3&apos;-Dichloro-4,4&apos;-diaminodiphenyl ether	-5.17594	561.973	270.132			2644.38	11313	2644.38	8697.27	55628.8	174589	16519.2	72596.8	26631.1	--	--	--	-	-	-	-
NEG03219			Formyl-CoA	-5.07141	162.663	796.547			4.34697e+06	6.81285e+07	1.67078e+07	1.77766e+06	6.04327e+07	4.8084e+07	5.28533e+07	6.14152e+07	6.84331e+07	Purine nucleotides	13131-49-2	HMDB0003419	C00798	ko01100//Metabolic pathways;ko00630//Glyoxylate and dicarboxylate metabolism	Carbohydrate metabolism;Global and overview maps	Metabolism
NEG07873			Carmustine	-5.02082	427.529	215.056			98575.6	2.25776e+06	824099	982286	2644.38	17438.4	25010.9	25283.6	22618.4	Organic carbonic acids and derivatives	154-93-8	HMDB0014407	-	-	-	-
NEG05530			Bacteriochlorophyll a	-4.97239	282.855	912.507			87979.1	2644.38	34664.3	38254.3	2644.38	2644.38	2644.38	2644.38	2644.38	--	--	--	C11242	ko01110//Biosynthesis of secondary metabolites;ko00860//Porphyrin and chlorophyll metabolism	Global and overview maps;Metabolism of cofactors and vitamins	Metabolism
NEG03562			Carmustine	-4.94313	174.424	215.056			1.24387e+06	708388	1.0474e+07	3.04755e+06	2644.38	2644.38	2644.38	2644.38	2644.38	Organic carbonic acids and derivatives	154-93-8	HMDB0014407	-	-	-	-
NEG02083			Thiadiazolidinone	-4.89899	74.9884	327.218			8.59682e+06	8.37067e+06	5.52869e+06	5.29131e+06	4.87907e+06	4.13522e+06	5.255e+06	3.94541e+06	3.98628e+06	--	--	--	-	-	-	-
NEG07339			Dichloran	-4.85793	391.331	208.02			840694	5.23921e+06	992297	600174	1.39083e+07	1.07746e+07	8.62747e+06	1.01926e+07	6.87805e+06	--	--	--	-	-	-	-
NEG04526			XDP	-4.81454	215.349	445.19			238409	321495	64287.7	568609	2644.38	2644.38	2644.38	2644.38	2644.38	--	--	--	-	-	-	-
NEG04365			5&apos;-xanthylate(2-)	-4.6778	208.969	363.198			397299	1.98553e+06	2.94981e+06	2.58369e+06	2644.38	2644.38	2644.38	2644.38	2644.38	--	--	--	-	-	-	-
NEG06700			DG(20:4(5Z,8Z,11Z,14Z)/24:1(15Z)/0:0)	-4.62	348.062	728.155			37684.7	590601	270120	2644.38	1.10644e+06	1.4291e+06	1.16491e+06	1.60599e+06	239627	Glycerolipids	-	HMDB0007529	-	-	-	-
NEG01569			2,5-Dichloro-carboxymethylenebut-2-en-4-olide	-4.61128	51.0501	209.99			3.98912e+06	2.10895e+06	7.44065e+06	3.82005e+06	685253	549689	799138	750350	1.17603e+06	Dihydrofurans	-	HMDB0060364	C12834	ko01100//Metabolic pathways;ko01120//Microbial metabolism in diverse environments	Global and overview maps	Metabolism
NEG08831			Dehydroascorbide(1-)	-4.53409	537.849	174.107			587266	1.21455e+06	1.03253e+06	501931	3.12971e+06	3.27284e+06	3.79988e+06	2.85606e+06	3.22863e+06	Dihydrofurans	-	HMDB0062706	-	-	-	-
NEG01440			Neopterin	-4.51431	44.0415	254.221			3.33152e+07	6.59714e+07	4.97298e+07	1.59806e+07	6.53552e+07	8.85345e+07	1.32368e+08	1.63839e+08	2.69732e+08	Pteridines and derivatives	10162-32-0	HMDB0000877	C05926	ko00790//Folate biosynthesis	Metabolism of cofactors and vitamins	Metabolism
NEG02430			6,6&apos;-Dibromoindigotin	-4.47018	104.237	421.06			2644.38	2644.38	2644.38	2644.38	2644.38	2644.38	2644.38	2644.38	2644.38	--	--	--	-	-	-	-
NEG06035			Cisplatin	-4.42103	313.444	301.057			260461	92289.2	48016.1	2644.38	108410	2644.38	2644.38	2644.38	2644.38	Transition metal salts	15663-27-1	HMDB0014656	-	-	-	-
NEG06859			PE-NMe(14:0/14:1(9Z))	-4.39932	357.306	648.879			7.28525e+06	4.08533e+06	2.35873e+06	8.40305e+06	3.46767e+06	4.75903e+06	5.48593e+06	5.57789e+06	4.86499e+06	Glycerophospholipids	-	HMDB0112937	-	-	-	-
NEG05037			4-Bromophenylthiourea	-4.39427	249.949	232.119			261351	804042	1.24218e+06	1.28815e+06	2644.38	127402	57046	66823.5	405360	--	--	--	-	-	-	-
NEG05933			PE(18:0/18:0)	-4.39014	308.98	749.084			2644.38	1.11169e+06	2644.38	82323.2	2.63253e+06	2.99398e+06	3.12782e+06	2.94888e+06	4.1938e+06	Glycerophospholipids	-	HMDB0011373	C00350	ko01100//Metabolic pathways;ko01110//Biosynthesis of secondary metabolites;ko00564//Glycerophospholipid metabolism;ko04723//Retrograde endocannabinoid signaling;ko00563//Glycosylphosphatidylinositol(GPI)-anchor biosynthesis;ko04140//Autophagy - animal;ko05130//Pathogenic Escherichia coli infection	Global and overview maps;Glycan biosynthesis and metabolism;Infectious diseases;Lipid metabolism;Nervous system;Transport and catabolism	Cellular Processes;Human Diseases;Metabolism;Organismal Systems
NEG05340			Azocyclotin	-4.36141	272.406	437.227			114491	2644.38	51859.8	86585	1.44174e+06	498165	1.37155e+06	853235	1.01867e+06	--	--	--	-	-	-	-
NEG02888			Idoxuridine	-4.34707	146.379	355.104			1.54754e+06	91340	1.29055e+07	2644.38	2644.38	2644.38	2644.38	2644.38	2644.38	Pyrimidine nucleosides	54-42-2	HMDB0014394	-	-	-	-
NEG00868			Isopentenyl phosphate	-4.3404	5.22877	167.119			1.27853e+06	1.36475e+06	1.69754e+06	838528	1.44559e+06	1.26987e+06	1.41542e+06	1.32978e+06	1.19624e+06	--	--	--	C20345	ko01110//Biosynthesis of secondary metabolites;ko01130//Biosynthesis of antibiotics;ko00900//Terpenoid backbone biosynthesis	Global and overview maps;Metabolism of terpenoids and polyketides	Metabolism
NEG08228			2-Bromomaleylacetate	-4.30425	450.512	238.011			80894.2	2644.38	2644.38	2644.38	688537	679313	740343	163883	185672	--	--	--	C16249	ko01120//Microbial metabolism in diverse environments;ko01220//Degradation of aromatic compounds	Global and overview maps	Metabolism
NEG04661			1,7-diphospho-1-epi-valienol	-4.23782	222.322	337.133			1.02836e+07	5.89914e+06	9.5049e+06	1.01088e+07	2644.38	2644.38	2644.38	2644.38	2644.38	--	--	--	C21206	ko01130//Biosynthesis of antibiotics	Global and overview maps	Metabolism
NEG06328			Idoxuridine	-4.2157	328.203	355.104			273005	346104	362391	333026	18609.6	249242	301490	50670.9	2644.38	Pyrimidine nucleosides	54-42-2	HMDB0014394	-	-	-	-
NEG06810			N-Carbamoyl glucuronide lorcaserin	-4.14288	357.087	410.91			6.09834e+06	6.36322e+06	4.50421e+06	7.97725e+06	6.03258e+06	6.00965e+06	6.79944e+06	5.10227e+06	5.48865e+06	Benzazepines	-	HMDB0061159	-	-	-	-
NEG02073			Bromobenzene	-4.13829	74.5245	158.015			1.68928e+06	2.56348e+06	4.57242e+06	7.29246e+06	2644.38	2644.38	2644.38	2644.38	2644.38	--	--	--	C11036	ko00980//Metabolism of xenobiotics by cytochrome P450	Xenobiotics biodegradation and metabolism	Metabolism
NEG01969			TG(20:1(11Z)/o-18:0/20:1(11Z))	-4.08917	69.1335	930.574			2644.38	2644.38	2644.38	2644.38	1.69167e+06	2.79707e+06	4.05346e+06	2.06809e+06	1.50011e+06	Glycerolipids	-	HMDB0050851	-	-	-	-
NEG05168			1,7-diphospho-1-epi-valienol	-4.08077	258.481	337.133			6.17589e+06	3.04994e+06	3.8185e+06	1.15456e+07	2644.38	2644.38	2644.38	2644.38	2644.38	--	--	--	C21206	ko01130//Biosynthesis of antibiotics	Global and overview maps	Metabolism
NEG03129			Gemcitabine diphosphate	-4.04465	158.143	424.164			2644.38	2644.38	115935	88667.4	2644.38	2644.38	2644.38	2644.38	2644.38	Organic oxoanionic compounds	-	HMDB0060639	-	-	-	-
NEG07445			Aerophobin 1	-3.97152	396.966	477.125			2644.38	2644.38	2644.38	2644.38	2644.38	2644.38	2644.38	2644.38	2644.38	--	--	--	-	-	-	-
NEG01274			Deoxyribose triphosphate	-3.95957	34.5579	375.076			2644.38	429438	2.08276e+06	3.99987e+06	2644.38	2644.38	2644.38	2644.38	2644.38	--	--	--	-	-	-	-
NEG01759			[6,7,8,11,12,13,22-heptahydroxy-3,16-dioxo-21-(3,4,5-trihydroxybenzoyloxy)-2,17,20-trioxatetracyclo[17.3.1.0tricosa-4,6,8,10,12,14-hexaen-23-yl]oxidanesulfonic acid	-3.94576	57.913	715.514			270999	1.84627e+06	497853	2644.38	1.8774e+07	3.27473e+07	1.64723e+07	1.84635e+07	2.07898e+07	--	--	--	-	-	-	-
NEG08837			Chlorfensulphide	-3.92166	537.89	353.072			8910.7	41819.1	56682.3	9706.26	157912	155315	239148	166652	213175	--	--	--	-	-	-	-
NEG01352			[6,7,8,11,12,13,22-heptahydroxy-3,16-dioxo-21-(3,4,5-trihydroxybenzoyloxy)-2,17,20-trioxatetracyclo[17.3.1.0tricosa-4,6,8,10,12,14-hexaen-23-yl]oxidanesulfonic acid	-3.91862	38.1808	715.514			2644.38	694319	2644.38	2644.38	2.27098e+07	2.22021e+07	2.77652e+07	1.19912e+07	2.38643e+07	--	--	--	-	-	-	-
NEG04975			1,7-diphospho-1-epi-valienol	-3.88031	244.932	337.133			5.29753e+06	2.66761e+06	6.89558e+06	2.12105e+07	2644.38	2644.38	28979.9	2644.38	2644.38	--	--	--	C21206	ko01130//Biosynthesis of antibiotics	Global and overview maps	Metabolism
NEG02855			7-Methylguanosine 5&apos;-phosphate	-3.87498	144.617	379.261			2644.38	2644.38	2644.38	2644.38	2644.38	2644.38	2644.38	2644.38	2644.38	--	--	--	-	-	-	-
NEG03307			[6,7,8,11,12,13,22-heptahydroxy-3,16-dioxo-21-(3,4,5-trihydroxybenzoyloxy)-2,17,20-trioxatetracyclo[17.3.1.0tricosa-4,6,8,10,12,14-hexaen-23-yl]oxidanesulfonic acid	-3.75501	165.961	715.515			2.03741e+06	6.77823e+06	2.6624e+06	1.67144e+06	5.0462e+07	4.98956e+07	5.62131e+07	3.42531e+07	4.7464e+07	--	--	--	-	-	-	-
NEG05922			1,7-diphospho-1-epi-valienol	-3.74422	308.092	337.133			816881	407408	1.2415e+06	1.36407e+06	2644.38	2644.38	2644.38	2644.38	2644.38	--	--	--	C21206	ko01130//Biosynthesis of antibiotics	Global and overview maps	Metabolism
NEG03694			Ethiprole	-3.71759	179.244	398.209			2644.38	2644.38	2644.38	2644.38	2644.38	2644.38	2644.38	2644.38	2644.38	--	--	--	-	-	-	-
NEG06212			4-Bromophenylthiourea	-3.71546	321.491	232.119			3.84093e+06	2.96386e+06	982109	8.51845e+06	2644.38	2644.38	26005.7	2644.38	2644.38	--	--	--	-	-	-	-
NEG02331			1,7-diphospho-1-epi-valienol	-3.68177	93.8715	337.133			1.24394e+07	3.60148e+06	2.68183e+07	3.07121e+07	2644.38	2644.38	2644.38	2644.38	2644.38	--	--	--	C21206	ko01130//Biosynthesis of antibiotics	Global and overview maps	Metabolism
NEG01183			1,7-diphospho-1-epi-valienol	-3.67969	31.0687	337.133			1.05202e+07	8.80193e+06	1.05238e+08	9.27662e+06	564184	222269	439386	324093	261560	--	--	--	C21206	ko01130//Biosynthesis of antibiotics	Global and overview maps	Metabolism
NEG06867			Glycerol 1-(9Z-octadecenoate) 2-tetradecanoate 3-phosphate	-3.64333	357.6	647.88			2.77235e+06	1.86493e+06	542642	3.18222e+06	1.67926e+06	1.96316e+06	1.16019e+06	2.25948e+06	1.63553e+06	Glycerophospholipids	-	HMDB0031131	-	-	-	-
NEG04100			1,1-Dichloro-2-(dihydroxy-4&apos;-chlorophenyl)-2-(4&apos;-chlorophenyl)ethylene	-3.58459	197.5	351.03			2644.38	2644.38	2644.38	2644.38	188857	112570	273133	2644.38	2644.38	--	--	--	-	-	-	-
NEG05931			CE(16:1(9Z))	-3.37626	308.979	624.068			2644.38	1.20556e+06	2644.38	39177.6	2.81663e+06	3.39519e+06	3.32263e+06	3.45002e+06	3.52795e+06	Steroids and steroid derivatives	16711-66-3	HMDB0000658	C02530	ko04976//Bile secretion;ko04977//Vitamin digestion and absorption;ko04975//Fat digestion and absorption;ko04913//Ovarian Steroidogenesis;ko00100//Steroid biosynthesis	Digestive system;Endocrine system;Lipid metabolism	Metabolism;Organismal Systems
NEG01961			Pahutoxin	-3.29895	68.2115	437.074			2644.38	2644.38	2644.38	2644.38	2.39347e+06	384899	489082	619910	1.43946e+06	--	--	--	-	-	-	-
NEG07105			3&apos;-O-(4-Benzoyl)benzoyl ATP	-3.18925	373.352	716.398			2644.38	2644.38	2644.38	2644.38	346914	248232	290195	286559	225702	--	--	--	-	-	-	-
NEG06468			Pahutoxin	-3.13271	336.425	437.075			19196.3	88391.5	2644.38	209153	5.78258e+06	2.84829e+06	2.34131e+06	3.79107e+06	3.90484e+06	--	--	--	-	-	-	-
NEG08262			Fe(III)dicitrate	-3.08089	452.528	435.05			2644.38	2644.38	2644.38	2644.38	256256	195519	282464	230512	304520	--	--	--	C06229	ko02010//ABC transporters	Membrane transport	Environmental Information Processing
NEG06137			Pahutoxin	-3.07979	317.884	437.075			2644.38	28584.2	558345	103749	4.32982e+06	1.27954e+06	2.35583e+06	1.35373e+06	1.54026e+06	--	--	--	-	-	-	-
NEG02854			[5-(Aminomethyl)furan-3-yl]methyl diphosphate	-3.01364	144.306	288.107			6.97958e+06	711382	1.01529e+06	4.52639e+06	2644.38	2644.38	2644.38	2644.38	2644.38	--	--	--	-	-	-	-
NEG01446			Alizarin	-2.99941	44.3762	241.217			2.35203e+09	7.38133e+08	2.46741e+09	3.57761e+09	1.23392e+07	9.67319e+06	2.19414e+07	1.27689e+07	7.83741e+06	--	--	--	-	-	-	-
NEG01461			2,4-Dichloro-cis,cis-mucote	-2.90119	45.7475	212.006			2.48902e+07	1.15081e+07	1.62037e+07	1.41816e+07	2644.38	73863.1	2644.38	2644.38	2644.38	--	--	--	-	-	-	-
NEG02019			Alizarin	-2.7775	71.2571	241.218			3.22557e+08	1.19885e+07	1.66468e+08	7.95883e+07	986900	873834	4.22855e+06	1.71596e+06	2.17607e+06	--	--	--	-	-	-	-
NEG05072			Sceptrin	-2.72785	252.185	621.305			2644.38	69141.7	2644.38	2644.38	8.69718e+06	6.37114e+06	1.01068e+07	9.20233e+06	4.74411e+06	--	--	--	-	-	-	-
NEG03058			2,4-Dichlorophenoxyacetate	-2.69823	154.201	222.044			2.6178e+06	1.71736e+06	1.13946e+06	2.97803e+06	756963	407111	678680	926730	1.05581e+06	Benzene and substituted derivatives	94-75-7	HMDB0041797	C03664	ko01120//Microbial metabolism in diverse environments;ko01220//Degradation of aromatic compounds	Global and overview maps	Metabolism
NEG00977			CE(DiMe(11,3))	-2.60232	22.3495	692.126			958283	3.27251e+06	336162	471132	2.17446e+06	2.49054e+06	1.57564e+06	2.99495e+06	1.39583e+06	Steroids and steroid derivatives	-	HMDB0061667	-	-	-	-
NEG05773			Carfentrazone	-2.40731	298.986	385.144			2.77478e+06	2.36324e+06	1.05571e+06	2.39826e+06	2644.38	2644.38	2644.38	29011	2644.38	--	--	--	-	-	-	-
NEG08207			3-Iodo-4-hydroxyphenylpyruvate	-2.38459	447.906	307.061			18519.4	102730	28060.9	112958	59763.1	2644.38	58393.7	51053.7	101409	--	--	--	-	-	-	-
NEG03864			2,6-Dichlorophenolindophenol sodium salt	-2.38267	187.725	291.084			1.27971e+06	442366	7.34384e+06	1.57246e+06	3.23456e+06	1.68165e+06	833008	1.61683e+06	1.19517e+06	--	--	--	-	-	-	-
NEG04690			2,4-Dichlorophenoxyacetate	-2.37778	223.189	222.044			4.29919e+06	1.62129e+06	4.21842e+06	4.98518e+06	45144	73209.7	2644.38	2644.38	2644.38	Benzene and substituted derivatives	94-75-7	HMDB0041797	C03664	ko01120//Microbial metabolism in diverse environments;ko01220//Degradation of aromatic compounds	Global and overview maps	Metabolism
NEG05747			Nitarsone	-2.29468	297.322	248.044			148584	2644.38	2644.38	90896	654010	965362	908411	601728	416162	Benzene and substituted derivatives	98-72-6	HMDB0031822	-	-	-	-
NEG01669			2,3,4,7,8,9,15,21,22,23,28-undecahydroxy-14-(hydroxymethyl)-12,27,31,34-tetraoxo-13,25,32,35-tetraoxaoctacyclo[14.13.3.3]pentatriaconta-1,3,5(30),6,8,10,19,21,23-nonaene-20-carboxylic acid	-2.22167	55.4686	773.539			2644.38	6.16571e+06	390338	496339	2.10801e+07	2.29232e+07	2.20832e+07	2.55217e+07	8.85986e+06	--	--	--	-	-	-	-
NEG01668			2-{[hydroxy(6-hydroxy-7-methoxy-2H-1,3-benzodioxol-5-yl)methylidene]amino}acetic acid	-2.21732	55.4686	270.216			2644.38	2644.38	2644.38	2644.38	1.60885e+06	495108	1.93549e+06	1.21777e+06	3.53634e+06	Carboxylic acids and derivatives	-	HMDB0128732	-	-	-	-
NEG01342			Succinyl-CoA	-2.21514	38.0876	868.612			2644.38	2.82528e+06	2644.38	2644.38	5.01533e+07	5.17483e+07	4.96025e+07	2.95492e+07	1.32065e+07	Fatty Acyls	604-98-8	HMDB0001022	C00091	ko01100//Metabolic pathways;ko01110//Biosynthesis of secondary metabolites;ko01120//Microbial metabolism in diverse environments;ko01130//Biosynthesis of antibiotics;ko01200//Carbon metabolism;ko00630//Glyoxylate and dicarboxylate metabolism;ko01220//Degradation of aromatic compounds;ko00360//Phenylalanine metabolism;ko00650//Butanoate metabolism;ko00020//Citrate cycle (TCA cycle);ko00640//Propan…	Amino acid metabolism;Carbohydrate metabolism;Global and overview maps	Metabolism
NEG09039			5-O-(1-Carboxyvinyl)-3-phosphoshikimate	-2.18883	656.033	325.185			351536	1.11527e+06	606806	893837	1.04899e+06	1.09225e+06	1.23458e+06	1.36791e+06	974730	--	--	--	C01269	ko01100//Metabolic pathways;ko01110//Biosynthesis of secondary metabolites;ko01130//Biosynthesis of antibiotics;ko01230//Biosynthesis of amino acids;ko00400//Phenylalanine, tyrosine and tryptophan biosynthesis	Amino acid metabolism;Global and overview maps	Metabolism
NEG02345			3,3&apos;,4,4&apos;-Tetrachloroazobenzene	-2.10923	94.611	321.008			2644.38	4.17867e+07	3.21315e+07	6.63301e+07	758296	288701	258046	331150	388069	--	--	--	-	-	-	-
NEG02512			2,4-Dichlorophenoxyacetate	-1.91632	112.927	222.044			2.50471e+06	7.69169e+06	1.34481e+07	1.70497e+07	80710.8	2644.38	2644.38	2644.38	2644.38	Benzene and substituted derivatives	94-75-7	HMDB0041797	C03664	ko01120//Microbial metabolism in diverse environments;ko01220//Degradation of aromatic compounds	Global and overview maps	Metabolism
NEG04384			rcobarbital	-1.73125	210.081	304.159			1.81579e+06	4.65972e+06	1.70236e+07	1.35168e+06	387456	862290	896984	572922	413127	--	--	--	-	-	-	-
NEG08970			Disophenol	-1.69516	598.003	391.909			186055	583915	253891	346380	292229	337645	225275	347278	279802	--	--	--	-	-	-	-
NEG05782			Bromobenzene-2,3-dihydrodiol	-1.68794	299.158	192.03			833400	1.55483e+06	811379	564481	1.18649e+06	745137	1.38919e+06	332180	863335	Halohydrins	-	HMDB0060445	C14842	ko00980//Metabolism of xenobiotics by cytochrome P450	Xenobiotics biodegradation and metabolism	Metabolism
NEG03112			6-Hydroxy flavin adenine dinucleotide	-1.67744	157.401	802.555			411110	9.84564e+06	826463	375131	3.25127e+06	2.10659e+06	2.61414e+06	2.92996e+06	4.14018e+06	Flavin nucleotides	52301-43-6	HMDB0011612	-	-	-	-
NEG01154			Genistein 4&apos;,7-O-diglucuronide	-1.64389	30.028	623.491			1.36553e+06	1.17567e+06	454228	343787	1.96804e+06	2.49812e+06	2.00545e+06	3.74799e+06	4.69219e+06	--	--	--	-	-	-	-
NEG05239			1-(5&apos;-Phosphoribosyl)-5-amino-4-imidazolecarboxamide	-1.60516	263.675	339.218			330893	651946	214137	1.54058e+06	2644.38	2644.38	2644.38	2644.38	2644.38	--	--	--	-	-	-	-
NEG05671			Fenpiclonil	-1.6021	292.007	238.092			224500	391321	406066	553230	719807	914652	686816	713535	915840	--	--	--	-	-	-	-
NEG01567			Succinyl-CoA	-1.56	51.0304	868.613			2644.38	3.68019e+06	2644.38	2644.38	6.14789e+07	6.54372e+07	2.50132e+07	2.76368e+07	1.30872e+07	Fatty Acyls	604-98-8	HMDB0001022	C00091	ko01100//Metabolic pathways;ko01110//Biosynthesis of secondary metabolites;ko01120//Microbial metabolism in diverse environments;ko01130//Biosynthesis of antibiotics;ko01200//Carbon metabolism;ko00630//Glyoxylate and dicarboxylate metabolism;ko01220//Degradation of aromatic compounds;ko00360//Phenylalanine metabolism;ko00650//Butanoate metabolism;ko00020//Citrate cycle (TCA cycle);ko00640//Propan…	Amino acid metabolism;Carbohydrate metabolism;Global and overview maps	Metabolism
NEG02732			Pahutoxin	-1.50858	131.835	437.075			2644.38	2644.38	2644.38	2644.38	1.52825e+07	2.43717e+06	6.66121e+06	2.40204e+06	8.35298e+06	--	--	--	-	-	-	-
NEG08860			TG(18:4(6Z,9Z,12Z,15Z)/15:0/18:4(6Z,9Z,12Z,15Z))	-1.42924	541.466	834.279			2644.38	2644.38	2644.38	9007.99	2644.38	2644.38	2644.38	2644.38	2644.38	Glycerolipids	-	HMDB0055363	-	-	-	-
NEG03727			Chlorfensulphide	-1.36998	180.6	353.073			295623	94037.3	1.279e+06	365700	1.29769e+06	332617	322929	325857	2.30266e+06	--	--	--	-	-	-	-
NEG08391			TG(16:0/o-18:0/16:0)	-1.35139	464.373	822.396			2644.38	2644.38	2644.38	2644.38	118170	223688	247467	93230.6	114730	Glycerolipids	-	HMDB0044641	-	-	-	-
NEG04168			2-Bromo-5-hydroxy-N-[2-(4-hydroxyphenyl)ethyl]-4-methoxy-N-methylbenzamide	-1.34783	200.242	381.24			2644.38	2644.38	943156	2644.38	2644.38	2644.38	2644.38	2644.38	2644.38	--	--	--	-	-	-	-
NEG04571			3-Bromo-tyrosine	-1.33656	217.597	261.092			4.39906e+06	2.86203e+06	7.26637e+06	6.30902e+06	491670	952903	747668	755600	1.33161e+06	Carboxylic acids and derivatives	54788-30-6	HMDB0005874	-	-	-	-
NEG07601			2-Deoxy-D-ribose 1,5-bisphosphate	-1.3232	405.928	295.097			6.85839e+07	4.88426e+06	5.06585e+06	5.60624e+06	2644.38	2644.38	2644.38	2644.38	2644.38	--	--	--	-	-	-	-
NEG01489			8-Hydroxy-2,3,4-trichlorodibenzofuran	-1.2691	47.4343	288.533			2644.38	2644.38	2644.38	2644.38	2644.38	2644.38	2644.38	2644.38	2644.38	--	--	--	-	-	-	-
NEG04370			4-Nitro-6-oxohepta-2,4-dienedioate	-1.15446	209.189	216.124			796939	540621	1.67914e+06	1.54683e+06	666680	760513	1.27449e+06	709066	123746	--	--	--	-	-	-	-
NEG08705			Campesterol 6&apos;-(9Z-octadecenoyl)-glucoside	-1.13327	508.776	828.273			2644.38	2644.38	2644.38	2644.38	2644.38	2644.38	2644.38	2644.38	2644.38	--	--	--	-	-	-	-
NEG06979			Chloramben	-1.12626	365.678	207.033			746156	485437	1.98314e+06	670449	2644.38	2644.38	2644.38	2644.38	2644.38	--	--	--	-	-	-	-
NEG01408			7-Methylinosine	-1.06501	41.435	284.268			3.13615e+08	3.05849e+08	6.76794e+07	2.8139e+08	1.87193e+08	1.46475e+08	1.72867e+08	2.21243e+08	1.26492e+08	Purine nucleosides	20245-33-4	HMDB0003950	-	-	-	-
NEG02783			Lorazepam glucuronide	-1.03289	139.289	498.289			6.68591e+06	1.81705e+08	7.23541e+07	2.8535e+07	1.12228e+10	2.06919e+10	1.6125e+10	1.63998e+10	1.51522e+10	Organooxygen compounds	32781-79-6	HMDB0041917	-	-	-	-
NEG01407			Icilin	-1.03008	41.422	312.299			1.68485e+07	8.80352e+06	1.48366e+06	9.03379e+06	2644.38	2644.38	2644.38	2644.38	2644.38	--	--	--	C20171	ko04750//Inflammatory mediator regulation of TRP channels	Sensory system	Organismal Systems
NEG04725			2-(Formamido)-N1-(5&apos;-phosphoribosyl)acetamidine	-0.91652	225.662	314.209			1.22593e+06	373841	1.71077e+06	989673	2644.38	2644.38	2644.38	2644.38	2644.38	--	--	--	-	-	-	-
NEG08615			PE-NMe(20:2(11Z,14Z)/24:1(15Z))	-0.902049	495.357	869.281			2644.38	2644.38	2644.38	2644.38	2644.38	2644.38	2644.38	2644.38	2644.38	Glycerophospholipids	-	HMDB0113365	-	-	-	-
NEG04273			PQQ	-0.846021	204.574	331.213			613440	250718	1.30406e+06	245763	2644.38	2644.38	2644.38	2644.38	2644.38	--	--	--	-	-	-	-
NEG08781			Campesterol 6&apos;-(9Z-octadecenoyl)-glucoside	-0.766443	529.3	828.273			2644.38	2644.38	17784.3	2644.38	2644.38	2644.38	2644.38	2644.38	19805.9	--	--	--	-	-	-	-
NEG06937			Sodium hexafluorosilicate	-0.670515	362.62	189.063			2.91706e+07	2.03962e+07	2.09789e+07	1.63285e+07	2644.38	2644.38	2644.38	2644.38	2644.38	--	--	--	-	-	-	-
NEG07571			2-Iodo-6-methoxyphenol	-0.617098	404.249	251.041			148938	198527	44224.2	518125	2644.38	2644.38	2644.38	2644.38	2644.38	--	--	--	-	-	-	-
NEG08430			Verruculogen	-0.448857	467.327	512.574			2644.38	29792.8	2644.38	9354.37	457893	603373	689784	648943	215121	--	--	--	C20045	ko01130//Biosynthesis of antibiotics	Global and overview maps	Metabolism
NEG06235			Chlorfenprop-methyl	-0.432468	322.845	234.098			305486	446031	876967	553650	2644.38	24919.3	2644.38	2644.38	2644.38	--	--	--	-	-	-	-
NEG01830			1-(2-Carboxyphenylamino)-1-deoxy-D-ribulose 5-phosphate	-0.431565	59.5016	350.238			6.98608e+06	740001	449711	4.31221e+06	160965	83579.5	201327	190760	134138	--	--	--	C01302	ko01100//Metabolic pathways;ko01110//Biosynthesis of secondary metabolites;ko01130//Biosynthesis of antibiotics;ko01230//Biosynthesis of amino acids;ko00400//Phenylalanine, tyrosine and tryptophan biosynthesis	Amino acid metabolism;Global and overview maps	Metabolism
NEG08043			Physagulin B	-0.413289	437.147	548.086			2644.38	2644.38	2644.38	13007	53821.6	12923.3	29154.9	29735.9	81599.1	Steroids and steroid derivatives	146713-97-5	HMDB0041048	-	-	-	-
NEG03935			Zinc phosphide	-0.373229	190.62	259.182			1.67317e+07	1.06704e+07	4.13318e+06	2.53463e+07	2644.38	2644.38	2644.38	2644.38	2644.38	--	--	--	-	-	-	-
NEG07395			Novclobiocin 104	-0.333386	392.553	591.025			319430	1.37543e+06	1.66608e+06	61189.5	1.44599e+06	1.51919e+06	1.61682e+06	1.33312e+06	690386	--	--	--	C12473	ko01130//Biosynthesis of antibiotics	Global and overview maps	Metabolism
NEG04391			Ifosfamide	-0.307697	210.269	262.093			8.89217e+06	9.6891e+06	1.38128e+07	4.87255e+06	3.98098e+06	3.49543e+06	4.38281e+06	6.27074e+06	3.63628e+06	Oxazaphosphinanes	3778-73-2	HMDB0015312	C07047	ko00982//Drug metabolism - cytochrome P450	Xenobiotics biodegradation and metabolism	Metabolism
NEG06183			Cobalt sulfate	-0.275576	320.444	282.11			545727	2644.38	636640	1.10464e+06	92974.4	2644.38	246696	111953	2644.38	--	--	--	-	-	-	-
NEG05752			Chlorfenprop-methyl	-0.269207	297.814	234.098			1.40783e+06	798028	1.96326e+06	3.28401e+06	2644.38	2644.38	21765.3	2644.38	2644.38	--	--	--	-	-	-	-
NEG03862			Chlorfenprop-methyl	-0.216646	187.722	234.098			1.5657e+08	1.45017e+08	1.18526e+08	8.58763e+07	608701	544276	965131	1.35806e+06	1.6037e+06	--	--	--	-	-	-	-
NEG02029			Phytol	-0.208575	71.6538	297.538			2644.38	2644.38	2644.38	2644.38	2644.38	2644.38	2644.38	2644.38	2644.38	Prenol lipids	150-86-7	HMDB0002019	-	-	-	-
NEG07405			Fezaflor	-0.206151	392.6	376.137			2644.38	2644.38	2644.38	2644.38	532053	1.69393e+06	409113	87220	656410	--	--	--	-	-	-	-
NEG01504			Isocil	-0.0967125	48.3617	248.096			3.86033e+06	568095	3.41023e+06	5.94317e+06	2644.38	174024	2644.38	2644.38	313952	--	--	--	-	-	-	-
NEG07020			(1S,3R)-3-(2,2-Dichloroethenyl)-2,2-dimethylcyclopropanecarboxylate	-0.0332227	367.715	210.077			627417	1.27695e+06	897236	2.66248e+06	204884	104578	185804	99600.3	73097.7	--	--	--	-	-	-	-
NEG06340			4-Bromophenylacetate	0.148573	328.726	216.051			664592	1.04427e+06	2.50683e+06	2.3378e+06	2644.38	64041.6	125038	2644.38	42475.2	--	--	--	-	-	-	-
NEG03204			3-Iodo-4-hydroxyphenylpyruvate	0.170235	162.06	307.061			2.1042e+06	4.16901e+06	1.39008e+06	2.80916e+06	3.49966e+06	997942	2.73798e+06	1.44427e+06	2.60974e+06	--	--	--	-	-	-	-
NEG08854			SM(d18:0/24:0)	0.182317	540.682	818.264			2644.38	2644.38	2644.38	2644.38	2644.38	2644.38	2644.38	2644.38	2644.38	Sphingolipids	-	HMDB0012094	C00550	ko01100//Metabolic pathways;ko00600//Sphingolipid metabolism;ko04071//Sphingolipid signaling pathway	Global and overview maps;Lipid metabolism;Signal transduction	Environmental Information Processing;Metabolism
NEG08341			Aquifoliunine EII	0.239861	460.64	722.71			2644.38	2644.38	2644.38	13089.2	2644.38	2644.38	2644.38	2644.38	2644.38	-	-	HMDB0032859	-	-	-	-
NEG08164			4-Bromophenylacetate	0.24734	445.664	216.051			190922	447043	196864	511611	176207	103307	291336	248019	36470.2	--	--	--	-	-	-	-
NEG03877			Hexaflurate	0.273031	187.749	229.018			6.29563e+06	8.00347e+06	3.77256e+06	2.35182e+06	3.17292e+07	2.20608e+07	2.46242e+07	2.72709e+07	2.66754e+07	--	--	--	-	-	-	-
NEG03565			4-Bromophenylacetate	0.290576	174.491	216.051			145144	837872	3.34699e+06	1.27328e+06	2644.38	2644.38	2644.38	2644.38	2644.38	--	--	--	-	-	-	-
NEG05091			D-Ribose 5-diphosphate	0.297037	252.739	311.097			127502	466564	876544	213509	2644.38	2644.38	2644.38	2644.38	2644.38	--	--	--	-	-	-	-
NEG02502			Pyridalyl	0.338899	112.861	492.123			2644.38	2644.38	2644.38	2644.38	2644.38	2644.38	2644.38	2644.38	2644.38	--	--	--	-	-	-	-
NEG06189			Hexaflurate	0.34457	320.532	229.018			2.68314e+06	993883	1.47189e+06	2644.38	2644.38	71669	2644.38	2644.38	168996	--	--	--	-	-	-	-
NEG07089			4-Bromophenylacetate	0.344922	372.349	216.051			9.18306e+06	5.00163e+06	4.68305e+06	5.66152e+06	2644.38	2644.38	2644.38	2644.38	2644.38	--	--	--	-	-	-	-
NEG03252			Ferrichrome	0.443315	163.737	741.528			686890	5.44859e+06	4.88098e+06	2644.38	2.21653e+07	1.53327e+07	2.25202e+07	2.22127e+07	1.5792e+07	--	--	--	C06228	ko02010//ABC transporters	Membrane transport	Environmental Information Processing
NEG06757			Maraviroc	0.447624	352.005	514.673			2644.38	2644.38	2644.38	2644.38	2.82043e+06	1.28292e+06	1.49516e+06	2.67202e+06	3.54728e+06	Tropane alkaloids	376348-65-1	HMDB0015584	-	-	-	-
NEG04121			4-Bromophenylacetate	0.459324	198.277	216.051			3.16774e+06	834809	5.09328e+06	2.35383e+06	2644.38	2644.38	2644.38	2644.38	2644.38	--	--	--	-	-	-	-
NEG01050			1-(5-Phospho-D-ribosyl)-5-amino-4-imidazolecarboxylate	0.47412	25.9215	340.203			1.41777e+07	2.09605e+07	1.38457e+07	1.5123e+07	2.00724e+07	1.12887e+07	1.7041e+07	3.53623e+07	2.09993e+07	Organooxygen compounds	-	HMDB0006273	C04751	ko01100//Metabolic pathways;ko01110//Biosynthesis of secondary metabolites;ko01130//Biosynthesis of antibiotics;ko00230//Purine metabolism	Global and overview maps;Nucleotide metabolism	Metabolism
NEG05640			(R)-5-Phosphomevalote	0.569665	290.146	229.144			1.10148e+08	1.3396e+08	2.9262e+08	2.75171e+08	2.32431e+06	2.69952e+06	2.22325e+06	2.72734e+06	1.63498e+06	--	--	--	-	-	-	-
NEG02087			Selenomethionine Se-oxide	0.56978	75.3334	213.113			3.13163e+06	4.04455e+06	1.29239e+07	9.57895e+06	1.3194e+07	9.79844e+06	6.28233e+06	2.03602e+07	6.16485e+06	Carboxylic acids and derivatives	-	HMDB0060257	-	-	-	-
NEG01353			Ferrichrome	0.59233	38.1808	741.528			2644.38	1.07561e+06	2644.38	2644.38	1.59704e+07	1.45609e+07	1.90862e+07	1.54383e+07	1.79473e+07	--	--	--	C06228	ko02010//ABC transporters	Membrane transport	Environmental Information Processing
NEG07013			Bis(glycerophospho)-glycerol	0.659155	367.577	401.218			341217	239126	243081	524363	2644.38	2644.38	28349.3	2644.38	2644.38	--	--	--	-	-	-	-
NEG08916			Nedaplatin	0.66607	564.485	304.188			2644.38	13156.2	76593.5	2644.38	69911.2	44669.5	198859	55641.2	102026	--	--	--	-	-	-	-
NEG06647			4-Bromophenylacetate	0.685521	346.151	216.051			1.39384e+06	885276	1.55099e+06	1.8229e+06	756928	503003	709299	488901	426214	--	--	--	-	-	-	-
NEG07389			3-phosphonato-D-glyceroyl Phosphate(4-)	0.710718	392.513	263.012			5.40141e+06	1.55924e+07	1.86023e+07	5.31282e+06	1.80885e+07	1.62687e+07	1.7625e+07	1.15675e+07	9.56672e+06	Organic phosphoric acids and derivatives	-	HMDB0062758	-	-	-	-
NEG03506			(R)-5-Phosphomevalote	0.717142	172.423	229.144			3.57292e+06	3.9253e+06	9.13691e+06	4.25304e+06	168579	2644.38	1.00342e+06	2644.38	104756	--	--	--	-	-	-	-
NEG08394			Prochlorperazine mesylate	0.744438	464.416	567.162			95743.5	91838.2	302384	27846.2	2644.38	2644.38	2644.38	58963.2	1.00154e+06	--	--	--	-	-	-	-
NEG08655			Prochlorperazine mesylate	0.77613	501.686	567.162			2644.38	10871.8	2644.38	8419.62	2644.38	2644.38	2644.38	2644.38	2644.38	--	--	--	-	-	-	-
NEG07009			PG(a-13:0/i-12:0)	0.796515	367.184	625.801			2644.38	2644.38	2644.38	2644.38	2644.38	2644.38	2644.38	2644.38	2644.38	Glycerophospholipids	-	HMDB0116642	-	-	-	-
NEG06555			Fipronil	0.94599	341.058	438.155			107648	2644.38	2644.38	284894	2644.38	21067.3	2644.38	2644.38	2644.38	--	--	--	-	-	-	-
NEG02396			Selenomethionine Se-oxide	0.95262	101.269	213.113			2.62092e+06	5.60722e+06	5.42195e+06	2.05746e+06	6.57112e+07	4.06877e+07	8.80166e+07	4.39348e+07	1.94776e+07	Carboxylic acids and derivatives	-	HMDB0060257	-	-	-	-
NEG02804			ADPribose 2&apos;-phosphate	0.99942	140.389	640.304			156405	2644.38	2644.38	2644.38	1.29338e+07	1.88146e+07	7.03172e+06	1.01193e+07	1.79568e+07	--	--	--	-	-	-	-
NEG07578			2-Bromo-1H-indole-3-carboxaldehyde	1.01273	404.687	225.062			254341	582635	369358	287069	3.31658e+06	3.81692e+06	4.03473e+06	3.79222e+06	3.20781e+06	Indoles and derivatives	119910-45-1	HMDB0040147	-	-	-	-
NEG05487			Selenomethionine Se-oxide	1.08721	279.437	213.113			2.47149e+06	1.07013e+06	2.27298e+06	2.52116e+06	385932	404340	684464	657626	704602	Carboxylic acids and derivatives	-	HMDB0060257	-	-	-	-
NEG04815			(R)-5-Phosphomevalote	1.12968	231.247	229.145			2.79965e+07	1.67029e+07	3.11635e+07	3.69637e+07	139938	1.20027e+06	1.75151e+06	758753	206333	--	--	--	-	-	-	-
NEG07755			Orthoperiodic acid	1.29174	417.448	228.948			29352.4	2644.38	18100.8	79893.9	2644.38	2644.38	2644.38	2644.38	18455.9	Other non-metal halides	10450-60-9	HMDB0034831	-	-	-	-
NEG02581			Chloroneb	1.33502	116.438	208.061			1.80279e+07	1.98248e+07	2.8499e+07	4.42233e+07	2644.38	2644.38	186190	2644.38	2644.38	--	--	--	-	-	-	-
NEG04555			D-Glucosamine 6-phosphate	1.33979	217.01	260.159			1.0848e+07	4.1721e+06	1.56862e+07	4.39731e+06	2644.38	2644.38	2644.38	2644.38	2644.38	Organooxygen compounds	3616-42-0	HMDB0001254	C00352	ko01100//Metabolic pathways;ko01130//Biosynthesis of antibiotics;ko00250//Alanine, aspartate and glutamate metabolism;ko00520//Amino sugar and nucleotide sugar metabolism;ko04931//Insulin resistance	Amino acid metabolism;Carbohydrate metabolism;Endocrine and metabolic diseases;Global and overview maps	Human Diseases;Metabolism
NEG03889			(R)-5-Phosphomevalote	1.37132	188.312	229.145			1.37651e+06	433444	8.77347e+06	3.34814e+06	326125	2644.38	468887	2644.38	95785.9	--	--	--	-	-	-	-
NEG01444			Nicotite D-ribonucleoside	1.37195	44.248	257.24			3.43783e+07	3.22664e+07	2.82051e+07	4.61206e+07	3.54809e+07	4.15416e+07	3.26585e+07	5.29843e+07	3.9885e+07	--	--	--	-	-	-	-
NEG01878			Monoiodothyronine	1.38223	61.8165	400.188			7.00081e+06	4.10648e+06	1.41244e+08	2.26378e+07	27506.2	2644.38	2644.38	2644.38	2644.38	Carboxylic acids and derivatives	29354-16-3	HMDB0000793	-	-	-	-
NEG04127			gamma-Glutamyl-Se-methylselenocysteine	1.38534	198.462	312.201			843381	1.3887e+06	1.24187e+06	1.65956e+06	2644.38	2644.38	2644.38	2644.38	2644.38	Carboxylic acids and derivatives	-	HMDB0010716	C05695	ko00450//Selenocompound metabolism	Metabolism of other amino acids	Metabolism
NEG01462			Wedelolactone	1.4154	45.7798	315.254			8.54915e+06	2.90233e+06	3.8682e+06	4.39822e+06	2.17311e+06	1.87991e+06	3.24999e+06	1.85656e+06	3.97723e+06	--	--	--	-	-	-	-
NEG04581			Selenomethionine Se-oxide	1.42693	218.15	213.113			2.57697e+06	2.17746e+06	3.61216e+06	3.36109e+06	2644.38	108538	2644.38	2644.38	65706.2	Carboxylic acids and derivatives	-	HMDB0060257	-	-	-	-
NEG02081			Wedelolactone	1.43348	74.8897	315.254			2.08172e+07	1.55274e+07	1.1608e+07	1.26617e+07	8.42518e+06	3.20499e+06	7.04668e+06	4.29474e+06	8.96305e+06	--	--	--	-	-	-	-
NEG06871			6alpha-Chloro-17-acetoxyprogesterone	1.50176	357.856	407.951			2644.38	2644.38	2644.38	2644.38	2644.38	2644.38	2644.38	2644.38	2644.38	--	--	--	-	-	-	-
NEG04165			Lorazepam glucuronide	1.54628	200.212	498.29			140521	2644.38	79353.1	2644.38	1.58045e+06	3.85282e+06	4.20463e+06	5.00268e+06	2.42979e+06	Organooxygen compounds	32781-79-6	HMDB0041917	-	-	-	-
NEG02756			Nornitrogen mustard	1.58176	134.895	143.035			657734	3.18876e+07	1.13743e+06	4.74727e+06	2.98573e+08	1.69698e+08	2.20975e+08	2.33003e+08	3.13234e+08	Organonitrogen compounds	-	HMDB0060688	C16552	ko00982//Drug metabolism - cytochrome P450	Xenobiotics biodegradation and metabolism	Metabolism
NEG07984			3-Bromo-2Z-heptenoic acid	1.58484	434.04	208.073			55846.1	231314	88013.5	240175	27157.6	27412.7	16738.7	2644.38	2644.38	--	--	--	-	-	-	-
NEG01553			Aluminum acetoacetate	1.59448	50.7554	331.231			1.54334e+06	1.36261e+06	1.30617e+06	1.97975e+06	2644.38	2644.38	2644.38	2644.38	2644.38	--	--	--	-	-	-	-
NEG08051			Tamsulosin hydrochloride	1.62409	437.765	445.981			2644.38	2644.38	2644.38	2644.38	468479	567382	733715	665756	224402	Benzene and substituted derivatives	106133-20-4	HMDB0014844	-	-	-	-
NEG01888			CDP-ethanolamine	1.63904	62.8369	447.252			265603	1.5118e+07	2644.38	373508	683712	492051	782972	1.21525e+06	829975	Pyrimidine nucleotides	3036-18-8	HMDB0001564	C00570	ko01100//Metabolic pathways;ko00564//Glycerophospholipid metabolism	Global and overview maps;Lipid metabolism	Metabolism
NEG02527			Reduced 2,6-Dichlorophenolindophenol	1.65508	114.213	271.119			2644.38	2644.38	2644.38	2644.38	2644.38	2644.38	2644.38	2644.38	2644.38	Benzofurans	4430-20-0	HMDB0036699	-	-	-	-
NEG05850			Bis(glycerophospho)-glycerol	1.80732	304.409	401.219			1.36617e+06	760866	2.01329e+06	2.4572e+06	2644.38	2644.38	2644.38	2644.38	2644.38	--	--	--	-	-	-	-
NEG08802			Nummularine B	1.84508	533.948	592.706			2644.38	2644.38	2644.38	2644.38	2644.38	2644.38	2644.38	2644.38	2644.38	Carboxylic acids and derivatives	53947-96-9	HMDB0029334	-	-	-	-
NEG07549			Nornitrogen mustard	1.86766	404.076	143.035			1.52445e+06	5.15436e+06	2.08768e+06	1.52341e+06	7.82115e+06	5.75503e+06	6.60186e+06	5.56331e+06	9.27414e+06	Organonitrogen compounds	-	HMDB0060688	C16552	ko00982//Drug metabolism - cytochrome P450	Xenobiotics biodegradation and metabolism	Metabolism
NEG06664			Bis(2-chloro-1-methylethyl)ether	1.94873	346.954	172.073			2644.38	1.0066e+06	1.06048e+06	535495	6.70386e+06	3.88343e+06	6.44427e+06	5.54895e+06	4.40021e+06	--	--	--	-	-	-	-
NEG02190			Hexaflurate	1.99907	83.3273	229.018			4.59079e+06	4.88252e+06	6.58367e+06	1.21441e+07	517383	122148	2644.38	170537	2644.38	--	--	--	-	-	-	-
NEG03538			Lorazepam glucuronide	2.00594	173.73	498.29			3.22099e+07	5.76739e+06	1.66216e+07	2.23875e+07	5.02763e+08	4.92748e+07	3.70414e+07	3.71803e+07	8.23391e+08	Organooxygen compounds	32781-79-6	HMDB0041917	-	-	-	-
NEG01687			CDP-glycerol	2.10086	56.1358	478.263			2644.38	921163	1.08022e+06	498671	162447	1.01257e+06	395594	1.05122e+06	1.36793e+06	Glycerophospholipids	-	HMDB0059599	C00513	ko00564//Glycerophospholipid metabolism	Lipid metabolism	Metabolism
NEG05329			Pipobroman	2.12272	271.037	357.062			26819	174681	236236	216248	312352	338178	416620	231265	185729	Diazinanes	54-91-1	HMDB0014381	-	-	-	-
NEG05803			Histamine Phosphate	2.13573	300.447	308.143			72826.8	149817	235860	137209	884244	483200	665513	954166	817860	--	--	--	-	-	-	-
NEG02446			(2R)-O-Phospho-3-sulfolactate	2.1458	105.963	251.129			2.64448e+08	2.4206e+08	4.43606e+08	3.24787e+08	2644.38	2644.38	2644.38	2644.38	2644.38	--	--	--	C11536	ko01120//Microbial metabolism in diverse environments	Global and overview maps	Metabolism
NEG03391			2,6-Dichloro-p-benzoquinone	2.19255	168.03	177.993			5.36126e+06	2.66125e+06	1.13816e+07	1.58987e+07	1.52786e+06	1.27793e+06	582625	911816	1.30242e+06	--	--	--	C21103	ko01120//Microbial metabolism in diverse environments	Global and overview maps	Metabolism
NEG04664			3,5-Dinitroguaiacol	2.20122	222.745	215.14			5.99343e+06	2.08608e+06	3.42294e+06	3.9519e+06	1.83459e+06	1.73604e+06	1.44018e+06	1.84579e+06	2.46056e+06	--	--	--	-	-	-	-
NEG06036			Aurothioglucose	2.21978	313.45	393.188			104092	2644.38	554125	189960	2644.38	2644.38	2644.38	2644.38	2644.38	--	--	--	-	-	-	-
NEG08752			4-(N-Maleimido)benzyltrimethylammonium iodide	2.22446	523.066	373.21			2644.38	24712.3	2644.38	19098.4	2644.38	2644.38	13636.3	2644.38	2644.38	--	--	--	-	-	-	-
NEG01747			Ferrichrome	2.23924	57.5849	741.529			2644.38	1.61289e+06	2644.38	2644.38	2.01454e+07	1.83528e+07	1.06647e+07	1.27642e+07	1.18501e+07	--	--	--	C06228	ko02010//ABC transporters	Membrane transport	Environmental Information Processing
NEG07199			Nornitrogen mustard	2.24945	379.272	143.035			2.88239e+06	4.01346e+06	2.28953e+06	4.37589e+06	3.70424e+06	3.16698e+06	3.2164e+06	3.1262e+06	3.75281e+06	Organonitrogen compounds	-	HMDB0060688	C16552	ko00982//Drug metabolism - cytochrome P450	Xenobiotics biodegradation and metabolism	Metabolism
NEG08848			SM(d18:1/24:0)	2.25157	540.186	817.258			2644.38	2644.38	2644.38	2644.38	2644.38	2644.38	2644.38	2644.38	2644.38	Sphingolipids	-	HMDB0011697	-	-	-	-
NEG05891			Nornitrogen mustard	2.25775	305.469	143.035			8.224e+06	3.56711e+06	4.73043e+06	2.39413e+06	1.87581e+07	1.40406e+07	1.27563e+07	1.44519e+07	4.00623e+07	Organonitrogen compounds	-	HMDB0060688	C16552	ko00982//Drug metabolism - cytochrome P450	Xenobiotics biodegradation and metabolism	Metabolism
NEG08061			Nornitrogen mustard	2.28254	438.527	143.035			2644.38	1.98644e+06	3.49685e+06	1.46836e+06	3.50892e+06	2.10271e+06	1.71585e+06	1.84149e+06	3.30251e+06	Organonitrogen compounds	-	HMDB0060688	C16552	ko00982//Drug metabolism - cytochrome P450	Xenobiotics biodegradation and metabolism	Metabolism
NEG05391			Nornitrogen mustard	2.33431	274.504	143.035			2644.38	801838	1.90833e+06	626242	3.4881e+06	2.53229e+06	2.8e+06	2.61622e+06	4.30479e+06	Organonitrogen compounds	-	HMDB0060688	C16552	ko00982//Drug metabolism - cytochrome P450	Xenobiotics biodegradation and metabolism	Metabolism
NEG04540			Fluorodifen	2.36056	216.238	329.208			752793	9.55904e+06	854008	3.32548e+06	2644.38	2644.38	2644.38	2644.38	2644.38	--	--	--	-	-	-	-
NEG04276			Nornitrogen mustard	2.38396	204.632	143.035			1.99991e+06	4.97231e+06	6.23604e+06	6.50166e+06	1.75658e+07	1.2526e+07	1.43799e+07	2.01226e+07	1.89229e+07	Organonitrogen compounds	-	HMDB0060688	C16552	ko00982//Drug metabolism - cytochrome P450	Xenobiotics biodegradation and metabolism	Metabolism
NEG03487			Nornitrogen mustard	2.45802	171.769	143.035			3.77444e+06	2.3589e+07	1.56961e+07	5.45561e+06	2.45997e+08	1.76926e+08	2.16121e+08	2.5061e+08	2.10858e+08	Organonitrogen compounds	-	HMDB0060688	C16552	ko00982//Drug metabolism - cytochrome P450	Xenobiotics biodegradation and metabolism	Metabolism
NEG06556			Nornitrogen mustard	2.49087	341.161	143.035			1.09948e+06	2.57372e+06	2.28413e+06	1.6122e+06	3.48284e+06	2.11163e+06	1.78896e+06	3.20782e+06	1.24027e+07	Organonitrogen compounds	-	HMDB0060688	C16552	ko00982//Drug metabolism - cytochrome P450	Xenobiotics biodegradation and metabolism	Metabolism
NEG05814			(2R)-O-Phospho-3-sulfolactate	2.50461	300.92	251.129			87183	647831	622998	2.80519e+06	36472	2644.38	100968	2644.38	2644.38	--	--	--	C11536	ko01120//Microbial metabolism in diverse environments	Global and overview maps	Metabolism
NEG04081			1-Chloro-2,2-bis(4&apos;-chlorophenyl)ethane	2.53004	196.659	286.604			2644.38	95029.5	281070	2644.38	2644.38	2644.38	2644.38	2644.38	2644.38	--	--	--	-	-	-	-
NEG02717			(1R,6R)-6-Hydroxy-2-succinylcyclohexa-2,4-diene-1-carboxylate	2.58961	129.614	241.217			3.02871e+07	4.47166e+06	1.90866e+07	2.9624e+07	197566	2644.38	1.03275e+07	737248	1.53239e+06	--	--	--	C05817	ko01100//Metabolic pathways;ko01110//Biosynthesis of secondary metabolites;ko00130//Ubiquinone and other terpenoid-quinone biosynthesis	Global and overview maps;Metabolism of cofactors and vitamins	Metabolism
NEG01585			Selenocystine	2.80664	51.7495	335.099			7.5322e+06	4.59845e+06	7.64083e+06	1.2914e+07	1.85276e+06	1.86567e+06	1.26616e+06	1.63824e+06	1.57584e+06	Carboxylic acids and derivatives	1464-43-3	HMDB0004122	-	-	-	-
NEG02478			(1R,6R)-6-Hydroxy-2-succinylcyclohexa-2,4-diene-1-carboxylate	2.96335	109.335	241.217			3.03646e+07	2.10948e+06	1.45051e+07	2.94787e+07	587362	890537	5.93851e+06	1.5741e+06	1.44953e+06	--	--	--	C05817	ko01100//Metabolic pathways;ko01110//Biosynthesis of secondary metabolites;ko00130//Ubiquinone and other terpenoid-quinone biosynthesis	Global and overview maps;Metabolism of cofactors and vitamins	Metabolism
NEG05337			Ifosfamide	3.02421	272.108	262.094			1.4067e+06	1.37935e+06	247397	2.18165e+06	301902	207000	192834	347321	344148	Oxazaphosphinanes	3778-73-2	HMDB0015312	C07047	ko00982//Drug metabolism - cytochrome P450	Xenobiotics biodegradation and metabolism	Metabolism
NEG01995			2-Aminoadenosine	3.1105	70.2501	283.264			3.9272e+08	1.3545e+08	3.2849e+07	1.41486e+08	3.81971e+07	2.0398e+07	4.27262e+07	1.1666e+08	3.12869e+07	--	--	--	-	-	-	-
NEG02840			Glyphosine	3.12651	143.47	264.088			2644.38	97183.7	2644.38	1.18829e+06	2644.38	2644.38	2644.38	2644.38	2644.38	--	--	--	-	-	-	-
NEG07796			Isocil	3.16017	422.272	248.097			468893	18799.7	782361	90732.3	929983	2.06303e+06	1.42121e+06	806647	66973.7	--	--	--	-	-	-	-
NEG06869			Ferricyanide	3.19035	357.817	212.957			2.8785e+06	3.49035e+06	2.7014e+06	3.11003e+06	2.12577e+06	2.36344e+06	1.89486e+06	1.84973e+06	2.20443e+06	Cyanide salts	13601-19-9	HMDB0032287	-	-	-	-
NEG06512			Pimelea factor P2	3.23509	338.882	639.797			2644.38	2644.38	2644.38	2644.38	2644.38	2644.38	2644.38	2644.38	2644.38	--	--	--	-	-	-	-
NEG06949			Pamidrote	3.25719	363.492	236.078			552403	721510	851536	1.85358e+06	566520	682915	735592	529668	419475	--	--	--	-	-	-	-
NEG05067			Benoxacor	3.31092	252.064	261.125			267893	1.5446e+06	1.34299e+06	700725	547105	497580	582942	625830	605846	--	--	--	-	-	-	-
NEG02830			2-Aminoadenosine	3.3623	142.838	283.264			3.6843e+08	8.0324e+07	3.75511e+07	7.66585e+07	5.04174e+07	4.18161e+07	1.93961e+07	6.22486e+07	3.84645e+07	--	--	--	-	-	-	-
NEG08840			4-[N-(p-Coumaroyl)serotonin-4&apos;-yl]-N-feruloylserotonin	3.39628	538.475	673.735			2644.38	2644.38	2644.38	2644.38	2644.38	2644.38	2644.38	2644.38	2644.38	--	--	--	-	-	-	-
NEG07700			Selenocystine	3.45384	413.19	335.099			75506.3	68710.1	26545.2	283689	2644.38	2644.38	66854.8	151659	155151	Carboxylic acids and derivatives	1464-43-3	HMDB0004122	-	-	-	-
NEG03022			Acetoacetyl-CoA	3.53587	152.004	852.618			282451	9.93637e+06	208433	96154	2.96186e+06	865527	2.40844e+06	3.41566e+06	2.60248e+06	Fatty Acyls	1420-36-6	HMDB0001484	C00332	ko01100//Metabolic pathways;ko01110//Biosynthesis of secondary metabolites;ko01120//Microbial metabolism in diverse environments;ko01130//Biosynthesis of antibiotics;ko01200//Carbon metabolism;ko00630//Glyoxylate and dicarboxylate metabolism;ko00310//Lysine degradation;ko00380//Tryptophan metabolism;ko00650//Butanoate metabolism;ko00900//Terpenoid backbone biosynthesis;ko00071//Fatty acid degrada…	Amino acid metabolism;Carbohydrate metabolism;Global and overview maps;Lipid metabolism;Metabolism of terpenoids and polyketides	Metabolism
NEG04209			5-Diazouracil	3.55073	202.039	139.092			398907	1.11649e+06	930363	768782	1.53671e+06	1.24085e+06	1.61519e+06	1.58661e+06	1.31801e+06	--	--	--	-	-	-	-
NEG04699			Dichlormid	3.56821	224.525	209.093			759854	789150	1.7159e+06	536419	92079	2644.38	2644.38	2644.38	2644.38	--	--	--	-	-	-	-
NEG06199			Chloranocryl	3.60753	320.791	231.099			593993	612528	2.48367e+06	959773	641785	716495	832944	644566	149463	--	--	--	-	-	-	-
NEG07773			Dichlozoline	3.62956	420.243	275.108			574890	1.61035e+06	314272	7.16243e+06	244628	258485	167104	168492	272705	--	--	--	-	-	-	-
NEG01437			Methylgallic acid-O-sulphate	3.63326	43.9679	265.217			519426	846479	2644.38	2644.38	102014	2.34146e+06	3.05315e+06	558889	2644.38	Benzene and substituted derivatives	-	HMDB0060005	-	-	-	-
NEG03592			2-Aminoadenosine	3.79121	175.132	283.264			3.63135e+07	2.9727e+07	1.15316e+07	1.36206e+07	1.78477e+07	2.02354e+07	3.40729e+07	2.16358e+07	1.3649e+07	--	--	--	-	-	-	-
NEG04634			Glyphosine	3.90248	220.935	264.088			362927	120849	2.33291e+06	755013	2644.38	2644.38	2644.38	2644.38	2644.38	--	--	--	-	-	-	-
NEG06752			3,4-Dichloroaniline	3.96702	351.536	163.025			36498.3	491203	2644.38	163343	2.57313e+06	2.49074e+06	3.04449e+06	1.81853e+06	1.15238e+06	--	--	--	-	-	-	-
NEG06939			3,4-Dichloroaniline	4.05481	363.125	163.025			2.31224e+06	918512	2.662e+07	601948	3.59612e+06	2.66113e+06	3.40365e+06	2.34645e+06	1.64044e+06	--	--	--	-	-	-	-
NEG06531			Bromofenofos	4.05668	340.196	582.78			2644.38	2644.38	2644.38	25047.4	2644.38	2644.38	2644.38	2644.38	10575.1	--	--	--	-	-	-	-
NEG06749			Pamidrote	4.06626	351.49	236.078			349917	331778	589013	801726	465187	384557	519954	329927	344755	--	--	--	-	-	-	-
NEG07370			1D-myo-Inositol 1,5-bis(diphosphate) 2,3,4,6-tetrakisphosphate	4.13113	392.346	821.006			2644.38	804684	1.17028e+06	60324.9	1.55742e+06	816877	1.54733e+06	1.43312e+06	374051	--	--	--	C20690	ko04070//Phosphatidylinositol signaling system	Signal transduction	Environmental Information Processing
NEG03080			Fluoroacetyl-CoA	4.14607	155.644	828.572			60994.3	6.07266e+06	614785	53528.5	988853	1.004e+06	816646	1.18887e+06	1.62903e+06	--	--	--	-	-	-	-
NEG06060			3,4-Dichloroaniline	4.15217	314.307	163.025			117616	2644.38	2644.38	2644.38	1.18059e+06	3.41264e+06	2.06533e+06	1.05875e+06	2.41878e+06	--	--	--	-	-	-	-
NEG07660			3,4-Dichloroaniline	4.19754	410.25	163.025			630524	1.23955e+06	510204	1.92475e+06	3.68426e+06	2.45232e+06	2.55073e+06	1.94496e+06	1.58254e+06	--	--	--	-	-	-	-
NEG04548			3,4-Dichloroaniline	4.21197	216.614	163.025			2644.38	2644.38	2644.38	2644.38	2.34862e+06	5.18714e+06	5.38269e+06	4.85511e+06	2.16995e+06	--	--	--	-	-	-	-
NEG08932			S-(2,2-Dichloro-1-hydroxy)ethyl glutathione	4.23316	579.104	421.275			2644.38	2644.38	37464.5	2644.38	2644.38	2644.38	2644.38	2644.38	2644.38	Carboxylic acids and derivatives	-	HMDB0060506	C14861	ko00980//Metabolism of xenobiotics by cytochrome P450	Xenobiotics biodegradation and metabolism	Metabolism
NEG05118			sn-Glycerol 3-phosphate	4.45116	254.101	173.082			2.50177e+06	2.61462e+06	4.81851e+06	2.26782e+06	2644.38	2644.38	2644.38	2644.38	2644.38	Glycerophospholipids	20883	HMDB0000126	C00093	ko01100//Metabolic pathways;ko01110//Biosynthesis of secondary metabolites;ko00564//Glycerophospholipid metabolism;ko05231//Choline metabolism in cancer;ko02010//ABC transporters;ko00561//Glycerolipid metabolism	Cancers;Global and overview maps;Lipid metabolism;Membrane transport	Environmental Information Processing;Human Diseases;Metabolism
NEG07880			Pamidrote	4.4679	427.671	236.078			237710	226630	242815	204441	584025	569106	473425	399109	562115	--	--	--	-	-	-	-
NEG06154			2,4-DP	4.49032	318.781	236.072			1.82031e+06	2.10338e+06	1.4604e+06	2.31997e+06	206451	109770	277414	247922	42569	--	--	--	-	-	-	-
NEG06824			Avadharidine	4.49248	357.115	686.815			1.29391e+07	1.12696e+07	6.63896e+06	1.46317e+07	9.96292e+06	1.14886e+07	1.2637e+07	1.06163e+07	9.99493e+06	--	--	--	-	-	-	-
NEG02760			Sceptrin	4.49532	134.958	621.31			2644.38	2644.38	2644.38	362679	2644.38	2644.38	2644.38	2644.38	2644.38	--	--	--	-	-	-	-
NEG04423			Cyanotriphenylborate	4.53103	211.739	292.138			70190.5	2644.38	289864	416710	2644.38	2644.38	2644.38	2644.38	2644.38	--	--	--	-	-	-	-
NEG03465			sn-Glycero-3-phospho-1-inositol	4.67863	171.214	335.223			1.07143e+07	6.56519e+06	2644.38	1.48506e+07	2644.38	2644.38	2644.38	2644.38	2644.38	Glycerophospholipids	-	HMDB0011649	-	-	-	-
NEG06151			Methazole	4.68431	318.175	262.07			122041	316237	396856	2644.38	1.07006e+06	1.32082e+06	1.59592e+06	679211	836894	--	--	--	-	-	-	-
NEG05178			1-Palmitoyl-2-(5-hydroxy-8-oxo-6-octenedioyl)-sn-glycero-3-phosphatidylcholine	4.71483	259.463	666.803			24530.7	93815.4	2644.38	21065.1	2644.38	2644.38	2644.38	2644.38	2644.38	--	--	--	-	-	-	-
NEG05841			sn-Glycerol 3-phosphate	4.74618	303.562	173.082			1.87188e+07	1.75489e+07	2.9091e+07	4.13105e+07	2.41132e+06	2.77866e+06	4.96182e+06	4.8925e+06	1.42379e+07	Glycerophospholipids	20883	HMDB0000126	C00093	ko01100//Metabolic pathways;ko01110//Biosynthesis of secondary metabolites;ko00564//Glycerophospholipid metabolism;ko05231//Choline metabolism in cancer;ko02010//ABC transporters;ko00561//Glycerolipid metabolism	Cancers;Global and overview maps;Lipid metabolism;Membrane transport	Environmental Information Processing;Human Diseases;Metabolism
NEG04909			IDP	4.76643	239.644	429.195			7.23516e+06	2.9632e+06	5.25404e+06	2.23299e+07	2644.38	2644.38	2644.38	2644.38	162459	Purine nucleotides	31506	HMDB0003335	C00104	ko00230//Purine metabolism	Nucleotide metabolism	Metabolism
NEG08632			5alpha-Androstan-17beta-ol propiote	4.87112	499.663	333.529			2644.38	2644.38	2644.38	2644.38	229032	144606	293828	458951	486219	--	--	--	-	-	-	-
NEG07859			Zoledronate	4.87677	426.179	273.098			441963	295182	552429	926212	178350	169755	194483	202349	206577	Organic phosphonic acids and derivatives	118072-93-8	HMDB0014543	-	-	-	-
NEG08281			2-Iodo-6-methoxyphenol	5.02973	454.772	251.042			23426.4	46753	22516.7	123504	70640.5	107997	407323	40962.7	61353.8	--	--	--	-	-	-	-
NEG07634			4-Bromophenylacetate	5.03044	408.527	216.052			5.34146e+06	1.97979e+06	1.31951e+06	4.23834e+06	8.53509e+06	6.1321e+06	4.2391e+06	3.37075e+06	4.21139e+06	--	--	--	-	-	-	-
NEG08323			D-Ribose 5-diphosphate	5.17333	459.351	311.099			14395.7	571900	2644.38	2.15851e+06	2644.38	2644.38	2644.38	2644.38	2644.38	--	--	--	-	-	-	-
NEG06785			D-Ribose 5-diphosphate	5.18729	356.047	311.099			21297	2644.38	1.5122e+06	185688	76705.3	101014	2644.38	155004	140374	--	--	--	-	-	-	-
NEG08083			D-Ribose 5-diphosphate	5.19645	440.358	311.099			2644.38	2644.38	2644.38	2644.38	2644.38	2644.38	2644.38	2644.38	2644.38	--	--	--	-	-	-	-
NEG07627			UTP	5.24021	407.827	485.151			2644.38	2644.38	2644.38	14314	2644.38	2644.38	2644.38	2644.38	2644.38	Pyrimidine nucleotides	63-39-8	HMDB0000285	C00075	ko01100//Metabolic pathways;ko00240//Pyrimidine metabolism;ko04080//Neuroactive ligand-receptor interaction	Global and overview maps;Nucleotide metabolism;Signaling molecules and interaction	Environmental Information Processing;Metabolism
NEG07622			D-Ribose 5-diphosphate	5.2894	407.674	311.099			618450	153278	91972.5	1.04464e+06	2644.38	2644.38	2644.38	2644.38	2644.38	--	--	--	-	-	-	-
NEG01347			(2E)-Pentenoyl-CoA	5.31362	38.1455	846.622			2644.38	8.54169e+06	386690	2644.38	2.87214e+07	1.10666e+07	2.14619e+07	1.46418e+07	2.11711e+07	Fatty Acyls	-	HMDB0062230	-	-	-	-
NEG01105			Pyriprole	5.35394	28.6547	495.278			2.27144e+06	8.81361e+06	5.23826e+06	4.96825e+06	2.04489e+07	2.25393e+07	2.88793e+07	2.90671e+07	1.38149e+07	--	--	--	-	-	-	-
NEG05918			Chloramphenicol	5.36112	307.679	324.138			136074	90585.3	1.01761e+06	195681	239540	324555	133539	196686	282359	Benzene and substituted derivatives	56-75-7	HMDB0014589	-	-	-	-
NEG06651			all-trans-Heptaprenyl diphosphate	5.43274	346.162	655.805			2644.38	2644.38	2644.38	2644.38	2644.38	2644.38	2644.38	2644.38	2644.38	Prenol lipids	-	HMDB0012187	C04216	ko01110//Biosynthesis of secondary metabolites;ko00900//Terpenoid backbone biosynthesis	Global and overview maps;Metabolism of terpenoids and polyketides	Metabolism
NEG02169			Tetrachlorosalicylanilide	5.45023	81.4764	352.021			2644.38	264717	509723	1.37911e+07	2644.38	2644.38	2644.38	2644.38	2644.38	--	--	--	-	-	-	-
NEG07285			Pyridinitril	5.58873	386.08	275.114			1.56672e+06	1.17429e+06	1.99569e+06	2.1851e+06	2644.38	2644.38	2644.38	2644.38	11704.4	--	--	--	-	-	-	-
NEG03645			Nitarsone	5.63695	177.002	248.046			4.21879e+06	1.13326e+06	1.71543e+06	1.63176e+06	3.33459e+06	1.99182e+06	1.37232e+06	3.31446e+06	2.29392e+06	Benzene and substituted derivatives	98-72-6	HMDB0031822	-	-	-	-
NEG03788			UDP-2-acetamido-2,6-dideoxy-beta-L-talose	5.67372	183.772	592.365			2644.38	2.33721e+06	2644.38	2644.38	1.80167e+07	1.28366e+07	1.65614e+07	1.50786e+07	8.82282e+06	--	--	--	-	-	-	-
NEG06253			1-Phosphatidyl-1D-myo-inositol 3,4-bisphosphate	5.7186	324.041	546.164			2644.38	2644.38	2644.38	2644.38	2644.38	2644.38	2644.38	2644.38	2644.38	Glycerophospholipids	-	HMDB0062327	C11554	ko01100//Metabolic pathways;ko00562//Inositol phosphate metabolism;ko04070//Phosphatidylinositol signaling system;ko04914//Progesterone-mediated oocyte maturation;ko04810//Regulation of actin cytoskeleton	Carbohydrate metabolism;Cell motility;Endocrine system;Global and overview maps;Signal transduction	Cellular Processes;Environmental Information Processing;Metabolism;Organismal Systems
NEG04053			5-Fluorodeoxyuridine monophosphate	5.73988	195.693	327.181			4.00567e+06	4.19908e+06	6.42895e+06	5.16648e+06	7.16151e+06	5.59994e+06	6.4357e+06	1.14612e+07	7.06289e+06	Pyrimidine nucleotides	-	HMDB0060394	C04242	ko00983//Drug metabolism - other enzymes	Xenobiotics biodegradation and metabolism	Metabolism
NEG08828			DG(20:0/24:0/0:0)	5.76236	537.793	738.242			2644.38	2644.38	2644.38	2644.38	2644.38	2644.38	2644.38	2644.38	2644.38	Glycerolipids	-	HMDB0007383	-	-	-	-
NEG08458			DG(20:0/24:0/0:0)	5.79782	469.392	738.242			2644.38	2644.38	2644.38	2644.38	2644.38	2644.38	2644.38	2644.38	2644.38	Glycerolipids	-	HMDB0007383	-	-	-	-
NEG02814			5-Hydroxyisourate	5.87226	141.183	185.118			3.83488e+06	6.62925e+06	3.99398e+06	3.38812e+06	599283	2644.38	2644.38	257005	2644.38	-	-	HMDB0030097	C11821	ko01100//Metabolic pathways;ko01120//Microbial metabolism in diverse environments;ko00230//Purine metabolism	Global and overview maps;Nucleotide metabolism	Metabolism
NEG07971			Butachlor	5.88713	433.193	312.856			218958	337109	1.31178e+06	679819	2.19509e+06	1.55138e+06	1.92496e+06	1.35999e+06	863389	--	--	--	-	-	-	-
NEG05411			5-Fluorodeoxyuridine monophosphate	5.96468	274.842	327.182			1.41843e+06	2.1352e+06	2.02843e+06	1.76457e+06	2.8072e+06	2.60794e+06	2.95074e+06	2.18718e+06	2.1174e+06	Pyrimidine nucleotides	-	HMDB0060394	C04242	ko00983//Drug metabolism - other enzymes	Xenobiotics biodegradation and metabolism	Metabolism
NEG05807			Scutianine F	5.98845	300.831	652.806			2644.38	2644.38	2644.38	2644.38	2644.38	2644.38	2644.38	2644.38	2644.38	--	--	--	-	-	-	-
NEG08772			Cerbertin	6.0033	528.67	605.696			2644.38	2644.38	2644.38	2644.38	2644.38	9715.23	2644.38	2644.38	2644.38	--	--	--	-	-	-	-
NEG03686			1D-myo-inositol 1,4-bisphosphate(4-)	6.06653	178.755	337.093			2.75712e+06	2.06656e+06	8.72474e+06	7.06664e+06	2644.38	2644.38	2644.38	2644.38	2644.38	-	-	HMDB0062568	-	-	-	-
NEG04284			CDP	6.10897	204.953	404.186			298199	432635	332851	864566	1.81301e+06	2.4844e+06	2.79625e+06	2.17361e+06	1.27025e+06	Benzodiazepines	58-25-3	HMDB0014618	C00112	ko01100//Metabolic pathways;ko00240//Pyrimidine metabolism	Global and overview maps;Nucleotide metabolism	Metabolism
NEG01307			UDP-2-acetamido-2,6-dideoxy-beta-L-talose	6.13136	36.4206	592.365			2644.38	4.18891e+06	2644.38	2644.38	2.09568e+07	1.14557e+07	1.41239e+07	1.07791e+07	9.09616e+06	--	--	--	-	-	-	-
NEG08377			Fenpiclonil	6.15812	463.263	238.093			49015.6	214849	136264	201649	400268	235176	181517	96300.9	639353	--	--	--	-	-	-	-
NEG06294			5-Hydroxyisourate	6.17289	326.43	185.118			1.64204e+06	3.42565e+06	5.28627e+06	2.76663e+06	514532	957989	948894	1.144e+06	912325	-	-	HMDB0030097	C11821	ko01100//Metabolic pathways;ko01120//Microbial metabolism in diverse environments;ko00230//Purine metabolism	Global and overview maps;Nucleotide metabolism	Metabolism
NEG05159			5-Hydroxyisourate	6.19117	257.254	185.118			1.19775e+06	2.21979e+06	1.28788e+06	1.12322e+06	2.61465e+06	1.83453e+06	1.26328e+06	2.02849e+06	913028	-	-	HMDB0030097	C11821	ko01100//Metabolic pathways;ko01120//Microbial metabolism in diverse environments;ko00230//Purine metabolism	Global and overview maps;Nucleotide metabolism	Metabolism
NEG09009			Cryolite	6.26124	643.544	210.95			4.01411e+06	2.99988e+06	4.35588e+06	1.43299e+06	2.13136e+06	1.4982e+06	3.94363e+06	4.04247e+06	2.63744e+06	--	--	--	-	-	-	-
NEG01674			(2E)-Pentenoyl-CoA	6.27486	55.6593	846.623			2644.38	9.63804e+06	1.04722e+06	2644.38	2.17263e+07	1.07711e+07	2.63489e+07	1.60018e+07	7.87207e+06	Fatty Acyls	-	HMDB0062230	-	-	-	-
NEG06637			Pyridinitril	6.30271	345.548	275.114			626611	199944	626663	1.77406e+06	64570.6	43090.5	74659.4	30992.7	46345	--	--	--	-	-	-	-
NEG02316			5-Hydroxyisourate	6.32071	93.4004	185.118			8.42907e+06	7.72658e+06	7.86388e+06	6.86164e+06	1.12292e+06	349563	630122	1.29414e+06	708200	-	-	HMDB0030097	C11821	ko01100//Metabolic pathways;ko01120//Microbial metabolism in diverse environments;ko00230//Purine metabolism	Global and overview maps;Nucleotide metabolism	Metabolism
NEG08631			Glycerol 1,2-didodecanoate 3-tetradecanoate	6.37499	499.632	668.066			2644.38	10004.2	2644.38	2644.38	226637	89390.5	315180	288175	273680	Glycerolipids	60175-30-6	HMDB0031124	-	-	-	-
NEG04621			Bis(4&apos;-chlorophenyl)acetate	6.43771	220.143	282.143			435666	220408	514133	1.12962e+06	2644.38	2644.38	2644.38	2644.38	2644.38	--	--	--	-	-	-	-
NEG06974			UTP	6.44543	365.257	485.151			2644.38	2644.38	2644.38	2644.38	2644.38	2644.38	2644.38	2644.38	2644.38	Pyrimidine nucleotides	63-39-8	HMDB0000285	C00075	ko01100//Metabolic pathways;ko00240//Pyrimidine metabolism;ko04080//Neuroactive ligand-receptor interaction	Global and overview maps;Nucleotide metabolism;Signaling molecules and interaction	Environmental Information Processing;Metabolism
NEG08414			UTP	6.46958	465.945	485.152			2644.38	2644.38	2644.38	2644.38	69124.8	128641	93850.1	81582.5	41414.3	Pyrimidine nucleotides	63-39-8	HMDB0000285	C00075	ko01100//Metabolic pathways;ko00240//Pyrimidine metabolism;ko04080//Neuroactive ligand-receptor interaction	Global and overview maps;Nucleotide metabolism;Signaling molecules and interaction	Environmental Information Processing;Metabolism
NEG07038			2-Aminoethyl diphenylborite	6.49916	369.38	226.103			239249	2644.38	168495	2644.38	327012	347762	323418	353207	816728	--	--	--	-	-	-	-
NEG03261			5-Fluorodeoxyuridine monophosphate	6.51075	164.42	327.182			2.51212e+06	9.74315e+06	6.88199e+06	8.73308e+06	1.01904e+07	9.9097e+06	1.08539e+07	8.89523e+06	1.00058e+07	Pyrimidine nucleotides	-	HMDB0060394	C04242	ko00983//Drug metabolism - other enzymes	Xenobiotics biodegradation and metabolism	Metabolism
NEG08038			2-Aminoethyl diphenylborite	6.51722	436.851	226.103			2644.38	2644.38	2644.38	2644.38	965423	1.90639e+06	1.01932e+06	1.21267e+06	821031	--	--	--	-	-	-	-
NEG06148			Fenpiclonil	6.52283	317.993	238.094			242010	359501	770514	500112	1.64262e+06	1.15949e+06	1.01333e+06	789801	6.69595e+06	--	--	--	-	-	-	-
NEG00863			5-Fluorodeoxyuridine monophosphate	6.53481	4.91777	327.182			2.2823e+06	3.57091e+06	3.51319e+06	2.2793e+06	3.21951e+06	2.60204e+06	2.91363e+06	2.55681e+06	2.53027e+06	Pyrimidine nucleotides	-	HMDB0060394	C04242	ko00983//Drug metabolism - other enzymes	Xenobiotics biodegradation and metabolism	Metabolism
NEG02507			L-Selenocysteine	6.5411	112.901	169.062			2.24037e+06	8.22376e+06	7.93228e+06	4.21175e+06	2644.38	169201	849908	257260	2644.38	Carboxylic acids and derivatives	626241	HMDB0003288	C05688	ko01100//Metabolic pathways;ko00450//Selenocompound metabolism	Global and overview maps;Metabolism of other amino acids	Metabolism
NEG05847			L-Selenocysteine	6.56523	303.652	169.062			2.28148e+06	3.6539e+06	4.11759e+06	5.06416e+06	1.64483e+06	1.93927e+06	1.89957e+06	1.45957e+06	2.92597e+06	Carboxylic acids and derivatives	626241	HMDB0003288	C05688	ko01100//Metabolic pathways;ko00450//Selenocompound metabolism	Global and overview maps;Metabolism of other amino acids	Metabolism
NEG01882			5-Hydroxyisourate	6.62563	62.1768	185.118			2.98033e+06	6.35955e+06	4.98609e+06	3.4305e+06	4.63769e+06	2.13176e+06	2.73296e+06	3.59061e+06	2.0023e+06	-	-	HMDB0030097	C11821	ko01100//Metabolic pathways;ko01120//Microbial metabolism in diverse environments;ko00230//Purine metabolism	Global and overview maps;Nucleotide metabolism	Metabolism
NEG04318			Phosphoenolpyruvate	6.65158	206.595	169.05			404455	2.17419e+06	2.50731e+06	824514	1.81252e+06	1.56426e+06	1.79427e+06	2.06431e+06	1.26298e+06	Organic phosphoric acids and derivatives	138-08-9	HMDB0000263	C00074	ko01100//Metabolic pathways;ko01110//Biosynthesis of secondary metabolites;ko01120//Microbial metabolism in diverse environments;ko01130//Biosynthesis of antibiotics;ko01230//Biosynthesis of amino acids;ko01200//Carbon metabolism;ko05230//Central carbon metabolism in cancer;ko04922//Glucagon signaling pathway;ko00400//Phenylalanine, tyrosine and tryptophan biosynthesis;ko00020//Citrate cycle (TCA…	Amino acid metabolism;Cancers;Carbohydrate metabolism;Endocrine system;Excretory system;Global and overview maps	Human Diseases;Metabolism;Organismal Systems
NEG02416			Polixetonium chloride	6.65894	102.361	326.205			2.30867e+06	4.06972e+06	3.07331e+06	7.31296e+06	378738	210454	379645	199344	59522.8	--	--	--	-	-	-	-
NEG02696			Luteolin 7-O-[beta-D-glucuronosyl-(1-&gt;2)-beta-D-glucuronide]	6.65957	128.718	639.496			9.96027e+07	2.20912e+07	2.13238e+07	3.67789e+07	2644.38	2644.38	2644.38	2644.38	2644.38	--	--	--	-	-	-	-
NEG06676			Aliskiren	6.66275	347.101	552.769			27786.8	19910	22555.1	19047.2	2644.38	2644.38	2644.38	2644.38	2644.38	Carboxylic acids and derivatives	173334-57-1	HMDB0015387	-	-	-	-
NEG06883			L-Selenocysteine	6.68036	359.176	169.062			2644.38	835488	2644.38	132158	673586	768560	814817	670211	448987	Carboxylic acids and derivatives	626241	HMDB0003288	C05688	ko01100//Metabolic pathways;ko00450//Selenocompound metabolism	Global and overview maps;Metabolism of other amino acids	Metabolism
NEG02043			L-Selenocysteine	6.7015	72.5672	169.062			1.62637e+07	1.5607e+07	3.00437e+07	1.36311e+07	3.83105e+06	3.11776e+06	4.72281e+06	3.58051e+06	903334	Carboxylic acids and derivatives	626241	HMDB0003288	C05688	ko01100//Metabolic pathways;ko00450//Selenocompound metabolism	Global and overview maps;Metabolism of other amino acids	Metabolism
NEG07491			Pyridinitril	6.71499	400.678	275.114			4.0233e+06	1.12215e+06	1.94267e+06	3.18535e+06	2644.38	14876.9	2644.38	2644.38	23810.7	--	--	--	-	-	-	-
NEG00843			L-Selenocysteine	6.73986	3.98574	169.062			584283	1.1217e+06	1.28423e+06	1.46488e+06	1.29396e+06	1.06591e+06	1.41998e+06	1.22863e+06	1.06308e+06	Carboxylic acids and derivatives	626241	HMDB0003288	C05688	ko01100//Metabolic pathways;ko00450//Selenocompound metabolism	Global and overview maps;Metabolism of other amino acids	Metabolism
NEG05181			6-phosphonatooxy-D-gluconate	6.7478	259.49	274.12			3.18259e+06	1.63221e+06	1.35825e+06	2.03735e+06	122715	241872	214233	202452	255673	Organooxygen compounds	-	HMDB0062800	-	-	-	-
NEG00943			L-Selenocysteine	6.85529	17.7544	169.062			751530	1.48854e+06	1.48607e+06	1.05298e+06	1.50226e+06	1.25967e+06	1.72647e+06	1.48061e+06	1.25072e+06	Carboxylic acids and derivatives	626241	HMDB0003288	C05688	ko01100//Metabolic pathways;ko00450//Selenocompound metabolism	Global and overview maps;Metabolism of other amino acids	Metabolism
NEG08687			Desflurane	6.89682	506.842	169.046			77747.9	733361	32862.4	93028.8	5.28464e+06	3.05252e+06	3.31615e+06	5.80979e+06	4.61483e+06	Organofluorides	57041-67-5	HMDB0015320	-	-	-	-
NEG01813			Tannin	7.1254	59.0826	621.438			2.46434e+06	876239	3.78774e+06	2.47915e+06	2644.38	2644.38	2644.38	57108.5	92909.5	--	--	--	-	-	-	-
NEG05786			ADP	7.12997	299.632	428.211			1.39428e+06	709097	260348	1.36565e+06	2644.38	2644.38	2644.38	2644.38	2644.38	Purine nucleotides	58-64-0	HMDB0001341	C00008	ko01100//Metabolic pathways;ko01110//Biosynthesis of secondary metabolites;ko01130//Biosynthesis of antibiotics;ko00230//Purine metabolism;ko04080//Neuroactive ligand-receptor interaction;ko04742//Taste transduction;ko05012//Parkinson disease;ko04152//AMPK signaling pathway;ko00190//Oxidative phosphorylation;ko04924//Renin secretion;ko04611//Platelet activation;ko04068//FoxO signaling pathway;ko0…	Endocrine system;Energy metabolism;Global and overview maps;Immune system;Neurodegenerative diseases;Nucleotide metabolism;Sensory system;Signal transduction;Signaling molecules and interaction;Transport and catabolism	Cellular Processes;Environmental Information Processing;Human Diseases;Metabolism;Organismal Systems
NEG01744			2,2-Bis(4-hydroxyphenyl)hexafluoropropane	7.14579	57.523	337.239			170884	231425	133076	488276	9.06777e+06	5.29463e+06	5.6552e+06	4.60145e+06	3.00411e+06	--	--	--	-	-	-	-
NEG07449			Meclofemate sodium	7.16642	397.459	319.14			809872	256507	494316	1.24388e+06	2644.38	2644.38	2644.38	2644.38	2644.38	--	--	--	-	-	-	-
NEG07884			Noviflumuron	7.1666	427.738	530.152			2644.38	2644.38	2644.38	2644.38	2644.38	2644.38	2644.38	2644.38	2644.38	--	--	--	-	-	-	-
NEG07725			Tolclofos-methyl	7.17543	414.454	302.136			337147	174107	308283	348148	23166.7	2644.38	2644.38	2644.38	2644.38	--	--	--	-	-	-	-
NEG03003			Aerophobin 1	7.22576	150.967	477.131			2644.38	2644.38	2644.38	2644.38	2644.38	2644.38	2644.38	2644.38	2644.38	--	--	--	-	-	-	-
NEG04383			N-Acetyl-D-glucosamine 1,6-bisphosphate	7.28536	210.047	382.178			2644.38	2644.38	2644.38	77696.2	2644.38	2644.38	2644.38	2644.38	2644.38	--	--	--	-	-	-	-
NEG00917			2,4-Dichloro-3-oxoadipate	7.28914	16.8294	230.024			7.86891e+06	681631	676404	227119	423131	138791	241159	784800	333047	--	--	--	C18244	ko01120//Microbial metabolism in diverse environments	Global and overview maps	Metabolism
NEG06960			Iprodione	7.29067	364.428	331.176			667884	469014	308317	1.15666e+06	2644.38	2644.38	2644.38	2644.38	2644.38	Azolidines	36734-19-7	HMDB0031795	-	-	-	-
NEG05727			Pyridinitril	7.29273	296.149	275.114			314669	194597	668190	629104	2644.38	96657	2644.38	74008	65539.1	--	--	--	-	-	-	-
NEG02353			L-Selenocystathionine	7.42383	95.4265	270.179			2644.38	3.14315e+06	9.02419e+06	6.15564e+06	2644.38	2644.38	2644.38	2644.38	2644.38	Carboxylic acids and derivatives	-	HMDB0062527	C05699	ko00450//Selenocompound metabolism	Metabolism of other amino acids	Metabolism
NEG07909			3,4,3&apos;,4&apos;-Tetrachlorobiphenyl	7.44794	430.959	292.997			401815	861674	564348	1.60878e+06	127618	38538.8	122694	166247	56872.3	--	--	--	-	-	-	-
NEG07537			Flupropate	7.49727	403.705	147.049			6.8017e+07	7.54271e+07	2.16578e+07	7.83294e+07	1.98349e+08	1.71917e+08	1.75404e+08	1.76107e+08	1.32233e+08	--	--	--	-	-	-	-
NEG08464			N-(2R-Hydroxyhexacosanoyl)-2S-amino-1,3S,4R-octadecanetriol	7.53303	469.543	713.194			2644.38	2644.38	2644.38	2644.38	2644.38	2644.38	2644.38	2644.38	2644.38	Sphingolipids	-	HMDB0035472	-	-	-	-
NEG07780			M1	7.59245	420.496	305.136			557592	2644.38	451268	100438	2644.38	2644.38	2644.38	2644.38	2644.38	Benzene and substituted derivatives	144830-14-8	HMDB0060997	-	-	-	-
NEG08058			Oscillatoxin A	7.70038	438.304	579.703			1.5659e+06	2.27687e+06	65098.6	549287	2644.38	2644.38	2644.38	2644.38	2644.38	--	--	--	-	-	-	-
NEG08443			TG(14:1(9Z)/15:0/o-18:0)	7.77846	468.64	778.326			2644.38	2644.38	2644.38	2644.38	2644.38	2644.38	2644.38	2644.38	2644.38	Glycerolipids	-	HMDB0047769	-	-	-	-
NEG03331			Bismuth	7.86797	166.682	209.989			1.22172e+06	465286	4.55444e+06	1.91621e+06	6.37739e+06	5.23054e+06	9.36722e+06	1.07199e+07	5.00864e+06	-	14882-18-9	HMDB0015408	-	-	-	-
NEG04036			2-Oxo-4-phosphonobutanoate	8.00291	194.373	183.077			2644.38	2644.38	1.70444e+06	852824	4.3047e+06	6.70361e+06	3.43242e+06	7.08204e+06	2644.38	--	--	--	-	-	-	-
NEG08292			S-(4-Bromophenyl)-mercaptopyruvate	8.08162	455.948	276.129			82788.2	106559	11942.8	264346	2.0514e+06	1.09807e+06	1.41754e+06	505161	592722	--	--	--	-	-	-	-
NEG08642			PC(16:1(9Z)/P-18:1(11Z))	8.18864	500.202	743.074			2644.38	2644.38	2644.38	2644.38	606387	603898	793439	381563	171569	-	-	HMDB0008029	C00157	ko01100//Metabolic pathways;ko01110//Biosynthesis of secondary metabolites;ko00564//Glycerophospholipid metabolism;ko05231//Choline metabolism in cancer;ko04723//Retrograde endocannabinoid signaling;ko00591//Linoleic acid metabolism;ko00590//Arachidonic acid metabolism;ko00592//alpha-Linolenic acid metabolism	Cancers;Global and overview maps;Lipid metabolism;Nervous system	Human Diseases;Metabolism;Organismal Systems
NEG02014			Atoxin a(s)	8.20625	71.0111	253.217			7.05281e+06	1.08238e+07	9.32154e+06	5.92733e+06	2.67858e+07	9.53224e+06	2.61718e+07	6.13497e+07	4.8259e+07	--	--	--	-	-	-	-
NEG05604			D-Fructose 1,6-bisphosphate	8.21512	287.481	341.126			2644.38	114746	40097.8	2644.38	2644.38	2644.38	41544.2	2644.38	38558.8	Organooxygen compounds	34693-15-7	HMDB0060444	C00354	ko01100//Metabolic pathways;ko01110//Biosynthesis of secondary metabolites;ko01120//Microbial metabolism in diverse environments;ko01130//Biosynthesis of antibiotics;ko01200//Carbon metabolism;ko05230//Central carbon metabolism in cancer;ko04922//Glucagon signaling pathway;ko00400//Phenylalanine, tyrosine and tryptophan biosynthesis;ko04152//AMPK signaling pathway	Amino acid metabolism;Cancers;Endocrine system;Global and overview maps;Signal transduction	Environmental Information Processing;Human Diseases;Metabolism;Organismal Systems
NEG08733			Perfluorooctane sulfonamide	8.22055	515.697	500.156			2644.38	2644.38	2644.38	2644.38	2644.38	2644.38	2644.38	12398.9	2644.38	Alkyl halides	-	HMDB0061740	-	-	-	-
NEG04481			L-Selenocystathionine	8.23591	213.192	270.179			2.04957e+06	3.20676e+06	4.17255e+06	3.85048e+06	46789.3	2644.38	2644.38	46347	38459.1	Carboxylic acids and derivatives	-	HMDB0062527	C05699	ko00450//Selenocompound metabolism	Metabolism of other amino acids	Metabolism
NEG04722			Monoiodothyronine	8.25548	225.582	400.191			2644.38	2644.38	2644.38	2644.38	735874	1.65265e+06	592689	498688	1.25437e+06	Carboxylic acids and derivatives	29354-16-3	HMDB0000793	-	-	-	-
NEG06431			2-Oxo-4-phosphonobutanoate	8.33174	335.673	183.077			2.01454e+06	1.72461e+06	1.75545e+06	1.12643e+06	2.50162e+06	1.85423e+06	2.23549e+06	2.12859e+06	1.98429e+06	--	--	--	-	-	-	-
NEG06798			S-(PGA1)-glutathione	8.36192	356.939	644.802			381398	1.50341e+06	1.08946e+06	769567	1.49767e+06	1.52785e+06	1.57371e+06	447103	1.20258e+06	Carboxylic acids and derivatives	-	HMDB0013061	-	-	-	-
NEG04915			D-Fructose 1,6-bisphosphate	8.40525	240.514	341.126			392537	82940.9	487305	1.12254e+06	2644.38	2644.38	2644.38	2644.38	2644.38	Organooxygen compounds	34693-15-7	HMDB0060444	C00354	ko01100//Metabolic pathways;ko01110//Biosynthesis of secondary metabolites;ko01120//Microbial metabolism in diverse environments;ko01130//Biosynthesis of antibiotics;ko01200//Carbon metabolism;ko05230//Central carbon metabolism in cancer;ko04922//Glucagon signaling pathway;ko00400//Phenylalanine, tyrosine and tryptophan biosynthesis;ko04152//AMPK signaling pathway	Amino acid metabolism;Cancers;Endocrine system;Global and overview maps;Signal transduction	Environmental Information Processing;Human Diseases;Metabolism;Organismal Systems
NEG05781			Tricalcium phosphate	8.50257	299.108	311.187			1.17647e+06	2.13322e+06	3.23025e+06	3.18594e+06	433228	392672	425149	556519	382665	--	--	--	-	-	-	-
NEG04439			2-Oxo-4-phosphonobutanoate	8.53794	212.024	183.077			1.52091e+06	1.01202e+06	4.15645e+06	1.37401e+06	3.66831e+06	5.20904e+06	2.90263e+06	5.42218e+06	2644.38	--	--	--	-	-	-	-
NEG03059			Clitidine 5&apos;-phosphate	8.70796	154.26	351.229			1.29455e+06	1.13329e+06	1.50873e+06	1.15794e+06	2644.38	2644.38	2644.38	2644.38	2644.38	--	--	--	-	-	-	-
NEG05173			Endothal-disodium	8.79604	259.085	231.135			2.41018e+06	8.33928e+06	5.16863e+06	1.93461e+06	1.30332e+06	2.01426e+06	1.56678e+06	1.95253e+06	3.45249e+06	--	--	--	-	-	-	-
NEG07628			Erythrityl Tetranitrate	8.89918	407.892	303.12			1.25523e+06	131829	1.06426e+06	575129	2644.38	2644.38	96502.4	2644.38	2644.38	Organic oxoanionic compounds	7297-25-8	HMDB0015551	-	-	-	-
NEG06310			Iodosulfuron-methyl-sodium	9.0081	327.768	530.254			3.43361e+06	3.86367e+06	1.66549e+06	5.5641e+06	2644.38	2644.38	2644.38	13813.4	2644.38	--	--	--	-	-	-	-
NEG06255			Aminopyrrolnitrin	9.05378	324.103	228.099			234862	273751	1.16745e+06	773471	972567	399950	729275	2644.38	2644.38	--	--	--	C21109	ko01130//Biosynthesis of antibiotics	Global and overview maps	Metabolism
NEG06288			Glyphosate	9.13925	326.006	170.082			302486	590490	341123	1.64797e+06	46848.6	2644.38	58915.6	81715.7	527460	Carboxylic acids and derivatives	5652-28-8	HMDB0000370	-	-	-	-
NEG05127			N7-Methylguanosine 5&apos;-diphosphate	9.16511	254.679	459.246			2644.38	2644.38	2644.38	2644.38	263003	384114	439291	440020	86357.8	--	--	--	-	-	-	-
NEG04747			Glyphosate	9.19703	226.498	170.082			1.36605e+06	936739	1.60328e+06	2.21157e+06	353299	47805.8	185325	260214	83013.5	Carboxylic acids and derivatives	5652-28-8	HMDB0000370	-	-	-	-
NEG09084			Phosphate	9.25512	685.057	95.9796			1.39557e+07	8.95953e+06	1.20737e+07	6.73333e+06	9.94151e+06	1.20487e+07	8.22432e+06	7.07281e+06	7.97228e+06	Non-metal oxoanionic compounds	7664-38-2	HMDB0002142	C00009	ko01100//Metabolic pathways;ko02010//ABC transporters;ko05012//Parkinson disease;ko04978//Mineral absorption;ko00190//Oxidative phosphorylation	Digestive system;Energy metabolism;Global and overview maps;Membrane transport;Neurodegenerative diseases	Environmental Information Processing;Human Diseases;Metabolism;Organismal Systems
NEG08898			PE-NMe2(18:0/24:1(15Z))	9.28433	547.837	859.295			2644.38	2644.38	2644.38	2644.38	2644.38	2644.38	2644.38	2644.38	2644.38	Glycerophospholipids	-	HMDB0114010	-	-	-	-
NEG09047			Phosphate	9.30278	657.013	95.9796			3.38344e+07	3.03286e+07	3.9179e+07	2.2709e+07	5.06297e+07	3.52563e+07	5.1689e+07	2.95561e+07	4.69279e+07	Non-metal oxoanionic compounds	7664-38-2	HMDB0002142	C00009	ko01100//Metabolic pathways;ko02010//ABC transporters;ko05012//Parkinson disease;ko04978//Mineral absorption;ko00190//Oxidative phosphorylation	Digestive system;Energy metabolism;Global and overview maps;Membrane transport;Neurodegenerative diseases	Environmental Information Processing;Human Diseases;Metabolism;Organismal Systems
NEG08725			DG(22:4(7Z,10Z,13Z,16Z)/24:1(15Z)/0:0)	9.31143	512.409	756.218			2644.38	2644.38	2644.38	2644.38	2644.38	2644.38	2644.38	2644.38	2644.38	Glycerolipids	-	HMDB0007703	-	-	-	-
NEG01520			Endothal-disodium	9.32389	48.9831	231.135			4.70031e+06	1.75088e+06	1.84382e+06	1.62579e+06	685968	875310	881304	1.28393e+06	1.09243e+06	--	--	--	-	-	-	-
NEG07869			Chlorfensulphide	9.33269	426.754	353.077			1.82937e+06	728441	168110	366028	8.41221e+06	5.49952e+06	6.8548e+06	8.26831e+06	8.48308e+06	--	--	--	-	-	-	-
NEG09106			Phosphate	9.34159	705.193	95.9796			5.31105e+06	5.42589e+06	5.57018e+06	4.66754e+06	6.37539e+06	5.83501e+06	4.82077e+06	1.43301e+07	9.11727e+06	Non-metal oxoanionic compounds	7664-38-2	HMDB0002142	C00009	ko01100//Metabolic pathways;ko02010//ABC transporters;ko05012//Parkinson disease;ko04978//Mineral absorption;ko00190//Oxidative phosphorylation	Digestive system;Energy metabolism;Global and overview maps;Membrane transport;Neurodegenerative diseases	Environmental Information Processing;Human Diseases;Metabolism;Organismal Systems
NEG09073			Phosphate	9.40846	671.057	95.9796			5.39623e+06	8.90217e+06	1.36195e+07	1.09516e+07	1.58222e+07	1.0708e+07	7.26103e+06	1.04224e+07	8.8294e+06	Non-metal oxoanionic compounds	7664-38-2	HMDB0002142	C00009	ko01100//Metabolic pathways;ko02010//ABC transporters;ko05012//Parkinson disease;ko04978//Mineral absorption;ko00190//Oxidative phosphorylation	Digestive system;Energy metabolism;Global and overview maps;Membrane transport;Neurodegenerative diseases	Environmental Information Processing;Human Diseases;Metabolism;Organismal Systems
NEG01071			unsym-Bis(4&apos;-chlorophenyl)ethylene	9.47983	26.8464	250.145			524112	1.29911e+06	1.92277e+06	539045	2.9562e+06	1.89254e+06	2.37658e+06	3.56926e+06	3.25508e+06	--	--	--	-	-	-	-
NEG08352			3&apos;,5&apos;-Diiodo-L-thyronine-beta-D-glucuronoside	9.51485	460.926	702.215			2644.38	2644.38	2644.38	8581.63	2644.38	2644.38	2644.38	2644.38	2644.38	--	--	--	-	-	-	-
NEG08872			ent-Fisetinidol-(4beta-&gt;8)-catechin-(6-&gt;4beta)-ent-fisetinidol	9.5349	543.833	835.789			2644.38	2644.38	2644.38	29371.4	2644.38	2644.38	2644.38	2644.38	2644.38	--	--	--	-	-	-	-
NEG05145			Fenclorim	9.55613	255.894	226.083			400805	722221	543328	936554	2.14991e+06	1.38309e+06	1.76876e+06	1.51664e+06	640910	--	--	--	-	-	-	-
NEG00833			2,8-bis-Trifluoromethyl-4-quinoline carboxylic acid	9.56874	3.53085	310.174			525015	726169	610731	511268	615660	558945	598270	600036	489099	Quinolines and derivatives	-	HMDB0060726	-	-	-	-
NEG04886			5&apos;-Phosphoribosylglycimide	9.61096	236.926	287.186			1.01244e+07	4.21186e+06	1.46049e+08	1.33791e+07	2644.38	2644.38	2644.38	2644.38	2644.38	--	--	--	-	-	-	-
NEG06487			Risedronic acid	9.6291	337.475	284.122			747124	641968	222404	734166	2644.38	2644.38	2644.38	2644.38	2644.38	Organic phosphonic acids and derivatives	105462-24-6	HMDB0015022	-	-	-	-
NEG01324			Coumaphos anti-dimer	9.65334	37.3755	726.545			903734	2.30415e+07	2.82608e+06	1.02899e+06	165034	887516	4.08558e+06	2644.38	1.19103e+06	--	--	--	-	-	-	-
NEG05999			Fenclorim	9.73581	312.354	226.083			76380.1	2644.38	221622	108292	591540	272395	55839.9	200812	452413	--	--	--	-	-	-	-
NEG04315			Fenclorim	9.7484	206.513	226.083			1.95873e+06	882391	1.74818e+06	4.16154e+06	2644.38	2644.38	2644.38	2644.38	2644.38	--	--	--	-	-	-	-
NEG08809			CE(11D6)	9.76919	534.572	734.233			2644.38	2644.38	2644.38	9408.58	2644.38	2644.38	2644.38	2644.38	2644.38	Steroids and steroid derivatives	-	HMDB0112203	-	-	-	-
NEG00959			2,8-bis-Trifluoromethyl-4-quinoline carboxylic acid	9.82083	19.4178	310.174			445773	1.02136e+06	851326	706664	1.03958e+06	871941	739539	694039	426966	Quinolines and derivatives	-	HMDB0060726	-	-	-	-
NEG07494			PE(22:1(13Z)/P-18:1(11Z))	9.83481	401.458	785.156			149763	184828	41879.2	95172.2	1.14023e+06	1.33601e+06	1.40366e+06	855962	947669	Glycerophospholipids	-	HMDB0009545	C00350	ko01100//Metabolic pathways;ko01110//Biosynthesis of secondary metabolites;ko00564//Glycerophospholipid metabolism;ko04723//Retrograde endocannabinoid signaling;ko00563//Glycosylphosphatidylinositol(GPI)-anchor biosynthesis;ko04140//Autophagy - animal;ko05130//Pathogenic Escherichia coli infection	Global and overview maps;Glycan biosynthesis and metabolism;Infectious diseases;Lipid metabolism;Nervous system;Transport and catabolism	Cellular Processes;Human Diseases;Metabolism;Organismal Systems
NEG03382			Dacthal	9.94052	167.787	332.975			2644.38	2644.38	3.38211e+06	107200	2644.38	2644.38	2644.38	2644.38	2644.38	--	--	--	-	-	-	-
NEG00001	Acrylic acid	1			313.374	71.0131	Organic acids and derivatives	forward	7.8246e+06	8.09418e+06	6.39516e+06	7.52283e+06	8.51368e+07	4.88504e+07	4.06302e+07	7.52885e+07	1.30039e+08	Carboxylic acids and derivatives	29135	HMDB0031647	C00511	ko01120//Microbial metabolism in diverse environments;ko01220//Degradation of aromatic compounds	Global and overview maps	Metabolism
NEG00002	Valeric acid	1			72.6517	101.06	Lipids and lipid-like molecules	forward	1.87235e+09	8.54878e+08	1.60865e+09	1.24426e+09	2644.38	4.45305e+06	2.27203e+06	2644.38	2644.38	Fatty Acyls	109-52-4	HMDB0000892	-	-	-	-
NEG00003	But-2-enoic acid	1			82.8165	85.0288	Lipids and lipid-like molecules	forward	1.25702e+07	1.64789e+07	7.17449e+06	1.28303e+07	3.11846e+07	2.91138e+07	3.13862e+07	3.76878e+07	2.98787e+07	Fatty Acyls	3724-65-0	HMDB0010720	-	-	-	-
NEG00004	L-Norleucine	1			291.173	130.087	Organic acids and derivatives	forward	1.77151e+08	3.86263e+08	1.49204e+08	1.06592e+08	8.26177e+08	8.79713e+08	8.99072e+08	8.13957e+08	7.99212e+08	Carboxylic acids and derivatives	327-57-1	HMDB0001645	-	-	-	-
NEG00005	Sarcosine	1			411.106	88.0397	Organic acids and derivatives	forward	2.26471e+07	4.52642e+07	1.82455e+07	1.70357e+07	8.23294e+07	8.38517e+07	7.65713e+07	8.06249e+07	8.43197e+07	Carboxylic acids and derivatives	107-97-1	HMDB0000271	C00213	ko01100//Metabolic pathways;ko00260//Glycine, serine and threonine metabolism;ko00330//Arginine and proline metabolism	Amino acid metabolism;Global and overview maps	Metabolism
NEG00006	Glycine	1			380.817	74.024	Organic acids and derivatives	forward	1.77037e+07	5.3979e+07	1.61766e+07	1.23064e+07	9.62757e+07	9.40667e+07	8.67658e+07	8.32457e+07	7.12379e+07	Carboxylic acids and derivatives	56-40-6	HMDB0000123	C00037	ko01100//Metabolic pathways;ko01110//Biosynthesis of secondary metabolites;ko01120//Microbial metabolism in diverse environments;ko01130//Biosynthesis of antibiotics;ko01230//Biosynthesis of amino acids;ko01200//Carbon metabolism;ko00230//Purine metabolism;ko02010//ABC transporters;ko00260//Glycine, serine and threonine metabolism;ko05230//Central carbon metabolism in cancer;ko00630//Glyoxylate a…	Amino acid metabolism;Cancers;Carbohydrate metabolism;Digestive system;Global and overview maps;Lipid metabolism;Membrane transport;Metabolism of cofactors and vitamins;Metabolism of other amino acids;Nervous system;Nucleotide metabolism;Signaling molecules and interaction;Translation	Environmental Information Processing;Genetic Information Processing;Human Diseases;Metabolism;Organismal Systems
NEG00007	Pyruvic acid	0.999985			274.866	87.0081	Organic acids and derivatives	forward	4.38335e+06	1.3922e+07	7.52754e+06	6.00024e+06	2.43487e+07	2.1032e+07	1.89869e+07	1.82122e+07	1.35847e+07	Keto acids and derivatives	127-17-3	HMDB0000243	C00022	ko01100//Metabolic pathways;ko01110//Biosynthesis of secondary metabolites;ko01120//Microbial metabolism in diverse environments;ko01130//Biosynthesis of antibiotics;ko01230//Biosynthesis of amino acids;ko01200//Carbon metabolism;ko00260//Glycine, serine and threonine metabolism;ko01210//2-Oxocarboxylic acid metabolism;ko05230//Central carbon metabolism in cancer;ko00630//Glyoxylate and dicarboxy…	Amino acid metabolism;Biosynthesis of other secondary metabolites;Cancers;Carbohydrate metabolism;Endocrine and metabolic diseases;Endocrine system;Global and overview maps;Metabolism of cofactors and vitamins;Metabolism of other amino acids;Metabolism of terpenoids and polyketides;Signal transduction	Environmental Information Processing;Human Diseases;Metabolism;Organismal Systems
NEG00008	Linoleic acid	0.999975			37.1085	279.233	Lipids and lipid-like molecules	forward	7.13673e+08	1.37708e+09	4.1088e+08	3.30381e+08	1.63956e+09	2.06767e+09	2.42561e+09	1.56099e+09	1.54129e+09	Fatty Acyls	506-21-8	HMDB0006270	C01595	ko01100//Metabolic pathways;ko00591//Linoleic acid metabolism;ko01040//Biosynthesis of unsaturated fatty acids	Global and overview maps;Lipid metabolism	Metabolism
NEG00009	D-Alanine	0.99997			361.529	88.0397	Organic acids and derivatives	forward	2.56339e+08	6.74322e+08	2.98267e+08	1.64881e+08	6.35909e+08	6.73048e+08	5.86488e+08	5.88359e+08	4.94643e+08	Carboxylic acids and derivatives	338-69-2	HMDB0001310	C00133	ko01100//Metabolic pathways;ko04742//Taste transduction	Global and overview maps;Sensory system	Metabolism;Organismal Systems
NEG00010	1H-Indole-3-carboxaldehyde	0.999932			229.504	144.045	Organoheterocyclic compounds	forward	1.85015e+07	7.27451e+06	4.84212e+07	1.42288e+07	1.31384e+06	1.05346e+06	1.85875e+06	880834	792721	Indoles and derivatives	487-89-8	HMDB0029737	-	-	-	-
NEG00011	Adenine	0.999869			163.324	134.047	Organoheterocyclic compounds	forward	1.29445e+08	1.00492e+09	4.71066e+08	2.55426e+08	3.60166e+08	3.11655e+08	3.50753e+08	2.69709e+08	1.12702e+08	Imidazopyrimidines	73-24-5	HMDB0000034	C00147	ko01100//Metabolic pathways;ko00230//Purine metabolism	Global and overview maps;Nucleotide metabolism	Metabolism
NEG00012	3-Hydroxybutyric acid	0.999859			236.548	103.039	Organic acids and derivatives	forward	2.46917e+07	5.08443e+07	4.17819e+07	1.67385e+07	6.32697e+08	7.4688e+08	9.35744e+08	6.66723e+08	3.01291e+08	Hydroxy acids and derivatives	300-85-6	HMDB0000357	C01089	ko01100//Metabolic pathways;ko00650//Butanoate metabolism;ko04024//cAMP signaling pathway;ko00072//Synthesis and degradation of ketone bodies	Carbohydrate metabolism;Global and overview maps;Lipid metabolism;Signal transduction	Environmental Information Processing;Metabolism
NEG00013	Pyrocatechol	0.999831			37.1177	109.029	Benzenoids	forward	8.19155e+07	1.02667e+08	5.90267e+07	9.3835e+07	7.41477e+06	7.23811e+06	8.37226e+06	6.14772e+06	6.01565e+06	Phenols	120-80-9	HMDB0000957	C00090	ko01100//Metabolic pathways;ko01120//Microbial metabolism in diverse environments;ko01220//Degradation of aromatic compounds	Global and overview maps	Metabolism
NEG00014	Oleic acid	0.999816			37.3929	281.249	Lipids and lipid-like molecules	forward	1.02233e+09	7.24888e+09	2.1705e+09	9.48229e+08	3.3095e+09	3.2708e+09	4.84846e+09	5.14592e+09	6.43714e+09	Fatty Acyls	2027-47-6	HMDB0062703	C00712	ko01040//Biosynthesis of unsaturated fatty acids;ko00061//Fatty acid biosynthesis;ko04212//Longevity regulating pathway - worm	Aging;Lipid metabolism	Metabolism;Organismal Systems
NEG00015	o-Cresol	0.999806			204.185	107.05	Benzenoids	forward	1.38702e+07	1.85794e+07	3.40506e+07	9.92696e+06	631558	1.20326e+06	1.30651e+06	954117	422527	Phenols	95-48-7	HMDB0002055	C01542	ko01100//Metabolic pathways;ko01120//Microbial metabolism in diverse environments;ko01220//Degradation of aromatic compounds	Global and overview maps	Metabolism
NEG00016	Creatinine	0.999593			175.255	112.051	Organic acids and derivatives	forward	5.07901e+07	1.4699e+08	1.22552e+08	1.38658e+08	8.76817e+06	1.33979e+06	6.05901e+06	7.76518e+06	3.44231e+06	Carboxylic acids and derivatives	60-27-5	HMDB0000562	C00791	ko01100//Metabolic pathways;ko00330//Arginine and proline metabolism	Amino acid metabolism;Global and overview maps	Metabolism
NEG00017	2-Hydroxystearic acid	0.999584			50.9824	299.259	Lipids and lipid-like molecules	forward	7.21984e+07	1.40465e+08	2.26774e+08	5.83761e+07	6.26133e+06	4.61524e+06	6.12563e+06	6.49351e+06	1.10692e+07	Fatty Acyls	629-22-1	HMDB0062549	-	-	-	-
NEG00018	Isobutyric acid	0.999534			100.215	87.0444	Organic acids and derivatives	forward	3.706e+09	4.68387e+09	3.51596e+09	2.80972e+09	2.91758e+08	1.01944e+08	1.59377e+08	1.92462e+08	3.53618e+08	Carboxylic acids and derivatives	79-31-2	HMDB0001873	C02632	ko01120//Microbial metabolism in diverse environments;ko01220//Degradation of aromatic compounds;ko04974//Protein digestion and absorption	Digestive system;Global and overview maps	Metabolism;Organismal Systems
NEG00019	Taurine	0.999461			308.982	124.007	Organic acids and derivatives	forward	1.21594e+08	1.82782e+09	2.03835e+08	2.59765e+08	3.87816e+09	3.59072e+09	3.90588e+09	3.76705e+09	5.74961e+09	Organic sulfonic acids and derivatives	107-35-7	HMDB0000251	C00245	ko01100//Metabolic pathways;ko02010//ABC transporters;ko04080//Neuroactive ligand-receptor interaction;ko00430//Taurine and hypotaurine metabolism;ko00120//Primary bile acid biosynthesis;ko00920//Sulfur metabolism	Energy metabolism;Global and overview maps;Lipid metabolism;Membrane transport;Metabolism of other amino acids;Signaling molecules and interaction	Environmental Information Processing;Metabolism
NEG00020	L-Proline	0.999361			325.618	114.055	Organic acids and derivatives	forward	4.51065e+08	2.00759e+08	6.34658e+08	1.98802e+08	3.95308e+08	3.80685e+08	3.54333e+08	2.70953e+08	4.48576e+08	Carboxylic acids and derivatives	147-85-3	HMDB0000162	C00148	ko01100//Metabolic pathways;ko01110//Biosynthesis of secondary metabolites;ko01130//Biosynthesis of antibiotics;ko01230//Biosynthesis of amino acids;ko02010//ABC transporters;ko05230//Central carbon metabolism in cancer;ko00970//Aminoacyl-tRNA biosynthesis;ko00330//Arginine and proline metabolism;ko04974//Protein digestion and absorption;ko04978//Mineral absorption	Amino acid metabolism;Cancers;Digestive system;Global and overview maps;Membrane transport;Translation	Environmental Information Processing;Genetic Information Processing;Human Diseases;Metabolism;Organismal Systems
NEG00021	Daidzein	0.999332			150.958	253.051	Phenylpropanoids and polyketides	forward	6.8829e+06	4.89097e+06	2.20804e+07	1.50976e+07	235057	206118	309399	2644.38	2644.38	Isoflavonoids	486-66-8	HMDB0003312	C10208	ko01110//Biosynthesis of secondary metabolites	Global and overview maps	Metabolism
NEG00022	Hydrocinnamic acid	0.999285			81.8417	149.06	Phenylpropanoids and polyketides	forward	4.08344e+09	1.88063e+09	1.46136e+09	1.39157e+09	2644.38	2644.38	2644.38	2644.38	2644.38	Phenylpropanoic acids	501-52-0	HMDB0000764	C05629	ko01120//Microbial metabolism in diverse environments;ko01220//Degradation of aromatic compounds;ko00360//Phenylalanine metabolism	Amino acid metabolism;Global and overview maps	Metabolism
NEG00023	Mesaconic acid	0.999081			443.286	129.019	Lipids and lipid-like molecules	forward	1.24638e+07	5.65161e+06	8.90588e+06	6.50193e+06	8.48342e+06	6.1154e+06	8.23143e+06	6.53452e+06	7.17411e+06	Fatty Acyls	498-24-8	HMDB0000749	C01732	ko01100//Metabolic pathways;ko01120//Microbial metabolism in diverse environments;ko01200//Carbon metabolism;ko00630//Glyoxylate and dicarboxylate metabolism;ko00660//C5-Branched dibasic acid metabolism	Carbohydrate metabolism;Global and overview maps	Metabolism
NEG00024	Tauroursodeoxycholic acid	0.99905			90.2669	498.289	Lipids and lipid-like molecules	forward	1.4799e+07	2.36386e+08	2.98353e+07	2.43218e+07	4.30614e+08	8.36326e+09	4.46931e+09	1.01736e+10	9.09361e+09	Steroids and steroid derivatives	14605-22-2	HMDB0000874	-	-	-	-
NEG00025	Arachidonic acid	0.998996			37.5294	303.233	Lipids and lipid-like molecules	forward	1.84089e+08	1.36706e+09	1.2157e+08	1.00186e+08	1.58138e+09	1.46498e+09	1.94084e+09	7.35285e+08	9.06737e+08	Fatty Acyls	506-32-1	HMDB0001043	C00219	ko01100//Metabolic pathways;ko04723//Retrograde endocannabinoid signaling;ko00591//Linoleic acid metabolism;ko00590//Arachidonic acid metabolism;ko04925//Aldosterone synthesis and secretion;ko04611//Platelet activation;ko04726//Serotonergic synapse;ko04750//Inflammatory mediator regulation of TRP channels;ko04923//Regulation of lipolysis in adipocyte;ko01040//Biosynthesis of unsaturated fatty aci…	Circulatory system;Endocrine system;Global and overview maps;Immune system;Infectious diseases;Lipid metabolism;Nervous system;Sensory system	Human Diseases;Metabolism;Organismal Systems
NEG00026	Glycolic acid	0.998955			87.3679	75.008	Organic acids and derivatives	forward	1.37684e+07	3.75756e+07	2.51027e+07	1.43685e+07	1.06149e+08	1.10344e+08	9.92076e+07	8.39056e+07	5.78903e+07	Hydroxy acids and derivatives	79-14-1	HMDB0000115	C00160	ko01100//Metabolic pathways;ko01110//Biosynthesis of secondary metabolites;ko01120//Microbial metabolism in diverse environments;ko01130//Biosynthesis of antibiotics;ko01200//Carbon metabolism;ko00630//Glyoxylate and dicarboxylate metabolism	Carbohydrate metabolism;Global and overview maps	Metabolism
NEG00027	L-Lysine	0.998715			545.175	145.098	Organic acids and derivatives	forward	3.54532e+07	2.89142e+07	3.30335e+07	2.38885e+07	5.27778e+07	5.0102e+07	5.23467e+07	4.86539e+07	4.67151e+07	Carboxylic acids and derivatives	-	HMDB0062809	C00047	ko01100//Metabolic pathways;ko01110//Biosynthesis of secondary metabolites;ko01120//Microbial metabolism in diverse environments;ko01130//Biosynthesis of antibiotics;ko01230//Biosynthesis of amino acids;ko02010//ABC transporters;ko01210//2-Oxocarboxylic acid metabolism;ko00970//Aminoacyl-tRNA biosynthesis;ko00310//Lysine degradation;ko04974//Protein digestion and absorption;ko00300//Lysine biosyn…	Amino acid metabolism;Digestive system;Global and overview maps;Membrane transport;Metabolism of cofactors and vitamins;Translation	Environmental Information Processing;Genetic Information Processing;Metabolism;Organismal Systems
NEG00028	3-Hydroxyanthranilic acid	0.998713			309.866	152.035	Benzenoids	forward	7.70833e+06	1.17723e+07	1.94446e+06	2.77033e+07	921480	965298	1.06561e+06	867237	338341	Benzene and substituted derivatives	548-93-6	HMDB0001476	C00632	ko01100//Metabolic pathways;ko01120//Microbial metabolism in diverse environments;ko00380//Tryptophan metabolism	Amino acid metabolism;Global and overview maps	Metabolism
NEG00029	Alpha-Linolenic acid	0.998669			42.9139	277.217	Lipids and lipid-like molecules	forward	3.06022e+07	4.57063e+07	1.87508e+07	2.2744e+07	6.66312e+07	1.38088e+08	2.0622e+08	1.13122e+08	1.03464e+08	Fatty Acyls	463-40-1	HMDB0001388	C06427	ko01100//Metabolic pathways;ko01110//Biosynthesis of secondary metabolites;ko00592//alpha-Linolenic acid metabolism;ko01040//Biosynthesis of unsaturated fatty acids	Global and overview maps;Lipid metabolism	Metabolism
NEG00030	Pyroglutamic acid	0.998556			307.229	128.035	Organic acids and derivatives	forward	1.17287e+08	1.87023e+08	3.21398e+08	1.02871e+08	7.89088e+08	5.66123e+08	5.36373e+08	5.67905e+08	4.67189e+08	Carboxylic acids and derivatives	-	HMDB0060262	C01879	ko01100//Metabolic pathways;ko00480//Glutathione metabolism	Global and overview maps;Metabolism of other amino acids	Metabolism
NEG00031	Succinic acid	0.998384			388.151	117.019	Organic acids and derivatives	forward	1.04407e+09	1.22854e+09	6.49087e+08	1.2338e+09	6.45597e+08	9.65297e+08	6.62538e+08	8.36787e+08	5.89762e+08	Carboxylic acids and derivatives	110-15-6	HMDB0000254	C00042	ko01100//Metabolic pathways;ko01110//Biosynthesis of secondary metabolites;ko01120//Microbial metabolism in diverse environments;ko01130//Biosynthesis of antibiotics;ko01200//Carbon metabolism;ko05230//Central carbon metabolism in cancer;ko00630//Glyoxylate and dicarboxylate metabolism;ko01220//Degradation of aromatic compounds;ko00250//Alanine, aspartate and glutamate metabolism;ko04922//Glucago…	Amino acid metabolism;Cancers;Carbohydrate metabolism;Endocrine system;Energy metabolism;Global and overview maps;Metabolism of cofactors and vitamins;Nervous system;Signal transduction	Environmental Information Processing;Human Diseases;Metabolism;Organismal Systems
NEG00032	Hypotaurine	0.998263			358.952	108.012	Organic acids and derivatives	forward	326761	8.90634e+06	1.08964e+06	493186	1.31651e+07	4.94146e+06	1.02144e+07	4.80714e+06	8.22704e+06	Sulfinic acids and derivatives	300-84-5	HMDB0000965	C00519	ko01100//Metabolic pathways;ko00430//Taurine and hypotaurine metabolism	Global and overview maps;Metabolism of other amino acids	Metabolism
NEG00033	D-Ornithine	0.998107			406.948	131.082	Organic acids and derivatives	forward	3.79577e+07	3.23642e+07	9.87404e+06	3.1566e+07	2.08072e+06	2644.38	2644.38	2644.38	2644.38	Carboxylic acids and derivatives	348-66-3	HMDB0003374	C00515	ko01100//Metabolic pathways;ko00472//D-Arginine and D-ornithine metabolism	Global and overview maps;Metabolism of other amino acids	Metabolism
NEG00034	Genistein	0.998049			244.833	269.055	Phenylpropanoids and polyketides	forward	1.23809e+06	1.10628e+06	976469	749475	160427	513759	775340	687437	139368	Isoflavonoids	446-72-0	HMDB0003217	-	-	-	-
NEG00035	Erythrono-1,4-lactone	0.997982			404.063	117.019	Organoheterocyclic compounds	forward	9.19108e+07	7.94916e+07	5.9916e+07	9.50513e+07	5.07869e+07	5.63852e+07	5.26633e+07	5.45159e+07	4.18353e+07	Lactones	17675-99-9	HMDB0000349	-	-	-	-
NEG00036	Diacetone alcohol	0.997948			66.2976	115.076	Organic oxygen compounds	forward	2.85606e+08	2.0764e+08	1.52022e+08	1.29479e+08	4.77765e+07	4.16336e+07	4.6943e+07	2.92135e+07	2.71917e+07	Organooxygen compounds	123-42-2	HMDB0031511	-	-	-	-
NEG00037	D-Malic acid	0.997908			406.991	133.014	Lipids and lipid-like molecules	forward	2.58252e+07	1.68348e+08	2.1074e+07	4.98736e+07	2.48503e+08	7.24092e+08	1.54178e+08	4.06559e+08	1.30729e+09	Fatty Acyls	636-61-3	HMDB0031518	C00497	ko00650//Butanoate metabolism	Carbohydrate metabolism	Metabolism
NEG00038	Caprylic acid	0.997243			46.7182	143.107	Lipids and lipid-like molecules	forward	1.34454e+07	1.43128e+07	2.30686e+07	1.6587e+07	2.98892e+07	2.51073e+07	2.78721e+07	1.31617e+07	1.6685e+07	Fatty Acyls	124-07-2	HMDB0000482	C06423	ko01100//Metabolic pathways;ko00061//Fatty acid biosynthesis	Global and overview maps;Lipid metabolism	Metabolism
NEG00039	2-Furoic acid	0.997195			69.2549	111.008	Organoheterocyclic compounds	forward	9.70138e+06	1.81496e+07	3.73826e+07	3.93539e+07	4.61355e+07	4.29526e+07	4.45208e+07	4.93881e+07	4.18726e+07	Furans	88-14-2	HMDB0000617	C01546	ko01120//Microbial metabolism in diverse environments	Global and overview maps	Metabolism
NEG00040	Leucinic acid	0.996889			118.144	131.071	Lipids and lipid-like molecules	forward	1.17187e+08	4.12255e+08	8.40374e+08	1.97206e+08	4.09303e+06	3.70025e+06	1.16071e+06	526494	1.13867e+07	Fatty Acyls	498-36-2	HMDB0000665	-	-	-	-
NEG00041	Uric acid	0.996866			336.275	167.021	Organoheterocyclic compounds	forward	6.01626e+07	4.08586e+08	1.7175e+08	3.40068e+08	3.98668e+08	3.31103e+08	3.74249e+08	2.95065e+08	2.77509e+08	Imidazopyrimidines	69-93-2	HMDB0000289	C00366	ko01100//Metabolic pathways;ko01120//Microbial metabolism in diverse environments;ko00230//Purine metabolism;ko04976//Bile secretion	Digestive system;Global and overview maps;Nucleotide metabolism	Metabolism;Organismal Systems
NEG00042	Threonic acid	0.996703			353.335	135.029	Organic oxygen compounds	forward	2.94474e+06	796922	3.89741e+06	3.67471e+06	2.16459e+07	2.22552e+07	2.45128e+07	1.69513e+07	1.39824e+07	Organooxygen compounds	7306-96-9	HMDB0062620	C01620	ko00053//Ascorbate and aldarate metabolism	Carbohydrate metabolism	Metabolism
NEG00043	Pelargonic acid	0.995676			50.1228	157.123	Lipids and lipid-like molecules	forward	1.98174e+08	2.69611e+08	2.42355e+08	1.87955e+08	4.42466e+08	2.12122e+08	2.40491e+08	2.28664e+08	2.05832e+08	Fatty Acyls	112-05-0	HMDB0000847	-	-	-	-
NEG00044	Benzoic acid	0.995628			106.657	121.029	Benzenoids	forward	6.57128e+08	4.84059e+08	7.63044e+08	3.03804e+08	4.78162e+07	4.10309e+07	4.37005e+07	3.93382e+07	3.02284e+07	Benzene and substituted derivatives	36438	HMDB0013677	C00180	ko01100//Metabolic pathways;ko01110//Biosynthesis of secondary metabolites;ko01120//Microbial metabolism in diverse environments;ko01220//Degradation of aromatic compounds;ko00360//Phenylalanine metabolism	Amino acid metabolism;Global and overview maps	Metabolism
NEG00045	Methylsuccinic acid	0.994617			338.63	131.034	Lipids and lipid-like molecules	forward	4.9057e+08	1.90164e+08	9.61366e+08	1.72834e+08	4.14602e+07	2.20191e+07	2.54537e+07	2.56016e+07	1.27112e+07	Fatty Acyls	498-21-5	HMDB0001844	-	-	-	-
NEG00046	Ketoleucine	0.994264			52.3636	129.055	Organic acids and derivatives	forward	5.6349e+08	2.61025e+08	1.33757e+09	6.42849e+08	8.85859e+08	9.36699e+08	6.08861e+08	8.4363e+08	8.49007e+08	Keto acids and derivatives	816-66-0	HMDB0000695	C00233	ko01100//Metabolic pathways;ko01110//Biosynthesis of secondary metabolites;ko01230//Biosynthesis of amino acids;ko01210//2-Oxocarboxylic acid metabolism;ko00290//Valine, leucine and isoleucine biosynthesis;ko00280//Valine, leucine and isoleucine degradation	Amino acid metabolism;Global and overview maps	Metabolism
NEG00047	L-Glutamic acid	0.994162			403.582	146.045	Organic acids and derivatives	forward	1.36015e+09	1.35527e+09	4.91126e+08	1.49872e+09	3.30063e+09	2.92964e+09	3.1727e+09	3.00891e+09	2.34194e+09	Carboxylic acids and derivatives	-	HMDB0060475	C00025	ko01100//Metabolic pathways;ko01110//Biosynthesis of secondary metabolites;ko01120//Microbial metabolism in diverse environments;ko01130//Biosynthesis of antibiotics;ko01230//Biosynthesis of amino acids;ko01200//Carbon metabolism;ko04723//Retrograde endocannabinoid signaling;ko02010//ABC transporters;ko01210//2-Oxocarboxylic acid metabolism;ko05230//Central carbon metabolism in cancer;ko00630//Gl…	Amino acid metabolism;Biosynthesis of other secondary metabolites;Cancers;Carbohydrate metabolism;Cellular community - eukaryotes;Digestive system;Energy metabolism;Environmental adaptation;Excretory system;Global and overview maps;Membrane transport;Metabolism of cofactors and vitamins;Metabolism of other amino acids;Nervous system;Neurodegenerative diseases;Sensory system;Signal transduction;Si…	Cellular Processes;Environmental Information Processing;Genetic Information Processing;Human Diseases;Metabolism;Organismal Systems
NEG00048	15-Methylpalmitate	0.994112			42.7747	269.249	Organic compounds	forward	5.94478e+08	3.84779e+08	1.97011e+09	2.05161e+09	1.71377e+07	1.49858e+07	3.99086e+07	1.7768e+07	1.08752e+07	Lipids and lipid-like molecules	-	HMDB0061709	-	-	-	-
NEG00049	5-Aminopentanoic acid	0.99411			315.443	116.071	Organic acids and derivatives	forward	2.21794e+08	3.92211e+08	1.95553e+08	1.39028e+08	8.61306e+08	8.3854e+08	8.34454e+08	6.3881e+08	7.1051e+08	Carboxylic acids and derivatives	660-88-8	HMDB0003355	C00431	ko01120//Microbial metabolism in diverse environments;ko00310//Lysine degradation;ko00330//Arginine and proline metabolism	Amino acid metabolism;Global and overview maps	Metabolism
NEG00050	Maleic acid	0.99386			44.0692	115.003	Organic acids and derivatives	forward	1.81963e+07	5.07346e+06	3.81854e+07	1.85312e+07	2644.38	388816	1.5653e+06	2644.38	396857	Carboxylic acids and derivatives	110-16-7	HMDB0000176	C01384	ko01120//Microbial metabolism in diverse environments;ko00760//Nicotinate and nicotinamide metabolism;ko00350//Tyrosine metabolism;ko00650//Butanoate metabolism	Amino acid metabolism;Carbohydrate metabolism;Global and overview maps;Metabolism of cofactors and vitamins	Metabolism
NEG00051	Adrenic acid	0.993582			37.197	331.265	Lipids and lipid-like molecules	forward	3.65371e+07	9.67889e+07	3.94015e+07	1.28466e+07	1.05613e+08	1.01695e+08	1.21106e+08	8.59199e+07	6.6239e+07	Fatty Acyls	28874-58-0	HMDB0002226	C16527	ko01040//Biosynthesis of unsaturated fatty acids	Lipid metabolism	Metabolism
NEG00052	Tetradecanedioic acid	0.993394			235.445	257.176	Lipids and lipid-like molecules	forward	1.24906e+07	1.5514e+07	4.02233e+07	2.02154e+07	322169	140741	519644	381995	2644.38	Fatty Acyls	821-38-5	HMDB0000872	-	-	-	-
NEG00053	Malonic acid	0.99281			87.4993	103.003	Organic acids and derivatives	forward	2.62723e+06	1.83663e+07	8.4898e+06	3.33924e+06	7.0941e+07	7.39422e+07	6.40132e+07	5.86011e+07	3.95533e+07	Carboxylic acids and derivatives	141-82-2	HMDB0000691	C00383	ko00240//Pyrimidine metabolism;ko00410//beta-Alanine metabolism	Metabolism of other amino acids;Nucleotide metabolism	Metabolism
NEG00054	Capric acid	0.991513			47.6926	171.139	Lipids and lipid-like molecules	forward	5.96228e+07	1.95068e+07	6.18741e+07	5.35614e+07	2.26307e+07	1.50835e+07	1.93698e+07	1.69675e+07	1.08985e+07	Fatty Acyls	334-48-5	HMDB0000511	C01571	ko01100//Metabolic pathways;ko00061//Fatty acid biosynthesis	Global and overview maps;Lipid metabolism	Metabolism
NEG00055	Dodecanedioic acid	0.991111			242.298	229.144	Lipids and lipid-like molecules	forward	2.16926e+08	2.06467e+08	3.54606e+08	4.77366e+08	316111	471317	1.06217e+06	430581	331875	Fatty Acyls	6402-36-4	HMDB0000933	-	-	-	-
NEG00056	Taurocholic acid	0.990483			201.915	514.285	Lipids and lipid-like molecules	forward	1.00399e+06	2.70059e+07	3.54929e+06	741750	1.04728e+08	2.36997e+08	1.73001e+08	2.2159e+08	3.96823e+08	Steroids and steroid derivatives	81-24-3	HMDB0000036	C05122	ko01100//Metabolic pathways;ko04976//Bile secretion;ko00430//Taurine and hypotaurine metabolism;ko00120//Primary bile acid biosynthesis	Digestive system;Global and overview maps;Lipid metabolism;Metabolism of other amino acids	Metabolism;Organismal Systems
NEG00057	Quinic acid	0.989646			315.279	191.056	Organic oxygen compounds	forward	1.01319e+06	1.22819e+06	1.93609e+06	1.63431e+06	2644.38	2644.38	2644.38	2644.38	2644.38	Quinolines and derivatives	91-63-4	HMDB0042004	C00296	ko00400//Phenylalanine, tyrosine and tryptophan biosynthesis	Amino acid metabolism	Metabolism
NEG00058	Prostaglandin G2	0.989629			251.816	367.213	Lipids and lipid-like molecules	forward	3.67142e+06	2.21681e+06	3.73115e+06	5.47723e+06	2644.38	2644.38	2644.38	2644.38	2644.38	Fatty Acyls	51982-36-6	HMDB0003235	C05956	ko01100//Metabolic pathways;ko00590//Arachidonic acid metabolism;ko04611//Platelet activation;ko04726//Serotonergic synapse	Global and overview maps;Immune system;Lipid metabolism;Nervous system	Metabolism;Organismal Systems
NEG00059	Dihydrojasmonic acid	0.988362			105.957	211.134	Lipids and lipid-like molecules	forward	1.40878e+08	2.03009e+08	3.22622e+08	1.75912e+08	86454.5	2644.38	153674	113424	335981	Lineolic acids and derivatives	98674-52-3	HMDB0033601	-	-	-	-
NEG00060	Uracil	0.987893			75.9086	111.019	Organoheterocyclic compounds	forward	1.75559e+09	3.05022e+09	9.09157e+08	1.14772e+09	3.10216e+09	2.20116e+09	2.54056e+09	2.51302e+09	2.41756e+09	Diazines	66-22-8	HMDB0000300	C00106	ko01100//Metabolic pathways;ko00240//Pyrimidine metabolism;ko00770//Pantothenate and CoA biosynthesis;ko00410//beta-Alanine metabolism	Global and overview maps;Metabolism of cofactors and vitamins;Metabolism of other amino acids;Nucleotide metabolism	Metabolism
NEG00061	Citrulline	0.987717			406.993	174.088	Organic acids and derivatives	forward	3.99882e+07	3.33224e+07	1.16236e+07	3.28257e+07	3.21488e+06	3.32859e+06	1.8845e+06	1.96602e+06	1.45858e+06	Carboxylic acids and derivatives	372-75-8	HMDB0000904	C00327	ko01100//Metabolic pathways;ko01110//Biosynthesis of secondary metabolites;ko01130//Biosynthesis of antibiotics;ko01230//Biosynthesis of amino acids;ko00220//Arginine biosynthesis	Amino acid metabolism;Global and overview maps	Metabolism
NEG00062	N-Acetylhistamine	0.987592			145.876	152.083	Organic acids and derivatives	forward	2644.38	1.24247e+08	2.48914e+06	357660	2.38133e+08	3.3384e+08	2.91758e+08	2.74162e+08	1.76127e+08	--	--	--	C05135	ko00340//Histidine metabolism	Amino acid metabolism	Metabolism
NEG00063	Cosmosiin	0.987377			209.909	431.098	Phenylpropanoids and polyketides	forward	2644.38	2644.38	2644.38	2644.38	2644.38	2644.38	2644.38	2644.38	2644.38	Flavonoids	578-74-5	HMDB0037340	-	-	-	-
NEG00064	16-Hydroxy hexadecanoic acid	0.986505			53.0707	271.228	Lipids and lipid-like molecules	forward	7.81624e+07	1.15048e+08	7.79969e+07	3.00365e+07	1.09406e+07	6.56616e+06	9.64731e+06	1.17737e+07	1.55725e+07	Fatty Acyls	-	HMDB0006294	-	-	-	-
NEG00065	beta-Alanine	0.986388			192.191	88.0397	Organic acids and derivatives	forward	1.04885e+06	2.68916e+06	2.64624e+06	1.58075e+06	3.31202e+06	3.03057e+06	3.31313e+06	2.98787e+06	2.48367e+06	Carboxylic acids and derivatives	107-95-9	HMDB0000056	C00099	ko01100//Metabolic pathways;ko01110//Biosynthesis of secondary metabolites;ko00240//Pyrimidine metabolism;ko04974//Protein digestion and absorption;ko04080//Neuroactive ligand-receptor interaction;ko00770//Pantothenate and CoA biosynthesis;ko00410//beta-Alanine metabolism;ko00640//Propanoate metabolism	Carbohydrate metabolism;Digestive system;Global and overview maps;Metabolism of cofactors and vitamins;Metabolism of other amino acids;Nucleotide metabolism;Signaling molecules and interaction	Environmental Information Processing;Metabolism;Organismal Systems
NEG00066	Indoxyl sulfate	0.986308			25.9418	212.002	Organic acids and derivatives	forward	5.78879e+07	1.09464e+08	1.01921e+08	6.17633e+07	1.64507e+07	3.21241e+07	2.83582e+07	1.18737e+07	2.41817e+06	Organic sulfuric acids and derivatives	487-94-5	HMDB0000682	-	-	-	-
NEG00067	Hydrogen phosphate	0.9863			159.105	96.9691	Homogeneous non-metal compounds	forward	5.73595e+06	1.00277e+07	2.09707e+06	5.22948e+06	6.7979e+06	1.20817e+07	1.0293e+07	6.70967e+06	7.3019e+06	Non-metal oxoanionic compounds	14066-19-4	HMDB0000973	-	-	-	-
NEG00068	N-Alpha-acetyllysine	0.985931			364.094	187.109	Organic acids and derivatives	forward	7.22465e+06	8.3005e+06	4.23876e+06	1.49058e+07	2.70905e+07	3.16915e+07	2.74343e+07	2.8267e+07	1.08142e+07	Carboxylic acids and derivatives	1946-82-3	HMDB0000446	-	-	-	-
NEG00069	O-Phosphoethanolamine	0.985687			490.559	140.011	Organic acids and derivatives	forward	2.63317e+06	1.84231e+07	3.24681e+06	2.94938e+06	4.85095e+07	3.45948e+07	3.25426e+07	3.92735e+07	4.3031e+07	Organic phosphoric acids and derivatives	1071-23-4	HMDB0000224	C00346	ko01100//Metabolic pathways;ko00564//Glycerophospholipid metabolism;ko00600//Sphingolipid metabolism;ko04071//Sphingolipid signaling pathway	Global and overview maps;Lipid metabolism;Signal transduction	Environmental Information Processing;Metabolism
NEG00070	Corymboside	0.98405			326.515	563.141	Phenylpropanoids and polyketides	forward	2644.38	2644.38	2644.38	2644.38	2644.38	2644.38	2644.38	2644.38	2644.38	Flavonoids	73543-87-0	HMDB0030803	-	-	-	-
NEG00071	D-Glycero-D-galacto-heptitol	0.9831			356.049	211.082	Organic oxygen compounds	forward	454593	527818	1.05362e+06	279062	799559	626950	783396	589454	554874	Organooxygen compounds	527-06-0	HMDB0033750	-	-	-	-
NEG00072	Galactose 1-phosphate	0.982632			494.048	259.023	Organic oxygen compounds	forward	8097.46	1.33847e+06	195030	357578	7.26959e+06	7.41554e+06	9.61404e+06	7.55582e+06	1.00014e+07	Organooxygen compounds	2255-14-3	HMDB0000645	C00446	ko01100//Metabolic pathways;ko00520//Amino sugar and nucleotide sugar metabolism;ko00052//Galactose metabolism	Carbohydrate metabolism;Global and overview maps	Metabolism
NEG00073	Sclareol	0.982498			37.4559	307.265	Lipids and lipid-like molecules	forward	6.03471e+07	2.62371e+08	2.87675e+08	9.40748e+07	7.36921e+07	7.42156e+07	4.58412e+07	5.88482e+07	6.58041e+07	Prenol lipids	515-03-7	HMDB0036827	C09183	ko01110//Biosynthesis of secondary metabolites	Global and overview maps	Metabolism
NEG00074	Uridine	0.981826			163.19	243.062	Nucleosides, nucleotides, and analogues	forward	5.87185e+08	5.55286e+08	4.85719e+08	4.45329e+08	1.2494e+09	8.14137e+08	1.1119e+09	7.92839e+08	8.88099e+08	Pyrimidine nucleosides	58-96-8	HMDB0000296	C00299	ko01100//Metabolic pathways;ko00240//Pyrimidine metabolism	Global and overview maps;Nucleotide metabolism	Metabolism
NEG00075	Mulberrin	0.981698			159.018	421.164	Phenylpropanoids and polyketides	forward	744715	154452	326534	1.86298e+06	2644.38	2644.38	2644.38	2644.38	2644.38	Flavonoids	62949-79-5	HMDB0029507	-	-	-	-
NEG00076	D-2,3-Dihydroxypropanoic acid	0.980647			308.945	105.019	Organic oxygen compounds	forward	2.17254e+07	1.26207e+07	1.52908e+07	7.84731e+06	3.4256e+07	4.06967e+07	2.96504e+07	2.15573e+07	5.22696e+07	Organooxygen compounds	6000-40-4	HMDB0031818	-	-	-	-
NEG00077	L-Malic acid	0.980069			451.47	133.014	Organic acids and derivatives	forward	4.46574e+06	1.56317e+07	7.38979e+06	9.92929e+06	2.36742e+07	2.96943e+07	1.21892e+07	3.00395e+07	6.83899e+07	Hydroxy acids and derivatives	97-67-6	HMDB0000156	C00149	ko01100//Metabolic pathways;ko01110//Biosynthesis of secondary metabolites;ko01120//Microbial metabolism in diverse environments;ko01130//Biosynthesis of antibiotics;ko01200//Carbon metabolism;ko05230//Central carbon metabolism in cancer;ko00630//Glyoxylate and dicarboxylate metabolism;ko04922//Glucagon signaling pathway;ko04742//Taste transduction;ko00020//Citrate cycle (TCA cycle);ko00620//Pyru…	Cancers;Carbohydrate metabolism;Endocrine system;Excretory system;Global and overview maps;Sensory system	Human Diseases;Metabolism;Organismal Systems
NEG00078	Cholic acid	0.979982			221.905	407.281	Lipids and lipid-like molecules	forward	1.16587e+06	3.70935e+06	4.85265e+06	3.2402e+06	2644.38	2644.38	2644.38	2644.38	326063	Steroids and steroid derivatives	81-25-4	HMDB0000619	C00695	ko01100//Metabolic pathways;ko04976//Bile secretion;ko00120//Primary bile acid biosynthesis	Digestive system;Global and overview maps;Lipid metabolism	Metabolism;Organismal Systems
NEG00079	m-Coumaric acid	0.979614			35.6616	163.04	Phenylpropanoids and polyketides	forward	5.63601e+06	1.33151e+07	2.31416e+07	1.51807e+07	1.35764e+08	1.52777e+08	7.81123e+07	1.13073e+08	1.04686e+08	Cinnamic acids and derivatives	588-30-7	HMDB0001713	C12621	ko01120//Microbial metabolism in diverse environments;ko01220//Degradation of aromatic compounds;ko00360//Phenylalanine metabolism	Amino acid metabolism;Global and overview maps	Metabolism
NEG00080	L-Tyrosine	0.979301			318.531	180.066	Organic acids and derivatives	forward	5.53686e+07	1.13943e+08	4.22519e+07	4.41348e+07	3.06659e+08	3.64017e+08	3.29982e+08	2.72397e+08	3.189e+08	Carboxylic acids and derivatives	60-18-4	HMDB0000158	C00082	ko01100//Metabolic pathways;ko01110//Biosynthesis of secondary metabolites;ko01130//Biosynthesis of antibiotics;ko01230//Biosynthesis of amino acids;ko01210//2-Oxocarboxylic acid metabolism;ko05230//Central carbon metabolism in cancer;ko00970//Aminoacyl-tRNA biosynthesis;ko04974//Protein digestion and absorption;ko00400//Phenylalanine, tyrosine and tryptophan biosynthesis;ko00360//Phenylalanine m…	Amino acid metabolism;Biosynthesis of other secondary metabolites;Cancers;Digestive system;Endocrine system;Global and overview maps;Metabolism of cofactors and vitamins;Metabolism of other amino acids;Nervous system;Neurodegenerative diseases;Substance dependence;Translation	Genetic Information Processing;Human Diseases;Metabolism;Organismal Systems
NEG00081	2-Hydroxybutyric acid	0.979217			188.869	103.039	Organic acids and derivatives	forward	4.1008e+07	3.12357e+08	3.9323e+08	7.26361e+07	2.61256e+08	2.87294e+08	2.73935e+08	2.09e+08	1.96444e+08	Hydroxy acids and derivatives	600-15-7	HMDB0000008	C05984	ko00640//Propanoate metabolism	Carbohydrate metabolism	Metabolism
NEG00082	Deoxycholic acid	0.978166			144.588	391.285	Lipids and lipid-like molecules	forward	5.4942e+06	1.21119e+08	3.6256e+07	2.07482e+07	874724	925819	507543	654224	2.19448e+06	Steroids and steroid derivatives	83-44-3	HMDB0000626	C04483	ko04976//Bile secretion	Digestive system	Organismal Systems
NEG00083	2-Hydroxyxanthone	0.978074			360.982	211.038	Organoheterocyclic compounds	forward	2.91659e+06	2.65358e+06	1.08108e+07	3.37374e+06	2644.38	2644.38	2644.38	2644.38	2644.38	Benzopyrans	1915-98-6	HMDB0032997	-	-	-	-
NEG00084	Citraconic acid	0.978074			16.8246	129.019	Lipids and lipid-like molecules	forward	2.25135e+06	5.13992e+06	3.89e+06	4.9986e+06	4.47776e+06	3.97814e+06	4.28116e+06	3.91854e+06	3.15937e+06	Fatty Acyls	498-23-7	HMDB0000634	C02226	ko01100//Metabolic pathways;ko01210//2-Oxocarboxylic acid metabolism;ko00290//Valine, leucine and isoleucine biosynthesis;ko00660//C5-Branched dibasic acid metabolism	Amino acid metabolism;Carbohydrate metabolism;Global and overview maps	Metabolism
NEG00085	Apiin	0.976212			200.217	563.141	Phenylpropanoids and polyketides	forward	2644.38	2644.38	2644.38	2644.38	2644.38	2644.38	2644.38	2644.38	2644.38	Flavonoids	26544-34-3	HMDB0030843	-	-	-	-
NEG00086	2-Methylbenzoic acid	0.97619			162.83	135.05	Benzenoids	forward	3.67432e+06	5.312e+07	2.41046e+07	1.04897e+07	1.81523e+07	1.48488e+07	1.61691e+07	1.36058e+07	3.59706e+06	Benzene and substituted derivatives	118-90-1	HMDB0002340	C07215	ko01100//Metabolic pathways;ko01120//Microbial metabolism in diverse environments;ko01220//Degradation of aromatic compounds	Global and overview maps	Metabolism
NEG00087	Cytidine monophosphate	0.975715			465.437	322.045	Nucleosides, nucleotides, and analogues	forward	9788.83	947551	101195	46701.3	7.42396e+06	7.17499e+06	7.98875e+06	4.77872e+06	3.51002e+06	Pyrimidine nucleotides	63-37-6	HMDB0000095	C00055	ko01100//Metabolic pathways;ko00240//Pyrimidine metabolism	Global and overview maps;Nucleotide metabolism	Metabolism
NEG00088	(脗卤)-Tryptophan	0.975018			279.007	203.082	Organoheterocyclic compounds	forward	2.20894e+07	3.76158e+07	1.45749e+07	1.01208e+07	7.97055e+07	8.11544e+07	8.64214e+07	6.29105e+07	8.60254e+07	--	--	--	-	-	-	-
NEG00089	Ethyl oleate	0.974941			37.5294	309.28	Lipids and lipid-like molecules	forward	8.5423e+07	3.07759e+08	1.62891e+08	1.52946e+08	1.14579e+08	5.53704e+07	8.7583e+07	1.05405e+08	1.00929e+08	Fatty Acyls	111-62-6	HMDB0034451	-	-	-	-
NEG00090	Inosine	0.972957			228.424	267.074	Nucleosides, nucleotides, and analogues	forward	3.98447e+08	4.90068e+08	2.82005e+08	2.70155e+08	2.52836e+08	3.59274e+08	2.98061e+08	3.13506e+08	6.63026e+08	Purine nucleosides	58-63-9	HMDB0000195	C00294	ko01100//Metabolic pathways;ko00230//Purine metabolism	Global and overview maps;Nucleotide metabolism	Metabolism
NEG00091	Xanthosine	0.972871			318.125	283.069	Nucleosides, nucleotides, and analogues	forward	6.94552e+06	7.67037e+06	1.42442e+06	3.6145e+06	2.01153e+07	1.3699e+07	1.55374e+07	9.8343e+06	2.93167e+07	Purine nucleosides	146-80-5	HMDB0000299	C01762	ko01100//Metabolic pathways;ko01110//Biosynthesis of secondary metabolites;ko00230//Purine metabolism;ko00232//Caffeine metabolism	Biosynthesis of other secondary metabolites;Global and overview maps;Nucleotide metabolism	Metabolism
NEG00092	3-Hydroxybenzoic acid	0.972719			35.3112	137.024	Benzenoids	forward	2.84117e+07	3.94176e+07	9.93325e+07	2.32543e+07	2644.38	599505	904819	994440	599240	Benzene and substituted derivatives	36320	HMDB0002466	C00587	ko01120//Microbial metabolism in diverse environments;ko01220//Degradation of aromatic compounds;ko00400//Phenylalanine, tyrosine and tryptophan biosynthesis	Amino acid metabolism;Global and overview maps	Metabolism
NEG00093	(2E)-Decenoyl-ACP	0.971447			323.55	128.071	Organic acids and derivatives	forward	2.17892e+06	2644.38	3.76751e+07	1.88568e+06	3.00708e+07	1.26747e+07	1.06763e+07	1.9909e+07	2.69159e+07	Carboxylic acids and derivatives	52-52-8	HMDB0062225	-	-	-	-
NEG00094	(10E,12Z)-(9S)-9-Hydroperoxyoctadeca-10,12-dienoic acid	0.971408			174.068	311.223	Lipids and lipid-like molecules	forward	2.5732e+07	2.26509e+07	1.62875e+07	4.08718e+07	2.72262e+06	498431	2.30257e+06	2.51088e+06	352668	Fatty Acyls	29774-12-7	HMDB0062434	C14827	ko01100//Metabolic pathways;ko00591//Linoleic acid metabolism	Global and overview maps;Lipid metabolism	Metabolism
NEG00095	Traumatic acid	0.970322			238.882	227.129	Lipids and lipid-like molecules	forward	4.08723e+06	5.65818e+06	1.41886e+07	9.87818e+06	2644.38	2644.38	2644.38	2644.38	2644.38	Fatty Acyls	6402-36-4	HMDB0000933	C16308	ko01110//Biosynthesis of secondary metabolites;ko00592//alpha-Linolenic acid metabolism	Global and overview maps;Lipid metabolism	Metabolism
NEG00096	L-Arginine	0.970282			537.659	173.104	Organic acids and derivatives	forward	9.36115e+06	2.00425e+07	1.58461e+07	9.4915e+06	5.26371e+07	5.30771e+07	6.11789e+07	4.40764e+07	5.55068e+07	Carboxylic acids and derivatives	-	HMDB0062762	C00062	ko01100//Metabolic pathways;ko01110//Biosynthesis of secondary metabolites;ko01130//Biosynthesis of antibiotics;ko01230//Biosynthesis of amino acids;ko02010//ABC transporters;ko05230//Central carbon metabolism in cancer;ko00970//Aminoacyl-tRNA biosynthesis;ko00330//Arginine and proline metabolism;ko04974//Protein digestion and absorption;ko00220//Arginine biosynthesis;ko00261//Monobactam biosynth…	Amino acid metabolism;Biosynthesis of other secondary metabolites;Cancers;Digestive system;Global and overview maps;Infectious diseases;Membrane transport;Metabolism of other amino acids;Neurodegenerative diseases;Translation	Environmental Information Processing;Genetic Information Processing;Human Diseases;Metabolism;Organismal Systems
NEG00097	Daidzin	0.969937			150.898	415.104	Phenylpropanoids and polyketides	forward	2644.38	2644.38	2644.38	2644.38	2644.38	62552.9	2644.38	2644.38	2644.38	Isoflavonoids	552-66-9	HMDB0033991	-	-	-	-
NEG00098	4-Hydroxybenzoic acid	0.96959			178.924	137.024	Benzenoids	forward	3.3725e+08	4.01394e+08	5.91124e+08	2.67702e+08	1.60989e+07	1.35687e+07	2.50762e+06	1.20581e+07	2.94092e+06	Benzene and substituted derivatives	99-96-7	HMDB0000500	C00156	ko01100//Metabolic pathways;ko01110//Biosynthesis of secondary metabolites;ko01120//Microbial metabolism in diverse environments;ko01220//Degradation of aromatic compounds;ko00360//Phenylalanine metabolism;ko00790//Folate biosynthesis;ko00130//Ubiquinone and other terpenoid-quinone biosynthesis	Amino acid metabolism;Global and overview maps;Metabolism of cofactors and vitamins	Metabolism
NEG00099	Xanthine	0.968247			222.902	151.026	Organoheterocyclic compounds	forward	1.39549e+09	1.35022e+09	4.03176e+08	1.26165e+09	2.03281e+09	1.51178e+09	1.92338e+09	1.73408e+09	1.75086e+09	Imidazopyrimidines	69-89-6	HMDB0000292	C00385	ko01100//Metabolic pathways;ko01110//Biosynthesis of secondary metabolites;ko01120//Microbial metabolism in diverse environments;ko00230//Purine metabolism;ko00232//Caffeine metabolism	Biosynthesis of other secondary metabolites;Global and overview maps;Nucleotide metabolism	Metabolism
NEG00100	Adenosine	0.968001			176.881	266.09	Nucleosides, nucleotides, and analogues	forward	3.10366e+07	9.02526e+07	3.80578e+07	5.21903e+07	7.64516e+07	1.14285e+08	7.36343e+07	6.97343e+07	4.40894e+07	Purine nucleosides	58-61-7	HMDB0000050	C00212	ko01100//Metabolic pathways;ko00230//Purine metabolism;ko04080//Neuroactive ligand-receptor interaction;ko05012//Parkinson disease;ko04071//Sphingolipid signaling pathway;ko04024//cAMP signaling pathway;ko05034//Alcoholism;ko04022//cGMP - PKG signaling pathway;ko04924//Renin secretion;ko05032//Morphine addiction;ko04923//Regulation of lipolysis in adipocyte;ko04270//Vascular smooth muscle contrac…	Circulatory system;Endocrine system;Global and overview maps;Neurodegenerative diseases;Nucleotide metabolism;Signal transduction;Signaling molecules and interaction;Substance dependence	Environmental Information Processing;Human Diseases;Metabolism;Organismal Systems
NEG00101	cis-Aconitic acid	0.967434			438.969	173.009	Organic acids and derivatives	forward	629610	3.9084e+06	1.73998e+06	6.25544e+06	9.88033e+06	5.78804e+06	7.64461e+06	5.45357e+06	7.07764e+06	Carboxylic acids and derivatives	585-84-2	HMDB0000072	C00417	ko01100//Metabolic pathways;ko01110//Biosynthesis of secondary metabolites;ko01120//Microbial metabolism in diverse environments;ko01130//Biosynthesis of antibiotics;ko01210//2-Oxocarboxylic acid metabolism;ko00630//Glyoxylate and dicarboxylate metabolism;ko00020//Citrate cycle (TCA cycle);ko00660//C5-Branched dibasic acid metabolism	Carbohydrate metabolism;Global and overview maps	Metabolism
NEG00102	Cysteine-S-sulfate	0.967042			312.619	199.969	Organic acids and derivatives	forward	448690	4.16432e+06	2644.38	663291	67049.3	69560	2644.38	103346	2644.38	Carboxylic acids and derivatives	1637-71-4	HMDB0000731	C05824	ko01100//Metabolic pathways;ko01230//Biosynthesis of amino acids;ko00270//Cysteine and methionine metabolism	Amino acid metabolism;Global and overview maps	Metabolism
NEG00103	Glutathione	0.965967			406.751	306.077	Organic acids and derivatives	forward	14191.7	3.27199e+06	37202.7	304430	3.2853e+08	2.55705e+08	2.8457e+08	3.1862e+08	4.27281e+08	Carboxylic acids and derivatives	-	HMDB0062697	C00051	ko01100//Metabolic pathways;ko02010//ABC transporters;ko00270//Cysteine and methionine metabolism;ko04976//Bile secretion;ko00480//Glutathione metabolism;ko04918//Thyroid hormone synthesis	Amino acid metabolism;Digestive system;Endocrine system;Global and overview maps;Membrane transport;Metabolism of other amino acids	Environmental Information Processing;Metabolism;Organismal Systems
NEG00104	Cyclic AMP	0.965037			297.371	328.045	Nucleosides, nucleotides, and analogues	forward	2644.38	121313	2644.38	2644.38	518888	649892	644281	667736	273472	Purine nucleotides	60-92-4	HMDB0000058	C00575	ko04723//Retrograde endocannabinoid signaling;ko00230//Purine metabolism;ko04976//Bile secretion;ko04922//Glucagon signaling pathway;ko04742//Taste transduction;ko05012//Parkinson disease;ko04024//cAMP signaling pathway;ko04918//Thyroid hormone synthesis;ko04725//Cholinergic synapse;ko04925//Aldosterone synthesis and secretion;ko05034//Alcoholism;ko04022//cGMP - PKG signaling pathway;ko04924//Ren…	Aging;Cancers;Cardiovascular diseases;Cell growth and death;Cellular community - eukaryotes;Circulatory system;Digestive system;Endocrine system;Environmental adaptation;Excretory system;Immune system;Infectious diseases;Nervous system;Neurodegenerative diseases;Nucleotide metabolism;Sensory system;Signal transduction;Substance dependence	Cellular Processes;Environmental Information Processing;Human Diseases;Metabolism;Organismal Systems
NEG00105	Uridine diphosphategalactose	0.964918			446.239	565.048	Nucleosides, nucleotides, and analogues	forward	2644.38	2.62517e+06	60708.9	14229.8	2.10276e+07	2.29995e+07	1.64798e+07	1.96759e+07	3.76942e+06	Pyrimidine nucleotides	2956-16-3	HMDB0000302	C00052	ko01100//Metabolic pathways;ko00520//Amino sugar and nucleotide sugar metabolism;ko00052//Galactose metabolism	Carbohydrate metabolism;Global and overview maps	Metabolism
NEG00106	3-Methylhistidine	0.964454			391.817	168.078	Organic acids and derivatives	forward	2.95341e+06	4.87362e+06	1.95092e+06	3.90762e+06	5.42394e+06	6.63088e+06	4.52529e+06	4.54395e+06	5.42329e+06	Carboxylic acids and derivatives	368-16-1	HMDB0000479	C01152	ko00340//Histidine metabolism	Amino acid metabolism	Metabolism
NEG00107	Indole-3-carboxylic acid	0.964215			42.2552	160.04	Organoheterocyclic compounds	forward	3.63025e+07	1.11056e+07	5.52428e+07	7.56766e+06	2644.38	2644.38	2644.38	236097	299111	Indoles and derivatives	771-50-6	HMDB0003320	-	-	-	-
NEG00108	11-Dehydro-thromboxane B2	0.964087			271.863	367.213	Lipids and lipid-like molecules	forward	130264	90096.8	596637	485414	2644.38	2644.38	2644.38	2644.38	2644.38	Fatty Acyls	67910-12-7	HMDB0004242	C05964	ko01100//Metabolic pathways;ko00590//Arachidonic acid metabolism;ko04726//Serotonergic synapse	Global and overview maps;Lipid metabolism;Nervous system	Metabolism;Organismal Systems
NEG00109	Citric acid	0.963427			515.642	191.02	Organic acids and derivatives	forward	35630.4	5.52108e+06	2.56809e+06	5.09061e+06	1.50766e+07	2.96499e+07	1.79072e+07	4.47992e+07	1.45983e+07	Carboxylic acids and derivatives	77-92-9	HMDB0000094	C00158	ko01100//Metabolic pathways;ko01110//Biosynthesis of secondary metabolites;ko01120//Microbial metabolism in diverse environments;ko01130//Biosynthesis of antibiotics;ko01230//Biosynthesis of amino acids;ko01200//Carbon metabolism;ko01210//2-Oxocarboxylic acid metabolism;ko05230//Central carbon metabolism in cancer;ko00630//Glyoxylate and dicarboxylate metabolism;ko00250//Alanine, aspartate and gl…	Amino acid metabolism;Cancers;Carbohydrate metabolism;Endocrine system;Global and overview maps;Sensory system	Human Diseases;Metabolism;Organismal Systems
NEG00110	benzene-1,2,4-triol	0.962265			448.782	125.024	Benzenoids	forward	3.84448e+06	5.8086e+06	2.98711e+06	3.72508e+06	3.79333e+06	3.46099e+06	3.70417e+06	3.59854e+06	3.47971e+06	Benzene and substituted derivatives	-	HMDB0124831	C02814	ko01100//Metabolic pathways;ko01120//Microbial metabolism in diverse environments	Global and overview maps	Metabolism
NEG00111	Allantoin	0.962249			193.815	157.036	Organoheterocyclic compounds	forward	4.19602e+07	1.29567e+08	1.11259e+08	9.51851e+07	1.0328e+08	1.35551e+08	1.15573e+08	6.86888e+07	7.46195e+07	Azoles	97-59-6	HMDB0000462	-	-	-	-
NEG00112	15-Keto-prostaglandin E2	0.961386			288.56	349.202	Lipids and lipid-like molecules	forward	2.25709e+06	2.49634e+06	3.03732e+06	1.03694e+07	2644.38	2644.38	2644.38	2644.38	2644.38	Fatty Acyls	26441-05-4	HMDB0003175	-	-	-	-
NEG00113	4-Dodecylbenzenesulfonic Acid	0.961224			25.9418	325.185	Benzenoids	forward	1.32931e+08	1.56981e+08	1.18771e+08	1.54052e+08	1.71894e+08	9.92477e+07	1.46325e+08	2.85909e+08	1.88684e+08	Benzene and substituted derivatives	-	HMDB0059915	-	-	-	-
NEG00114	N-Acetyl-a-neuraminic acid	0.960766			376.978	308.099	Organic oxygen compounds	forward	5.7803e+06	2.00509e+07	1.02073e+07	1.55712e+07	8.584e+06	8.64924e+06	7.64832e+06	9.09576e+06	9.49117e+06	Organooxygen compounds	21646-00-4	HMDB0000773	-	-	-	-
NEG00115	2-Hydroxyvaleric acid	0.960345			145.456	117.055	Lipids and lipid-like molecules	forward	1.49673e+08	1.01206e+08	7.8015e+08	2.32605e+08	2644.38	2644.38	2644.38	2644.38	2644.38	Fatty Acyls	617-31-2	HMDB0001863	-	-	-	-
NEG00116	9,10-epoxyoctadecanoic acid	0.960031			48.3306	297.244	Lipids and lipid-like molecules	forward	6.06977e+07	8.51572e+07	1.72891e+08	9.48635e+07	2.19753e+07	1.1908e+07	2.22568e+07	2.14759e+07	3.65784e+07	Fatty Acyls	-	HMDB0061650	-	-	-	-
NEG00117	gamma-Glutamylmethionine	0.959674			375.527	277.086	Organic acids and derivatives	forward	281966	394848	223702	405026	1.01171e+06	1.11798e+06	878353	950170	894896	Carboxylic acids and derivatives	17663-87-5	HMDB0034367	-	-	-	-
NEG00118	Kynurenic acid	0.958328			53.4928	188.035	Organoheterocyclic compounds	forward	2.20053e+08	3.10748e+07	4.05006e+07	4.48925e+07	2.65849e+07	1.63263e+07	2.3069e+07	2.07402e+07	2.27978e+07	Quinolines and derivatives	492-27-3	HMDB0000715	C01717	ko01100//Metabolic pathways;ko00380//Tryptophan metabolism	Amino acid metabolism;Global and overview maps	Metabolism
NEG00119	20-Carboxy-leukotriene B4	0.957579			345.275	365.198	Lipids and lipid-like molecules	forward	3.46531e+06	1.08382e+06	2.01886e+06	889542	2644.38	2644.38	2644.38	2644.38	39211.7	Fatty Acyls	80434-82-8	HMDB0006059	C05950	ko00590//Arachidonic acid metabolism	Lipid metabolism	Metabolism
NEG00120	Ortho-Hydroxyphenylacetic acid	0.956778			204.041	151.04	Benzenoids	forward	4.45842e+07	7.15842e+07	1.11202e+08	3.31104e+07	1.07034e+06	1.89066e+06	1.07349e+06	511534	1.11085e+06	Benzene and substituted derivatives	614-75-5	HMDB0000669	C05852	ko01100//Metabolic pathways;ko01120//Microbial metabolism in diverse environments;ko00360//Phenylalanine metabolism	Amino acid metabolism;Global and overview maps	Metabolism
NEG00121	Phosphoenolpyruvic acid	0.955604			463.796	166.975	Organic acids and derivatives	forward	2.2088e+06	2.96562e+06	2.99885e+06	2.03718e+06	1.32389e+07	9.75583e+06	1.23833e+07	2.44717e+06	7.40033e+06	Organic phosphoric acids and derivatives	138-08-9	HMDB0000263	C00074	ko01100//Metabolic pathways;ko01110//Biosynthesis of secondary metabolites;ko01120//Microbial metabolism in diverse environments;ko01130//Biosynthesis of antibiotics;ko01230//Biosynthesis of amino acids;ko01200//Carbon metabolism;ko05230//Central carbon metabolism in cancer;ko04922//Glucagon signaling pathway;ko00400//Phenylalanine, tyrosine and tryptophan biosynthesis;ko00020//Citrate cycle (TCA…	Amino acid metabolism;Cancers;Carbohydrate metabolism;Endocrine system;Excretory system;Global and overview maps	Human Diseases;Metabolism;Organismal Systems
NEG00122	Hydroxypyruvic acid	0.955597			230.169	103.003	Organic acids and derivatives	forward	1.13465e+06	2.50117e+06	2.94527e+06	1.36159e+06	3.82071e+06	2.53269e+06	1.6517e+06	2.14974e+06	1.30222e+06	Hydroxy acids and derivatives	1113-60-6	HMDB0001352	C00168	ko01100//Metabolic pathways;ko01110//Biosynthesis of secondary metabolites;ko01120//Microbial metabolism in diverse environments;ko01130//Biosynthesis of antibiotics;ko01200//Carbon metabolism;ko00260//Glycine, serine and threonine metabolism;ko00630//Glyoxylate and dicarboxylate metabolism	Amino acid metabolism;Carbohydrate metabolism;Global and overview maps	Metabolism
NEG00123	D-Glutamine	0.955044			388.264	145.061	Organic acids and derivatives	forward	4.25315e+07	2.39068e+08	3.903e+07	4.09594e+07	9.73736e+08	7.81029e+08	6.76315e+08	1.04242e+09	4.52124e+08	Carboxylic acids and derivatives	5959-95-5	HMDB0003423	C00819	ko01100//Metabolic pathways;ko00471//D-Glutamine and D-glutamate metabolism	Global and overview maps;Metabolism of other amino acids	Metabolism
NEG00124	(E)-3-(4-Hydroxyphenyl)-2-propenal	0.954973			99.3115	147.045	Phenylpropanoids and polyketides	forward	7.45514e+06	1.48103e+07	8.78417e+06	6.38544e+06	7.76664e+07	5.21086e+07	6.97439e+07	5.73868e+07	6.68923e+07	Cinnamaldehydes	20711-53-9	HMDB0040986	C05608	ko01100//Metabolic pathways;ko01110//Biosynthesis of secondary metabolites	Global and overview maps	Metabolism
NEG00125	Adipic acid	0.953585			382.272	145.05	Lipids and lipid-like molecules	forward	3.47926e+07	3.25772e+07	1.84612e+08	4.9558e+07	2.18641e+08	4.92986e+07	4.16115e+07	7.05445e+07	7.92115e+06	Fatty Acyls	124-04-9	HMDB0000448	C06104	ko01100//Metabolic pathways;ko01120//Microbial metabolism in diverse environments;ko01220//Degradation of aromatic compounds	Global and overview maps	Metabolism
NEG00126	Phenyllactic acid	0.952687			95.6162	165.055	Phenylpropanoids and polyketides	forward	3.02184e+07	3.69471e+07	2.18356e+08	2.84483e+07	1.12337e+07	1.07067e+07	8.73869e+06	6.75784e+06	1.36985e+07	Phenylpropanoic acids	828-01-3	HMDB0000779	C01479	ko01110//Biosynthesis of secondary metabolites	Global and overview maps	Metabolism
NEG00127	Abscisic acid	0.951993			199.329	263.129	Lipids and lipid-like molecules	forward	1.26901e+07	1.2556e+07	2.00509e+07	1.4684e+07	1.26345e+07	1.17997e+07	1.27032e+07	1.39322e+07	2.16909e+07	Prenol lipids	7773-56-0	HMDB0036093	C06082	ko01100//Metabolic pathways;ko01110//Biosynthesis of secondary metabolites	Global and overview maps	Metabolism
NEG00128	2-Methylglutaric acid	0.948938			297.313	145.05	Lipids and lipid-like molecules	forward	5.81556e+06	9.64885e+06	1.03667e+07	2.3793e+07	2644.38	2644.38	453420	236830	118361	Fatty Acyls	617-62-9	HMDB0000422	-	-	-	-
NEG00129	3-Hydroxyisovaleric acid	0.94811			203.479	117.055	Lipids and lipid-like molecules	forward	1.27792e+07	1.29639e+07	1.85265e+07	4.95604e+06	5.30329e+06	7.48477e+06	2644.38	2.69357e+06	7.53674e+06	Fatty Acyls	625-08-1	HMDB0000754	-	-	-	-
NEG00130	Saccharopine	0.946234			455.999	275.125	Organic acids and derivatives	forward	893047	1.02711e+06	582361	2.61538e+06	1.71434e+07	8.68873e+06	1.269e+07	4.70109e+06	5.26959e+06	Carboxylic acids and derivatives	997-68-2	HMDB0000279	C00449	ko01100//Metabolic pathways;ko01110//Biosynthesis of secondary metabolites;ko01130//Biosynthesis of antibiotics;ko01230//Biosynthesis of amino acids;ko00310//Lysine degradation;ko00300//Lysine biosynthesis	Amino acid metabolism;Global and overview maps	Metabolism
NEG00131	Kinetin	0.943883			322.106	214.072	Organoheterocyclic compounds	forward	3.0079e+06	2.29807e+06	4.52373e+06	5.38804e+06	2644.38	43705.6	2644.38	2644.38	2644.38	Imidazopyrimidines	525-79-1	HMDB0012245	-	-	-	-
NEG00132	Glycitein	0.943854			24.0916	283.062	Phenylpropanoids and polyketides	forward	4.37729e+06	5.74961e+06	4.321e+06	777133	1.3873e+06	883926	1.23561e+06	1.70781e+06	1.25755e+06	Isoflavonoids	40957-83-3	HMDB0005781	C14536	ko01110//Biosynthesis of secondary metabolites	Global and overview maps	Metabolism
NEG00133	Histamine	0.943345			146.313	110.072	Organic nitrogen compounds	forward	2644.38	3.68172e+07	2644.38	2644.38	6.70674e+07	9.29426e+07	8.08418e+07	7.59149e+07	4.70725e+07	Organonitrogen compounds	51-45-6	HMDB0000870	C00388	ko01100//Metabolic pathways;ko01110//Biosynthesis of secondary metabolites;ko00340//Histidine metabolism;ko04974//Protein digestion and absorption;ko04080//Neuroactive ligand-receptor interaction;ko04721//Synaptic vesicle cycle;ko04750//Inflammatory mediator regulation of TRP channels;ko04971//Gastric acid secretion;ko04664//Fc epsilon RI signaling pathway;ko05310//Asthma	Amino acid metabolism;Digestive system;Global and overview maps;Immune diseases;Immune system;Nervous system;Sensory system;Signaling molecules and interaction	Environmental Information Processing;Human Diseases;Metabolism;Organismal Systems
NEG00134	Riboflavin	0.943028			228.609	375.131	Organoheterocyclic compounds	forward	1.24812e+06	254611	1.17057e+06	2644.38	683056	390317	539924	331401	38793.4	Flavin nucleotides	146-17-8	HMDB0001520	C00255	ko01100//Metabolic pathways;ko01110//Biosynthesis of secondary metabolites;ko04977//Vitamin digestion and absorption;ko00740//Riboflavin metabolism	Digestive system;Global and overview maps;Metabolism of cofactors and vitamins	Metabolism;Organismal Systems
NEG00135	Adenosine monophosphate	0.94263			438.923	346.056	Nucleosides, nucleotides, and analogues	forward	476135	1.92798e+07	2.16559e+06	1.09964e+06	9.98552e+07	1.86286e+08	1.83459e+08	1.66167e+08	9.88562e+07	Organooxygen compounds	130-49-4	HMDB0011617	C00020	ko01100//Metabolic pathways;ko01110//Biosynthesis of secondary metabolites;ko01130//Biosynthesis of antibiotics;ko00230//Purine metabolism;ko04742//Taste transduction;ko05012//Parkinson disease;ko04152//AMPK signaling pathway;ko04024//cAMP signaling pathway;ko04925//Aldosterone synthesis and secretion;ko04022//cGMP - PKG signaling pathway;ko04924//Renin secretion;ko05032//Morphine addiction;ko047…	Aging;Endocrine system;Global and overview maps;Neurodegenerative diseases;Nucleotide metabolism;Sensory system;Signal transduction;Substance dependence	Environmental Information Processing;Human Diseases;Metabolism;Organismal Systems
NEG00136	2-Hydroxyethanesulfonate	0.940445			134.881	124.991	Organic acids and derivatives	forward	4.91194e+07	1.54733e+08	1.51142e+08	6.9453e+08	4.66898e+08	4.73742e+08	9.42361e+08	5.90147e+08	3.16828e+08	Organic sulfonic acids and derivatives	107-36-8	HMDB0003903	C05123	ko01100//Metabolic pathways;ko00430//Taurine and hypotaurine metabolism	Global and overview maps;Metabolism of other amino acids	Metabolism
NEG00137	Uridine diphosphate-N-acetylglucosamine	0.940064			431.683	606.075	Nucleosides, nucleotides, and analogues	forward	155871	7.18458e+06	1.00138e+06	136683	2.52615e+07	4.28957e+07	3.69141e+07	3.94575e+07	3.20113e+07	Pyrimidine nucleotides	528-04-1	HMDB0000290	C00043	ko01100//Metabolic pathways;ko01130//Biosynthesis of antibiotics;ko00520//Amino sugar and nucleotide sugar metabolism;ko04931//Insulin resistance;ko00524//Neomycin, kanamycin and gentamicin biosynthesis	Biosynthesis of other secondary metabolites;Carbohydrate metabolism;Endocrine and metabolic diseases;Global and overview maps	Human Diseases;Metabolism
NEG00138	Indolelactic acid	0.940038			152.444	204.066	Organoheterocyclic compounds	forward	6.01853e+06	4.76248e+06	1.14704e+07	7.67361e+06	247420	2644.38	163954	2644.38	2.18302e+06	Indoles and derivatives	1821-52-9	HMDB0000671	C02043	ko00380//Tryptophan metabolism	Amino acid metabolism	Metabolism
NEG00139	N-Acetyl-L-methionine	0.939022			208.231	190.054	Organic acids and derivatives	forward	5.39005e+07	5.9279e+07	4.39729e+07	3.29898e+07	8.62205e+06	9.10266e+06	1.10099e+07	9.91942e+06	1.70849e+07	Carboxylic acids and derivatives	65-82-7	HMDB0011745	-	-	-	-
NEG00140	Kaempferol	0.936393			57.9329	285.047	Phenylpropanoids and polyketides	forward	5.89424e+06	7.96607e+06	2.03183e+07	1.30755e+07	2644.38	2644.38	2644.38	2644.38	2644.38	Flavonoids	520-18-3	HMDB0005801	C05903	ko01100//Metabolic pathways;ko01110//Biosynthesis of secondary metabolites	Global and overview maps	Metabolism
NEG00141	p-Toluenesulfonic acid	0.932509			34.8438	171.013	Organic acids and derivatives	forward	1.38402e+07	8.90662e+07	8.34129e+07	3.92642e+07	3.4991e+06	8.69481e+06	3.75054e+06	4.15834e+06	1.44611e+07	Organic sulfuric acids and derivatives	104-15-4	HMDB0059933	C06677	ko01100//Metabolic pathways;ko01120//Microbial metabolism in diverse environments;ko01220//Degradation of aromatic compounds	Global and overview maps	Metabolism
NEG00142	Pantothenic acid	0.931068			275.844	218.103	Organooxygen compounds	forward	1.34091e+08	3.67937e+07	6.74471e+07	5.4507e+07	2.28821e+08	1.44025e+08	1.85268e+08	1.65712e+08	1.75446e+08	Alcohols and polyols	79-83-4	HMDB0000210	C00864	ko01100//Metabolic pathways;ko01110//Biosynthesis of secondary metabolites;ko04977//Vitamin digestion and absorption;ko00770//Pantothenate and CoA biosynthesis;ko00410//beta-Alanine metabolism	Digestive system;Global and overview maps;Metabolism of cofactors and vitamins;Metabolism of other amino acids	Metabolism;Organismal Systems
NEG00143	Indole-3-carbinol	0.93057			226.95	146.061	Organoheterocyclic compounds	forward	2.78585e+07	2.01579e+07	6.90123e+07	3.32035e+07	1.22996e+06	2.41544e+06	797121	1.12348e+06	630181	Indoles and derivatives	700-06-1	HMDB0005785	-	-	-	-
NEG00144	Uridine diphosphate glucuronic acid	0.930352			474.379	579.028	Nucleosides, nucleotides, and analogues	forward	2644.38	206268	2644.38	2644.38	516870	3.32875e+06	1.01584e+06	1.29916e+06	1.67392e+06	Pyrimidine nucleotides	2616-64-0	HMDB0000935	C00167	ko01100//Metabolic pathways;ko00520//Amino sugar and nucleotide sugar metabolism;ko00053//Ascorbate and aldarate metabolism;ko00040//Pentose and glucuronate interconversions	Carbohydrate metabolism;Global and overview maps	Metabolism
NEG00145	D-Alanyl-D-alanine	0.929046			330.525	159.077	Organic acids and derivatives	forward	2.15407e+07	2.02638e+07	1.55844e+07	1.3066e+07	4.76684e+06	8.22254e+06	6.07887e+06	6.51018e+06	8.47135e+06	Carboxylic acids and derivatives	923-16-0	HMDB0003459	C00993	ko01100//Metabolic pathways	Global and overview maps	Metabolism
NEG00146	gamma-Aminobutyric acid	0.928464			424.697	102.055	Organic acids and derivatives	forward	2.91426e+06	3.26735e+06	3.75295e+06	3.30598e+06	3.61564e+06	3.3976e+06	3.46221e+06	3.54323e+06	2.53634e+06	Carboxylic acids and derivatives	20791	HMDB0000112	C00334	ko01100//Metabolic pathways;ko01120//Microbial metabolism in diverse environments;ko04723//Retrograde endocannabinoid signaling;ko00330//Arginine and proline metabolism;ko00250//Alanine, aspartate and glutamate metabolism;ko04080//Neuroactive ligand-receptor interaction;ko00760//Nicotinate and nicotinamide metabolism;ko04742//Taste transduction;ko00650//Butanoate metabolism;ko00410//beta-Alanine …	Amino acid metabolism;Carbohydrate metabolism;Endocrine system;Global and overview maps;Metabolism of cofactors and vitamins;Metabolism of other amino acids;Nervous system;Sensory system;Signal transduction;Signaling molecules and interaction;Substance dependence	Environmental Information Processing;Human Diseases;Metabolism;Organismal Systems
NEG00147	1,3,7-Trimethyluric acid	0.927421			348.181	209.067	Organoheterocyclic compounds	forward	1.09327e+06	914772	1.17079e+06	1.1371e+06	80325.8	2644.38	85180.5	2644.38	204757	Imidazopyrimidines	5415-44-1	HMDB0002123	C16361	ko01120//Microbial metabolism in diverse environments;ko00232//Caffeine metabolism	Biosynthesis of other secondary metabolites;Global and overview maps	Metabolism
NEG00148	3&apos;-Sialyllactose	0.926943			435.283	632.206	Organic oxygen compounds	forward	2644.38	18679.7	12136.1	2644.38	74060.8	29742.1	71469.5	127785	114354	--	--	--	-	-	-	-
NEG00149	myo-Inositol	0.926877			404.249	179.056	Organic oxygen compounds	forward	1.5591e+07	3.18762e+08	2.81627e+07	2.19146e+07	2.3248e+09	2.18033e+09	2.5369e+09	2.19292e+09	1.80926e+09	Organooxygen compounds	87-89-8	HMDB0000211	C00137	ko01100//Metabolic pathways;ko01120//Microbial metabolism in diverse environments;ko01130//Biosynthesis of antibiotics;ko02010//ABC transporters;ko00053//Ascorbate and aldarate metabolism;ko00052//Galactose metabolism;ko00562//Inositol phosphate metabolism;ko04070//Phosphatidylinositol signaling system	Carbohydrate metabolism;Global and overview maps;Membrane transport;Signal transduction	Environmental Information Processing;Metabolism
NEG00150	Carnosine	0.926447			437.7	225.099	Organic acids and derivatives	forward	395885	90592.9	292115	142789	1.11657e+07	2.34602e+07	9.38362e+06	1.41254e+07	8.77583e+06	Peptidomimetics	305-84-0	HMDB0000033	C00386	ko01100//Metabolic pathways;ko00340//Histidine metabolism;ko00410//beta-Alanine metabolism	Amino acid metabolism;Global and overview maps;Metabolism of other amino acids	Metabolism
NEG00151	Pentadecanoic acid	0.926223			224.344	241.217	Lipids and lipid-like molecules	forward	2.93944e+07	5.44816e+06	1.90941e+07	2.47093e+07	1.36168e+06	1.20239e+06	6.61529e+06	2.02942e+06	2.22774e+06	Fatty Acyls	1002-84-2	HMDB0000826	-	-	-	-
NEG00152	1-Kestose	0.924731			506.67	503.162	Organic oxygen compounds	forward	7762.19	10992.3	120145	24939.1	189449	37229.4	47962.4	119958	41009.4	Organooxygen compounds	470-69-9	HMDB0011729	-	-	-	-
NEG00153	Guanosine	0.924268			278.593	282.084	Nucleosides, nucleotides, and analogues	forward	1.3371e+07	2.50986e+07	1.02832e+07	7.31317e+06	1.54057e+07	2.52262e+07	1.43645e+07	1.89197e+07	2.60456e+07	Purine nucleosides	118-00-3	HMDB0000133	C00387	ko01100//Metabolic pathways;ko00230//Purine metabolism	Global and overview maps;Nucleotide metabolism	Metabolism
NEG00154	Indoleacetaldehyde	0.923353			33.1444	158.061	Organoheterocyclic compounds	forward	4.79051e+06	7.19049e+06	5.79662e+06	3.55758e+06	5.30733e+07	5.32236e+07	4.91977e+07	3.81156e+07	6.95973e+06	Indoles and derivatives	2591-98-2	HMDB0001190	C00637	ko01100//Metabolic pathways;ko00380//Tryptophan metabolism	Amino acid metabolism;Global and overview maps	Metabolism
NEG00155	Epsilon-(gamma-Glutamyl)-lysine	0.92169			487.841	274.141	Organic acids and derivatives	forward	50425.4	86428.6	43728	154280	188376	245673	208650	216465	158372	Carboxylic acids and derivatives	17105-15-6	HMDB0003869	-	-	-	-
NEG00156	ADP	0.921274			500.196	426.022	Nucleosides, nucleotides, and analogues	forward	26560.6	149754	68415.2	23502.8	3.23929e+06	3.23255e+06	4.15838e+06	3.37472e+06	1.85487e+06	Purine nucleotides	58-64-0	HMDB0001341	C00008	ko01100//Metabolic pathways;ko01110//Biosynthesis of secondary metabolites;ko01130//Biosynthesis of antibiotics;ko00230//Purine metabolism;ko04080//Neuroactive ligand-receptor interaction;ko04742//Taste transduction;ko05012//Parkinson disease;ko04152//AMPK signaling pathway;ko00190//Oxidative phosphorylation;ko04924//Renin secretion;ko04611//Platelet activation;ko04068//FoxO signaling pathway;ko0…	Endocrine system;Energy metabolism;Global and overview maps;Immune system;Neurodegenerative diseases;Nucleotide metabolism;Sensory system;Signal transduction;Signaling molecules and interaction;Transport and catabolism	Cellular Processes;Environmental Information Processing;Human Diseases;Metabolism;Organismal Systems
NEG00157	Maltitol	0.920725			422.406	343.125	Lipids and lipid-like molecules	forward	2644.38	780190	962930	1.1683e+06	470650	347255	350104	197671	196866	Fatty Acyls	585-88-6	HMDB0002928	-	-	-	-
NEG00158	L-Threonine	0.920697			366.763	118.05	Organic acids and derivatives	forward	6.023e+07	1.61662e+08	3.46562e+07	3.86497e+07	5.30099e+08	6.36797e+08	6.24322e+08	4.44305e+08	5.44739e+08	Carboxylic acids and derivatives	72-19-5	HMDB0000167	C00188	ko01100//Metabolic pathways;ko01110//Biosynthesis of secondary metabolites;ko01120//Microbial metabolism in diverse environments;ko01130//Biosynthesis of antibiotics;ko01230//Biosynthesis of amino acids;ko02010//ABC transporters;ko00260//Glycine, serine and threonine metabolism;ko00970//Aminoacyl-tRNA biosynthesis;ko04974//Protein digestion and absorption;ko04978//Mineral absorption;ko00860//Porp…	Amino acid metabolism;Biosynthesis of other secondary metabolites;Digestive system;Global and overview maps;Membrane transport;Metabolism of cofactors and vitamins;Translation	Environmental Information Processing;Genetic Information Processing;Metabolism;Organismal Systems
NEG00159	Lithocholic acid	0.920069			48.8995	375.291	Organic compounds	forward	1.20589e+06	2.64115e+07	1.72772e+08	1.66971e+07	2644.38	2644.38	2644.38	2644.38	2644.38	Lipids and lipid-like molecules	434-13-9	HMDB0000761	C03990	ko04976//Bile secretion	Digestive system	Organismal Systems
NEG00160	Thymidine	0.91927			85.3684	241.083	Nucleosides, nucleotides, and analogues	forward	2.84049e+08	1.21488e+08	1.86414e+08	1.91662e+08	4.92499e+06	1.23924e+06	3.22354e+06	1.82761e+06	900588	Pyrimidine nucleosides	50-89-5	HMDB0000273	C00214	ko01100//Metabolic pathways;ko00240//Pyrimidine metabolism	Global and overview maps;Nucleotide metabolism	Metabolism
NEG00161	3-Aminoisobutanoic acid	0.918519			353.359	102.055	Organic acids and derivatives	forward	8.86116e+06	1.14918e+07	9.61134e+06	4.92015e+06	1.63319e+07	1.30404e+07	1.10955e+07	1.32477e+07	8.24606e+06	Carboxylic acids and derivatives	144-90-1	HMDB0003911	-	-	-	-
NEG00162	Citicoline	0.917803			451.515	487.1	Nucleosides, nucleotides, and analogues	forward	2644.38	1.38436e+06	2644.38	2644.38	2.14358e+06	2.25708e+06	1.4621e+06	1.64836e+06	1.64039e+06	Pyrimidine nucleotides	987-78-0	HMDB0001413	C00307	ko01100//Metabolic pathways;ko00564//Glycerophospholipid metabolism;ko05231//Choline metabolism in cancer	Cancers;Global and overview maps;Lipid metabolism	Human Diseases;Metabolism
NEG00163	N-Acetyl-L-phenylalanine	0.915778			327.012	206.082	Organic acids and derivatives	forward	704143	2644.38	2644.38	2644.38	2644.38	2644.38	2644.38	2644.38	2644.38	Carboxylic acids and derivatives	2018-61-3	HMDB0000512	C03519	ko00360//Phenylalanine metabolism	Amino acid metabolism	Metabolism
NEG00164	1-Methylguanine	0.914402			196.638	164.057	Organoheterocyclic compounds	forward	7.93742e+06	1.77901e+07	1.22839e+07	5.05537e+06	1.36261e+06	1.52795e+06	3.81677e+06	2.20848e+06	314687	Imidazopyrimidines	938-85-2	HMDB0003282	-	-	-	-
NEG00165	S-Adenosylhomocysteine	0.913947			398.82	383.115	Nucleosides, nucleotides, and analogues	forward	2644.38	110407	342186	174099	8.54426e+06	7.90508e+06	7.2202e+06	6.18447e+06	5.88807e+06	5'-deoxyribonucleosides	979-92-0	HMDB0000939	C00021	ko01100//Metabolic pathways;ko01230//Biosynthesis of amino acids;ko00270//Cysteine and methionine metabolism	Amino acid metabolism;Global and overview maps	Metabolism
NEG00166	L-Phenylalanine	0.912228			275.325	164.071	Organic acids and derivatives	forward	1.0432e+08	2.8166e+08	1.19344e+08	5.95441e+07	5.99745e+08	6.19859e+08	5.61843e+08	4.96534e+08	4.4873e+08	Carboxylic acids and derivatives	63-91-2	HMDB0000159	C00079	ko01100//Metabolic pathways;ko01110//Biosynthesis of secondary metabolites;ko01130//Biosynthesis of antibiotics;ko01230//Biosynthesis of amino acids;ko02010//ABC transporters;ko01210//2-Oxocarboxylic acid metabolism;ko05230//Central carbon metabolism in cancer;ko00970//Aminoacyl-tRNA biosynthesis;ko04974//Protein digestion and absorption;ko00400//Phenylalanine, tyrosine and tryptophan biosynthesi…	Amino acid metabolism;Cancers;Digestive system;Global and overview maps;Membrane transport;Metabolism of other amino acids;Translation	Environmental Information Processing;Genetic Information Processing;Human Diseases;Metabolism;Organismal Systems
NEG00167	Guanine	0.911801			208.759	150.042	Organoheterocyclic compounds	forward	1.84497e+07	2.45217e+07	2.56992e+07	1.63892e+07	8.23645e+06	3.93376e+06	4.19677e+06	2.91903e+06	2.25699e+06	Imidazopyrimidines	73-40-5	HMDB0000132	C00242	ko01100//Metabolic pathways;ko00230//Purine metabolism	Global and overview maps;Nucleotide metabolism	Metabolism
NEG00168	Pyrrolidonecarboxylic acid	0.911524			546.937	128.035	Organic acids and derivatives	forward	9.37802e+06	7.86499e+06	7.77521e+06	5.53451e+06	9.71155e+06	1.64438e+07	8.89394e+06	8.04207e+06	6.93878e+06	Carboxylic acids and derivatives	4042-36-8	HMDB0000805	C02237	ko00471//D-Glutamine and D-glutamate metabolism	Metabolism of other amino acids	Metabolism
NEG00169	4-Hydroxycinnamic acid	0.909444			49.2495	163.04	Phenylpropanoids and polyketides	forward	2.22658e+07	2.49622e+07	3.72956e+07	3.5423e+07	1.80354e+08	2.40741e+08	1.20581e+08	1.87657e+08	1.60104e+08	Cinnamic acids and derivatives	-	HMDB0128076	C00811	ko01100//Metabolic pathways;ko01110//Biosynthesis of secondary metabolites;ko01220//Degradation of aromatic compounds;ko00360//Phenylalanine metabolism;ko00350//Tyrosine metabolism;ko00130//Ubiquinone and other terpenoid-quinone biosynthesis	Amino acid metabolism;Global and overview maps;Metabolism of cofactors and vitamins	Metabolism
NEG00170	L-Valine	0.906902			371.675	116.071	Organic acids and derivatives	forward	9.11541e+06	2.58923e+07	9.54325e+06	5.59274e+06	5.71873e+07	5.6539e+07	8.80963e+07	7.37747e+07	6.39067e+07	Carboxylic acids and derivatives	72-18-4	HMDB0000883	C00183	ko01100//Metabolic pathways;ko01110//Biosynthesis of secondary metabolites;ko01130//Biosynthesis of antibiotics;ko01230//Biosynthesis of amino acids;ko02010//ABC transporters;ko01210//2-Oxocarboxylic acid metabolism;ko05230//Central carbon metabolism in cancer;ko00970//Aminoacyl-tRNA biosynthesis;ko04974//Protein digestion and absorption;ko00770//Pantothenate and CoA biosynthesis;ko00460//Cyanoam…	Amino acid metabolism;Cancers;Digestive system;Global and overview maps;Membrane transport;Metabolism of cofactors and vitamins;Metabolism of other amino acids;Translation	Environmental Information Processing;Genetic Information Processing;Human Diseases;Metabolism;Organismal Systems
NEG00171	Protoporphyrin IX	0.904836			182.685	561.252	Organoheterocyclic compounds	forward	995053	2.6959e+06	97500.2	8.93128e+06	137345	73924.2	364287	2644.38	2644.38	Tetrapyrroles and derivatives	1818-68-4	HMDB0012947	-	-	-	-
NEG00172	N-Acetyl-L-aspartic acid	0.904545			395.847	174.041	Organic acids and derivatives	forward	1.63895e+08	5.46551e+07	6.94628e+07	1.15013e+08	4.3147e+06	5.22906e+06	6.5103e+06	4.41723e+06	7.14548e+06	Carboxylic acids and derivatives	997-55-7	HMDB0000812	C01042	ko01100//Metabolic pathways;ko00250//Alanine, aspartate and glutamate metabolism	Amino acid metabolism;Global and overview maps	Metabolism
NEG00173	1,11-Undecanedicarboxylic acid	0.90389			232.116	243.16	Lipids and lipid-like molecules	forward	2.60122e+07	5.84282e+06	2.26909e+07	2.07531e+07	2644.38	2644.38	2644.38	2644.38	2644.38	Fatty Acyls	505-52-2	HMDB0002327	-	-	-	-
NEG00174	Nicotinic acid	0.899496			40.1289	122.024	Organoheterocyclic compounds	forward	9.55723e+06	7.92241e+06	1.67657e+07	4.53055e+06	2.65631e+06	2.06227e+06	3.63207e+06	1.65147e+06	906173	Carboxylic acids and derivatives	583-08-4	HMDB0003269	C00253	ko01100//Metabolic pathways;ko01110//Biosynthesis of secondary metabolites;ko01120//Microbial metabolism in diverse environments;ko00760//Nicotinate and nicotinamide metabolism;ko05133//Pertussis	Global and overview maps;Infectious diseases;Metabolism of cofactors and vitamins	Human Diseases;Metabolism
NEG00175	2-Pyrocatechuic acid	0.899212			24.2692	153.022	Benzenoids	forward	3.64231e+07	9.63061e+07	9.45954e+07	3.84136e+07	2.32933e+06	3.11301e+06	1.16268e+06	1.29673e+06	4.65095e+06	Benzene and substituted derivatives	303-38-8	HMDB0000397	C00196	ko01110//Biosynthesis of secondary metabolites;ko01120//Microbial metabolism in diverse environments;ko01130//Biosynthesis of antibiotics	Global and overview maps	Metabolism
NEG00176	Aesculin	0.897231			332.021	339.075	Phenylpropanoids and polyketides	forward	1.05482e+06	261267	269554	1.19923e+06	2644.38	13260.3	2644.38	2644.38	54600.7	Coumarins and derivatives	531-75-9	HMDB0030820	-	-	-	-
NEG00177	Thioguanine	0.897227			159.502	166.018	Organoheterocyclic compounds	forward	2.53867e+08	2.25305e+08	2.92694e+08	2.23086e+08	1.70381e+08	1.49598e+08	2.44508e+08	1.37219e+08	3.16496e+08	Imidazopyrimidines	154-42-7	HMDB0014496	C07648	ko00983//Drug metabolism - other enzymes	Xenobiotics biodegradation and metabolism	Metabolism
NEG00178	trans-Ferulic acid	0.89686			187.743	193.05	Phenylpropanoids and polyketides	forward	1.06028e+08	1.06279e+08	7.75495e+07	9.15337e+07	2.14696e+06	1.43788e+06	1.86536e+06	1.53826e+06	6.82375e+06	Cinnamic acids and derivatives	537-98-4	HMDB0000954	C01494	ko01100//Metabolic pathways;ko01110//Biosynthesis of secondary metabolites	Global and overview maps	Metabolism
NEG00179	3,3-Dimethylglutaric acid	0.893817			63.784	159.066	Lipids and lipid-like molecules	forward	2.10867e+08	1.8825e+08	9.33886e+07	1.34196e+08	2644.38	2644.38	2644.38	2644.38	2644.38	Fatty Acyls	4839-46-7	HMDB0002441	-	-	-	-
NEG00180	Mesylate	0.893563			5.39438	94.98	Organic compounds	forward	3.75208e+07	4.62101e+07	4.8216e+07	3.57159e+07	5.1251e+07	4.32987e+07	4.20259e+07	3.8765e+07	3.71162e+07	Organic acids and derivatives	-	HMDB0240280	-	-	-	-
NEG00181	D-Glucose	0.89012			229.794	179.056	Organic oxygen compounds	forward	7.41277e+06	1.75805e+07	1.51542e+07	9.22935e+06	2.32102e+07	1.75508e+07	1.90833e+07	1.88304e+07	2.06466e+07	Organooxygen compounds	492-62-6	HMDB0003345	C00031	ko01100//Metabolic pathways;ko01110//Biosynthesis of secondary metabolites;ko01130//Biosynthesis of antibiotics;ko02010//ABC transporters;ko05230//Central carbon metabolism in cancer;ko04976//Bile secretion;ko04922//Glucagon signaling pathway;ko00520//Amino sugar and nucleotide sugar metabolism;ko04742//Taste transduction;ko00030//Pentose phosphate pathway;ko00010//Glycolysis / Gluconeogenesis;ko…	Biosynthesis of other secondary metabolites;Cancers;Carbohydrate metabolism;Digestive system;Endocrine and metabolic diseases;Endocrine system;Global and overview maps;Membrane transport;Sensory system;Signal transduction	Environmental Information Processing;Human Diseases;Metabolism;Organismal Systems
NEG00182	Imidazoleacetic acid	0.889781			65.0545	125.035	Organoheterocyclic compounds	forward	1.23319e+08	1.50487e+08	1.0198e+08	7.68893e+07	3.58308e+07	2.86317e+07	2.70225e+07	2.67227e+07	2.71871e+07	Azoles	645-65-8	HMDB0002024	C02835	ko00340//Histidine metabolism	Amino acid metabolism	Metabolism
NEG00183	L-Serine	0.885425			391.701	104.035	Organic acids and derivatives	forward	2.37464e+07	2.48849e+08	1.20252e+07	1.52925e+07	6.68797e+08	6.00511e+08	4.52423e+08	5.40052e+08	4.29692e+08	Carboxylic acids and derivatives	56-45-1	HMDB0000187	C00065	ko01100//Metabolic pathways;ko01110//Biosynthesis of secondary metabolites;ko01120//Microbial metabolism in diverse environments;ko01130//Biosynthesis of antibiotics;ko01230//Biosynthesis of amino acids;ko01200//Carbon metabolism;ko02010//ABC transporters;ko00260//Glycine, serine and threonine metabolism;ko05230//Central carbon metabolism in cancer;ko00630//Glyoxylate and dicarboxylate metabolism…	Amino acid metabolism;Biosynthesis of other secondary metabolites;Cancers;Carbohydrate metabolism;Digestive system;Energy metabolism;Global and overview maps;Lipid metabolism;Membrane transport;Metabolism of other amino acids;Signal transduction;Translation	Environmental Information Processing;Genetic Information Processing;Human Diseases;Metabolism;Organismal Systems
NEG00184	Galactinol	0.885175			379.265	341.109	Organic oxygen compounds	forward	296568	204404	333439	370222	238103	118729	571600	196723	947776	Organooxygen compounds	-	HMDB0005826	C01235	ko00052//Galactose metabolism	Carbohydrate metabolism	Metabolism
NEG00185	Melezitose	0.885024			426.796	503.162	Organic oxygen compounds	forward	3.62947e+06	274467	405405	23261.3	14690.9	35583.5	2644.38	56926.1	19126.2	Organooxygen compounds	597-12-6	HMDB0011730	-	-	-	-
NEG00186	L-Homocysteic acid	0.884943			205.613	182.013	Organic acids and derivatives	forward	2.81831e+06	2.60902e+06	4.04476e+06	2.76012e+06	2.00847e+06	1.37883e+06	900212	1.2221e+06	1.86891e+06	Carboxylic acids and derivatives	14857-77-3	HMDB0002205	-	-	-	-
NEG00187	Mesalazine	0.884932			39.7697	152.035	Benzenoids	forward	3.03318e+07	2.91934e+07	5.53738e+07	1.13669e+07	1.0026e+06	1.10333e+06	2.90436e+06	1.35476e+06	1.52192e+06	Benzene and substituted derivatives	89-57-6	HMDB0014389	-	-	-	-
NEG00188	4-Pyridoxic acid	0.884283			36.1656	182.046	Organoheterocyclic compounds	forward	2.59847e+07	9.21369e+07	8.65356e+08	6.23193e+07	7.56008e+07	9.92207e+07	5.23217e+07	9.77004e+07	5.71783e+07	Pyridines and derivatives	82-82-6	HMDB0000017	C00847	ko01100//Metabolic pathways;ko01120//Microbial metabolism in diverse environments;ko00750//Vitamin B6 metabolism	Global and overview maps;Metabolism of cofactors and vitamins	Metabolism
NEG00189	Deoxyguanosine	0.884019			246.533	266.09	Nucleosides, nucleotides, and analogues	forward	3.45246e+06	1.42528e+06	1.82898e+06	1.84706e+06	350609	452461	485870	639583	999783	Purine nucleosides	961-07-9	HMDB0000085	C00330	ko01100//Metabolic pathways;ko00230//Purine metabolism	Global and overview maps;Nucleotide metabolism	Metabolism
NEG00190	N6-Acetyl-L-lysine	0.883216			406.034	187.109	Organic acids and derivatives	forward	6.88146e+06	3.71592e+06	740794	1.13585e+07	1.33945e+06	818829	777861	913909	421305	Carboxylic acids and derivatives	692-04-6	HMDB0000206	C02727	ko00310//Lysine degradation	Amino acid metabolism	Metabolism
NEG00191	N-Acetylglutamine	0.88265			319.722	187.072	Organic acids and derivatives	forward	8.79889e+06	7.12052e+06	1.07582e+07	5.39239e+06	2.26521e+06	2.02956e+06	2.51614e+06	2.03041e+06	1.35394e+06	Carboxylic acids and derivatives	2490-97-3	HMDB0006029	-	-	-	-
NEG00192	3-Sulfinato-L-alaninate	0.880519			165.22	152.002	Organic acids and derivatives	forward	1.50495e+07	6.34048e+07	1.4454e+07	2.7451e+07	7.68933e+07	9.25041e+07	1.31375e+08	1.23716e+08	5.31135e+07	Carboxylic acids and derivatives	-	HMDB0060179	C00606	ko01100//Metabolic pathways;ko00270//Cysteine and methionine metabolism;ko00430//Taurine and hypotaurine metabolism	Amino acid metabolism;Global and overview maps;Metabolism of other amino acids	Metabolism
NEG00193	Ribose 1-phosphate	0.880068			447.896	229.012	Organic oxygen compounds	forward	247277	960138	486933	724979	8.32315e+06	1.30823e+07	1.45887e+07	5.65324e+06	2.1564e+07	Organooxygen compounds	14075-00-4	HMDB0001489	C00620	ko00230//Purine metabolism;ko00030//Pentose phosphate pathway	Carbohydrate metabolism;Nucleotide metabolism	Metabolism
NEG00194	1,7-bis(4-hydroxyphenyl)-5-methoxyheptan-3-one	0.87865			367.95	327.156	Phenylpropanoids and polyketides	forward	1.21294e+06	1.50225e+06	1.24592e+06	1.16353e+06	1.67639e+06	1.12833e+06	1.59484e+06	1.2302e+06	1.11037e+06	Diarylheptanoids	-	HMDB0138162	-	-	-	-
NEG00195	Formylanthranilic acid	0.878319			248.582	164.035	Benzenoids	forward	991814	1.22496e+06	4.31309e+06	1.72965e+06	720358	1.29084e+06	956006	401532	1.05337e+06	Benzene and substituted derivatives	3342-77-6	HMDB0004089	C05653	ko00380//Tryptophan metabolism	Amino acid metabolism	Metabolism
NEG00196	xi-2,3-Dihydro-2-oxo-1H-indole-3-acetic acid	0.877105			224.465	190.051	Organoheterocyclic compounds	forward	2.38591e+07	3.04741e+07	6.37678e+07	3.14633e+07	3.73938e+06	6.40137e+06	2.62269e+06	2.65322e+06	3.33868e+06	Indoles and derivatives	2971-31-5	HMDB0035514	-	-	-	-
NEG00197	Inosinic acid	0.8757			454.262	347.04	Nucleosides, nucleotides, and analogues	forward	22968.6	1.94187e+06	247471	97734.8	1.76134e+07	3.11473e+07	4.30067e+07	3.63207e+07	1.4744e+07	Purine nucleotides	131-99-7	HMDB0000175	C00130	ko01100//Metabolic pathways;ko01110//Biosynthesis of secondary metabolites;ko01130//Biosynthesis of antibiotics;ko00230//Purine metabolism;ko04742//Taste transduction	Global and overview maps;Nucleotide metabolism;Sensory system	Metabolism;Organismal Systems
NEG00198	Dehydroascorbic acid	0.875289			76.1864	173.009	Organoheterocyclic compounds	forward	703839	3.51684e+07	9.59429e+06	5.37321e+06	1.2793e+08	2.48106e+08	1.07382e+08	1.08631e+08	1.14762e+08	Lactones	490-83-5	HMDB0001264	C05422	ko01100//Metabolic pathways;ko00480//Glutathione metabolism;ko00053//Ascorbate and aldarate metabolism	Carbohydrate metabolism;Global and overview maps;Metabolism of other amino acids	Metabolism
NEG00199	(-)-Epiafzelechin	0.87511			67.0718	273.08	Phenylpropanoids and polyketides	forward	1.21136e+07	9.13483e+06	1.82396e+07	3.2208e+07	39640	2644.38	2644.38	2644.38	2644.38	Flavonoids	24808-04-6	HMDB0030822	C12128	ko01110//Biosynthesis of secondary metabolites	Global and overview maps	Metabolism
NEG00200	Pimelic acid	0.874397			370.739	159.066	Lipids and lipid-like molecules	forward	2.71965e+08	2.27986e+08	7.4563e+07	5.13924e+08	2644.38	2644.38	2644.38	2644.38	2644.38	Fatty Acyls	111-16-0	HMDB0000857	C02656	ko01100//Metabolic pathways;ko00780//Biotin metabolism	Global and overview maps;Metabolism of cofactors and vitamins	Metabolism
NEG00201	Deoxyinosine	0.873823			368.115	251.077	Nucleosides, nucleotides, and analogues	forward	619882	845835	255628	754843	73347.8	47730.2	32272.3	2644.38	2644.38	Purine nucleosides	890-38-0	HMDB0000071	C05512	ko01100//Metabolic pathways;ko00230//Purine metabolism	Global and overview maps;Nucleotide metabolism	Metabolism
NEG00202	Mannitol	0.873149			318.504	181.07	Organic oxygen compounds	forward	1.01111e+07	1.1567e+07	3.63988e+07	3.85778e+06	3.05805e+07	3.5901e+07	3.29255e+07	2.67152e+07	3.09243e+07	Organooxygen compounds	69-65-8	HMDB0000765	C00392	ko02010//ABC transporters;ko00051//Fructose and mannose metabolism	Carbohydrate metabolism;Membrane transport	Environmental Information Processing;Metabolism
NEG00203	Citramalic acid	0.872935			360.673	147.03	Lipids and lipid-like molecules	forward	513914	1.00049e+06	1.13211e+06	1.12555e+06	2.23973e+06	2.01761e+06	1.69793e+06	1.68533e+06	1.79791e+06	Fatty Acyls	597-44-4	HMDB0000426	-	-	-	-
NEG00204	Gluconic acid	0.87192			378.019	195.051	Organic oxygen compounds	forward	899482	9.092e+06	1.86482e+06	2.40884e+06	1.04479e+08	8.57186e+07	9.53966e+07	7.43002e+07	1.08009e+08	Organooxygen compounds	526-95-4	HMDB0000625	C00257	ko01100//Metabolic pathways;ko01110//Biosynthesis of secondary metabolites;ko01120//Microbial metabolism in diverse environments;ko01130//Biosynthesis of antibiotics;ko01200//Carbon metabolism;ko00030//Pentose phosphate pathway	Carbohydrate metabolism;Global and overview maps	Metabolism
NEG00205	D-Sedoheptulose 7-phosphate	0.871192			469.475	289.033	Organic oxygen compounds	forward	2644.38	449238	1.04031e+06	248898	4.80975e+06	1.10436e+07	8.14906e+06	2.26596e+06	4.93035e+06	Organooxygen compounds	2646-35-7	HMDB0001068	C05382	ko01100//Metabolic pathways;ko01110//Biosynthesis of secondary metabolites;ko01120//Microbial metabolism in diverse environments;ko01130//Biosynthesis of antibiotics;ko01230//Biosynthesis of amino acids;ko01200//Carbon metabolism;ko00030//Pentose phosphate pathway	Carbohydrate metabolism;Global and overview maps	Metabolism
NEG00206	Succinic anhydride	0.870532			392.448	99.0081	Organoheterocyclic compounds	forward	3.20902e+07	6.25265e+07	6.1161e+07	3.20849e+07	7.24782e+07	6.83359e+07	7.2268e+07	5.47083e+07	4.76949e+07	Oxolanes	108-30-5	HMDB0032523	-	-	-	-
NEG00207	1-Aminocyclopropanecarboxylic acid	0.870375			290.943	100.04	Organic acids and derivatives	forward	1.10721e+07	1.34348e+07	1.12236e+07	3.12859e+06	5.05382e+06	2.1375e+06	2.87932e+06	4.56121e+06	1.65785e+06	Carboxylic acids and derivatives	22059-21-8	HMDB0036458	C01234	ko01100//Metabolic pathways;ko01110//Biosynthesis of secondary metabolites;ko00270//Cysteine and methionine metabolism	Amino acid metabolism;Global and overview maps	Metabolism
NEG00208	Ampicillin	0.868272			192.168	348.103	Organoheterocyclic compounds	forward	249726	1.23018e+06	2644.38	1.66245e+06	347186	2644.38	563957	2.29349e+06	2644.38	Lactams	69-53-4	HMDB0014559	-	-	-	-
NEG00209	N-Acetylleucine	0.867768			333.89	172.098	Organic acids and derivatives	forward	1.78755e+06	1.30958e+06	1.82212e+06	2.50047e+06	5.40926e+06	5.62511e+06	3.34781e+06	3.64816e+06	200641	Carboxylic acids and derivatives	1188-21-2	HMDB0011756	-	-	-	-
NEG00210	Neotrehalose	0.865436			459.394	341.109	Organic oxygen compounds	forward	328458	843305	451310	258023	571590	518598	488254	787343	922577	Organooxygen compounds	585-91-1	HMDB0029880	-	-	-	-
NEG00211	D-Glucuronic acid	0.863564			392.283	193.035	Organic oxygen compounds	forward	3.54576e+06	1.56937e+07	1.82234e+06	4.26638e+06	2.68189e+07	2.79952e+07	3.44347e+07	1.69896e+07	1.42597e+07	Furofurans	32449-92-6	HMDB0006355	-	-	-	-
NEG00212	Syringic acid	0.863291			279.287	197.045	Benzenoids	forward	1.82724e+06	351396	1.06303e+06	921068	2644.38	317348	308202	638904	2644.38	Benzene and substituted derivatives	530-57-4	HMDB0002085	C10833	ko01120//Microbial metabolism in diverse environments	Global and overview maps	Metabolism
NEG00213	D-Aspartic acid	0.861144			411.433	132.03	Organic acids and derivatives	forward	1.00674e+08	2.07162e+08	2.90345e+07	7.26777e+07	6.18871e+08	5.98071e+08	5.46467e+08	6.37989e+08	6.2898e+08	Carboxylic acids and derivatives	1783-96-6	HMDB0006483	C00402	ko00250//Alanine, aspartate and glutamate metabolism	Amino acid metabolism	Metabolism
NEG00214	Quinolinic acid	0.858873			379.634	166.014	Organoheterocyclic compounds	forward	4.17325e+06	4.22725e+06	3.23662e+06	7.73493e+06	118269	962046	598691	216765	213775	Pyridines and derivatives	89-00-9	HMDB0000232	C03722	ko01100//Metabolic pathways;ko00380//Tryptophan metabolism;ko00760//Nicotinate and nicotinamide metabolism;ko00410//beta-Alanine metabolism	Amino acid metabolism;Global and overview maps;Metabolism of cofactors and vitamins;Metabolism of other amino acids	Metabolism
NEG00215	Cytosine	0.857495			189.657	110.035	Organoheterocyclic compounds	forward	1.56973e+06	1.87365e+07	7.11181e+06	3.31359e+06	8.91607e+06	9.9871e+06	5.12477e+06	1.63718e+07	7.94116e+06	Diazines	71-30-7	HMDB0000630	C00380	ko01100//Metabolic pathways;ko00240//Pyrimidine metabolism	Global and overview maps;Nucleotide metabolism	Metabolism
NEG00216	O-Desmethylnaproxen	0.857426			192.192	215.07	Benzenoids	forward	422835	2644.38	432061	2644.38	2644.38	2644.38	2644.38	2644.38	2644.38	Naphthalenes	-	HMDB0013989	-	-	-	-
NEG00217	Estrone sulfate	0.857279			304.457	349.125	Lipids and lipid-like molecules	forward	268095	125949	2644.38	203528	2644.38	35668.9	68924.8	32926.8	365083	Steroids and steroid derivatives	481-97-0	HMDB0001425	C02538	ko04976//Bile secretion;ko00140//Steroid hormone biosynthesis	Digestive system;Lipid metabolism	Metabolism;Organismal Systems
NEG00218	N-Acetylornithine	0.85678			373.178	173.093	Organic acids and derivatives	forward	5.6377e+06	4.67214e+06	4.56629e+06	4.85963e+06	9.13906e+06	1.35387e+07	1.06564e+07	9.09987e+06	9.57001e+06	Carboxylic acids and derivatives	1572591	HMDB0003357	C00437	ko01100//Metabolic pathways;ko01110//Biosynthesis of secondary metabolites;ko01130//Biosynthesis of antibiotics;ko01230//Biosynthesis of amino acids;ko01210//2-Oxocarboxylic acid metabolism;ko00220//Arginine biosynthesis	Amino acid metabolism;Global and overview maps	Metabolism
NEG00219	2,6-Pyridinedicarboxylic acid	0.856672			403.856	166.014	Organoheterocyclic compounds	forward	886305	5.53963e+06	1.55722e+06	1.59813e+06	5.03929e+06	3.20925e+06	2.58838e+06	3.8524e+06	1.46188e+06	Pyridines and derivatives	499-83-2	HMDB0033161	-	-	-	-
NEG00220	2-Ketobutyric acid	0.854905			370.879	101.024	Organic acids and derivatives	forward	4.12874e+07	4.41522e+07	4.40944e+07	5.44908e+07	8.31578e+07	4.8784e+07	5.12687e+07	5.71317e+07	6.45142e+07	Keto acids and derivatives	600-18-0	HMDB0000005	C00109	ko01100//Metabolic pathways;ko01110//Biosynthesis of secondary metabolites;ko01130//Biosynthesis of antibiotics;ko01230//Biosynthesis of amino acids;ko00260//Glycine, serine and threonine metabolism;ko01210//2-Oxocarboxylic acid metabolism;ko00270//Cysteine and methionine metabolism;ko00290//Valine, leucine and isoleucine biosynthesis;ko00640//Propanoate metabolism;ko00660//C5-Branched dibasic ac…	Amino acid metabolism;Carbohydrate metabolism;Global and overview maps	Metabolism
NEG00221	4-Hydroxyproline	0.848156			361.36	130.051	Organic acids and derivatives	forward	8.67126e+06	6.04362e+07	1.8447e+07	7.949e+06	1.3547e+08	1.64909e+08	1.80294e+07	9.82989e+07	8.70078e+07	Carboxylic acids and derivatives	618-27-9	HMDB0240251	C01157	ko01100//Metabolic pathways;ko00330//Arginine and proline metabolism	Amino acid metabolism;Global and overview maps	Metabolism
NEG00222	L-Leucine	0.84755			391.512	130.087	Organic acids and derivatives	forward	1.38414e+07	1.55926e+07	1.14119e+07	1.19243e+07	2.48092e+07	2.12555e+07	1.91853e+07	1.08054e+07	1.35032e+07	Carboxylic acids and derivatives	61-90-5	HMDB0000687	C00123	ko01100//Metabolic pathways;ko01110//Biosynthesis of secondary metabolites;ko01230//Biosynthesis of amino acids;ko02010//ABC transporters;ko01210//2-Oxocarboxylic acid metabolism;ko05230//Central carbon metabolism in cancer;ko00970//Aminoacyl-tRNA biosynthesis;ko04974//Protein digestion and absorption;ko04978//Mineral absorption;ko00290//Valine, leucine and isoleucine biosynthesis;ko00280//Valine…	Amino acid metabolism;Cancers;Digestive system;Global and overview maps;Membrane transport;Signal transduction;Translation	Environmental Information Processing;Genetic Information Processing;Human Diseases;Metabolism;Organismal Systems
NEG00223	7-hydroxy-2-phenyl-4H-chromen-4-one	0.846507			228.846	237.055	Phenylpropanoids and polyketides	forward	1.01163e+06	742157	2.44723e+06	693979	392421	551339	487522	436045	194088	Flavonoids	-	HMDB0141531	-	-	-	-
NEG00224	Trehalose	0.846215			276.648	341.109	Organic oxygen compounds	forward	2644.38	33432.6	36959.1	2644.38	2644.38	2644.38	2644.38	2644.38	2644.38	Organooxygen compounds	99-20-7	HMDB0000975	C01083	ko01100//Metabolic pathways;ko01110//Biosynthesis of secondary metabolites;ko02010//ABC transporters;ko00500//Starch and sucrose metabolism	Carbohydrate metabolism;Global and overview maps;Membrane transport	Environmental Information Processing;Metabolism
NEG00225	5,7-dihydroxy-2-(4-hydroxy-3,5-dimethoxyphenyl)-4H-chromen-4-one	0.844474			24.1206	329.07	Phenylpropanoids and polyketides	forward	3.91452e+06	7.47794e+06	1.08296e+07	2.51283e+07	2644.38	2644.38	2644.38	2644.38	828611	Flavonoids	-	HMDB0124861	-	-	-	-
NEG00226	Glucose 6-phosphate	0.840097			482.367	259.023	Organic oxygen compounds	forward	37610.9	1.99106e+06	130950	571113	5.46561e+06	4.8724e+06	5.51153e+06	4.65035e+06	1.75032e+07	Organooxygen compounds	56-73-5	HMDB0001401	C00092	ko01100//Metabolic pathways;ko01130//Biosynthesis of antibiotics;ko05230//Central carbon metabolism in cancer;ko04931//Insulin resistance;ko04918//Thyroid hormone synthesis;ko00500//Starch and sucrose metabolism;ko04911//Insulin secretion;ko04917//Prolactin signaling pathway;ko00562//Inositol phosphate metabolism;ko00524//Neomycin, kanamycin and gentamicin biosynthesis;ko04973//Carbohydrate diges…	Biosynthesis of other secondary metabolites;Cancers;Carbohydrate metabolism;Digestive system;Endocrine and metabolic diseases;Endocrine system;Global and overview maps	Human Diseases;Metabolism;Organismal Systems
NEG00227	3-(3,4-Dihydroxy-5-methoxy)-2-propenoic acid	0.838115			5.11258	209.046	Phenylpropanoids and polyketides	forward	2.18094e+06	3.1558e+06	3.07807e+06	2.32451e+06	2.86975e+06	2.35584e+06	2.74734e+06	2.52109e+06	2.30539e+06	Cinnamic acids and derivatives	1782-55-4	HMDB0035484	C05619	ko01100//Metabolic pathways;ko01110//Biosynthesis of secondary metabolites	Global and overview maps	Metabolism
NEG00228	2-Keto-3-deoxy-D-gluconic acid	0.836543			311.355	177.04	Organic acids and derivatives	forward	3.53719e+06	6.05478e+06	5.30416e+06	6.57539e+06	3.60368e+06	2.41773e+06	3.11981e+06	3.13417e+06	3.12577e+06	Keto acids and derivatives	17510-99-5	HMDB0001353	C01216	ko01100//Metabolic pathways;ko01120//Microbial metabolism in diverse environments;ko00052//Galactose metabolism	Carbohydrate metabolism;Global and overview maps	Metabolism
NEG00229	Bilobalide A	0.83286			227.696	325.089	Lipids and lipid-like molecules	forward	7.34662e+06	2.08577e+07	2.17929e+07	1.14681e+07	6.61374e+06	1.03934e+07	1.1514e+07	1.00084e+07	1.11528e+07	Prenol lipids	33570-04-6	HMDB0036735	-	-	-	-
NEG00230	N-Methyl-D-aspartic acid	0.832755			305.472	146.046	Organic acids and derivatives	forward	1.92451e+07	2.75144e+07	3.06827e+07	9.91475e+06	1.66504e+07	1.46733e+07	1.42381e+07	1.20438e+07	2.14807e+07	Carboxylic acids and derivatives	6384-92-5	HMDB0002393	-	-	-	-
NEG00231	Histidinyl-Serine	0.831428			383.862	241.093	Organic acids and derivatives	forward	386465	510216	894665	679651	338003	2.38612e+06	904127	933301	665738	Carboxylic acids and derivatives	-	HMDB0028894	-	-	-	-
NEG00232	Bovinic acid	0.829408			93.5237	279.233	Lipids and lipid-like molecules	forward	6.33045e+06	7.15393e+06	3.01559e+06	2.78778e+06	1.51533e+07	1.81042e+07	2.24749e+07	2.50145e+07	1.66966e+07	Fatty Acyls	2540-56-9	HMDB0003797	C04056	ko00591//Linoleic acid metabolism	Lipid metabolism	Metabolism
NEG00233	Phenylpyruvic acid	0.827272			79.9454	163.043	Benzenoids	forward	1.04512e+06	882216	1.48498e+06	1.00438e+06	3.12533e+06	2.28476e+06	1.95781e+07	2.8892e+06	1.90575e+06	Benzene and substituted derivatives	156-06-9	HMDB0000205	C00166	ko01100//Metabolic pathways;ko01110//Biosynthesis of secondary metabolites;ko01130//Biosynthesis of antibiotics;ko01230//Biosynthesis of amino acids;ko01210//2-Oxocarboxylic acid metabolism;ko00400//Phenylalanine, tyrosine and tryptophan biosynthesis;ko00360//Phenylalanine metabolism	Amino acid metabolism;Global and overview maps	Metabolism
NEG00234	1,2,3-Trihydroxybenzene	0.826788			153.566	125.024	Benzenoids	forward	3.42954e+06	4.80728e+06	1.88698e+07	6.35876e+06	4.78838e+06	3.6876e+06	4.57014e+06	4.28807e+06	4.58949e+06	Benzene and substituted derivatives	87-66-1	HMDB0013674	C01108	ko01120//Microbial metabolism in diverse environments	Global and overview maps	Metabolism
NEG00235	[4]-Gingerdiol 3,5-diacetate	0.825148			110.309	351.182	Benzenoids	forward	2.83697e+07	2.03544e+07	3.27137e+07	4.88038e+07	2644.38	2644.38	2644.38	2644.38	2644.38	Phenols	53254-50-5	HMDB0039132	-	-	-	-
NEG00236	Glycylleucine	0.819278			298.379	187.109	Organic acids and derivatives	forward	2.53594e+06	7.2791e+06	2.04148e+06	2.45258e+06	1.16804e+07	2.0369e+07	1.49709e+07	1.60092e+07	1.88903e+07	Carboxylic acids and derivatives	-	HMDB0028929	-	-	-	-
NEG00237	Uridine 5&apos;-monophosphate	0.815318			446.802	323.029	Nucleosides, nucleotides, and analogues	forward	226444	9.45383e+06	1.48311e+06	436493	9.85872e+07	9.64582e+07	1.06478e+08	6.75858e+07	5.89667e+07	--	--	--	-	-	-	-
NEG00238	Byssochlamic acid	0.811491			31.3736	331.122	Organoheterocyclic compounds	forward	9.81917e+07	5.94666e+07	1.30245e+08	1.42018e+08	304820	2644.38	2644.38	2644.38	2644.38	Dihydrofurans	743-51-1	HMDB0034262	-	-	-	-
NEG00239	Indole-3-propionic acid	0.810849			90.2018	188.072	Organoheterocyclic compounds	forward	6.99895e+07	9.37872e+07	1.17295e+08	5.72356e+07	350152	2644.38	107545	262734	235367	Indoles and derivatives	830-96-6	HMDB0002302	-	-	-	-
NEG00240	D-Glucurono-6,3-lactone	0.810671			274.282	175.025	Organoheterocyclic compounds	forward	2.83778e+06	3.21535e+06	757196	2644.38	2.1553e+06	2.30806e+06	1.92741e+06	2.71064e+06	2.72479e+06	Furofurans	32449-92-6	HMDB0006355	C02670	ko01100//Metabolic pathways;ko00053//Ascorbate and aldarate metabolism	Carbohydrate metabolism;Global and overview maps	Metabolism
NEG00241	Prolylhydroxyproline	0.807071			436.289	227.104	Organic acids and derivatives	forward	186822	483804	219342	2.35717e+06	275088	261249	2644.38	2644.38	2644.38	Carboxylic acids and derivatives	-	HMDB0029018	-	-	-	-
NEG00242	Azelaic acid	0.806205			346.21	187.097	Lipids and lipid-like molecules	forward	9.04405e+07	7.76822e+07	1.87533e+08	9.73723e+07	2.49621e+06	2.0744e+06	2.7283e+06	4.44907e+06	2.67347e+06	Fatty Acyls	123-99-9	HMDB0000784	-	-	-	-
NEG00243	Raffinose	0.804589			442.534	503.162	Organic oxygen compounds	forward	127967	37786.4	302281	471651	2644.38	2644.38	56116.6	99384.9	94895.6	Organooxygen compounds	512-69-6	HMDB0003213	C00492	ko02010//ABC transporters;ko00052//Galactose metabolism	Carbohydrate metabolism;Membrane transport	Environmental Information Processing;Metabolism
NEG00244	Cytidine monophosphate N-acetylneuraminic acid	0.803882			441.44	613.142	Nucleosides, nucleotides, and analogues	forward	2644.38	1.06098e+06	2644.38	2644.38	1.5086e+06	2.03609e+06	2.43738e+06	1.97524e+06	1.85658e+06	Pyrimidine nucleotides	44903	HMDB0001176	C00128	ko01100//Metabolic pathways;ko00520//Amino sugar and nucleotide sugar metabolism	Carbohydrate metabolism;Global and overview maps	Metabolism
NEG00245	3-(3-Hydroxyphenyl)propanoic acid	0.802589			150.994	165.055	Phenylpropanoids and polyketides	forward	1.23989e+08	2.01389e+08	2644.38	3.00649e+08	2644.38	2644.38	2644.38	2644.38	2644.38	Phenylpropanoic acids	621-54-5	HMDB0000375	C11457	ko01120//Microbial metabolism in diverse environments;ko01220//Degradation of aromatic compounds;ko00360//Phenylalanine metabolism	Amino acid metabolism;Global and overview maps	Metabolism
NEG00246	Maltohexaose	0.802584			537.849	989.323	Organic oxygen compounds	forward	2644.38	2644.38	2644.38	2644.38	2644.38	2644.38	2644.38	2644.38	2644.38	Organooxygen compounds	34620-77-4	HMDB0012253	-	-	-	-
NEG00247	3&apos;-O-Methylguanosine	0.800101			208.299	296.1	Nucleosides, nucleotides, and analogues	forward	2.24394e+06	3.07606e+06	1.5486e+06	1.54568e+06	1.64129e+06	366746	1.7404e+06	493033	1.18465e+06	--	--	--	-	-	-	-
NEG00248	1-tetradecanoyl-sn-glycero-3-phosphate	0.799976			312.505	381.204	Lipids and lipid-like molecules	forward	86429.2	30893.2	227294	364752	2644.38	2644.38	2644.38	2644.38	2644.38	Glycerophospholipids	-	HMDB0062321	-	-	-	-
NEG00249	Oxoglutaric acid	0.799933			370.879	145.014	Organic acids and derivatives	forward	6.33409e+07	3.46273e+07	5.6654e+07	8.4249e+07	5.9935e+07	5.37201e+07	4.99466e+07	4.95493e+07	4.51628e+07	Keto acids and derivatives	328-50-7	HMDB0000208	C00026	ko01100//Metabolic pathways;ko01110//Biosynthesis of secondary metabolites;ko01120//Microbial metabolism in diverse environments;ko01130//Biosynthesis of antibiotics;ko01230//Biosynthesis of amino acids;ko01200//Carbon metabolism;ko01210//2-Oxocarboxylic acid metabolism;ko05230//Central carbon metabolism in cancer;ko00630//Glyoxylate and dicarboxylate metabolism;ko00340//Histidine metabolism;ko04…	Amino acid metabolism;Cancers;Carbohydrate metabolism;Digestive system;Endocrine system;Excretory system;Global and overview maps;Metabolism of other amino acids;Nervous system;Signal transduction	Environmental Information Processing;Human Diseases;Metabolism;Organismal Systems
NEG00250	Sebacic acid	0.799771			166.837	201.113	Lipids and lipid-like molecules	forward	2644.38	7.30183e+06	2.38595e+07	4.57912e+06	2.51538e+06	1.46955e+06	1.09049e+06	745692	1.56219e+06	Fatty Acyls	111-20-6	HMDB0000792	-	-	-	-
NEG00251	Sinapic acid	0.799202			241.447	223.065	Phenylpropanoids and polyketides	forward	206119	258792	461779	312663	120388	139960	159041	111455	73102.3	-	-	HMDB0127488	C00482	ko01100//Metabolic pathways;ko01110//Biosynthesis of secondary metabolites	Global and overview maps	Metabolism
NEG00252	N-Acetyl-L-alanine	0.798225			257.767	130.051	Organic acids and derivatives	forward	2.75374e+06	7.94137e+06	1.46698e+07	2.27829e+06	7.79225e+06	8.33903e+06	8.25433e+06	6.8707e+06	1.19523e+07	Carboxylic acids and derivatives	97-69-8	HMDB0000766	-	-	-	-
NEG00253	2-Hydroxycinnamic acid	0.797025			176.1	163.04	Phenylpropanoids and polyketides	forward	2644.38	2.49792e+06	4.21272e+06	2644.38	6.20668e+06	4.68843e+06	5.43508e+06	3.82792e+06	2.13703e+06	Cinnamic acids and derivatives	-	HMDB0134028	C01772	ko01110//Biosynthesis of secondary metabolites;ko01120//Microbial metabolism in diverse environments;ko00360//Phenylalanine metabolism	Amino acid metabolism;Global and overview maps	Metabolism
NEG00254	1-Methyl-6-phenyl-1H-imidazo[4,5-b]pyridin-2-amine	0.795867			73.781	223.098	Organoheterocyclic compounds	forward	1.62659e+07	2.57821e+07	2.73318e+07	3.85949e+07	3.511e+06	1.21551e+06	1.28125e+06	168272	1.23886e+06	Pyridines and derivatives	105650-23-5	HMDB0041008	C16038	ko05204//Chemical carcinogenesis;ko05200//Pathways in cancer;ko05215//Prostate cancer	Cancers	Human Diseases
NEG00255	6-trans-Leukotriene B4	0.78983			59.4211	335.223	Lipids and lipid-like molecules	forward	2644.38	2.93922e+06	2.20803e+06	2644.38	1.03339e+06	712606	651161	367938	380715	Fatty Acyls	71652-82-9	HMDB0005087	-	-	-	-
NEG00256	Adenylsuccinic acid	0.787426			498.447	462.067	Nucleosides, nucleotides, and analogues	forward	2644.38	71463.5	2644.38	20339.5	638354	1.54519e+06	554288	1.26849e+06	1.05661e+06	Imidazopyrimidines	-	HMDB0013204	C03794	ko01100//Metabolic pathways;ko00230//Purine metabolism;ko00250//Alanine, aspartate and glutamate metabolism	Amino acid metabolism;Global and overview maps;Nucleotide metabolism	Metabolism
NEG00257	4-Hydroxyphenylpyruvic acid	0.786699			94.7147	179.035	Benzenoids	forward	3.18135e+07	3.38061e+07	1.31266e+07	8.09919e+07	5.08576e+08	3.94867e+08	4.00895e+08	4.41922e+08	4.72377e+08	Benzene and substituted derivatives	156-39-8	HMDB0000707	C01179	ko01100//Metabolic pathways;ko01110//Biosynthesis of secondary metabolites;ko01130//Biosynthesis of antibiotics;ko01230//Biosynthesis of amino acids;ko01210//2-Oxocarboxylic acid metabolism;ko00400//Phenylalanine, tyrosine and tryptophan biosynthesis;ko00350//Tyrosine metabolism;ko00261//Monobactam biosynthesis;ko00130//Ubiquinone and other terpenoid-quinone biosynthesis	Amino acid metabolism;Biosynthesis of other secondary metabolites;Global and overview maps;Metabolism of cofactors and vitamins	Metabolism
NEG00258	L-Asparagine	0.786007			390.649	131.046	Organic acids and derivatives	forward	1.08936e+08	8.84926e+07	1.5389e+08	1.66442e+07	1.09725e+08	1.00816e+08	9.68455e+07	9.48355e+07	1.03126e+08	Carboxylic acids and derivatives	70-47-3	HMDB0000168	C00152	ko01100//Metabolic pathways;ko01110//Biosynthesis of secondary metabolites;ko01230//Biosynthesis of amino acids;ko05230//Central carbon metabolism in cancer;ko00970//Aminoacyl-tRNA biosynthesis;ko04974//Protein digestion and absorption;ko00250//Alanine, aspartate and glutamate metabolism;ko00460//Cyanoamino acid metabolism;ko04978//Mineral absorption	Amino acid metabolism;Cancers;Digestive system;Global and overview maps;Metabolism of other amino acids;Translation	Genetic Information Processing;Human Diseases;Metabolism;Organismal Systems
NEG00259	Astragalin	0.785596			178.812	447.094	Phenylpropanoids and polyketides	forward	79382.1	95584.8	2644.38	95707.6	2644.38	266679	2644.38	2644.38	2644.38	Flavonoids	480-10-4	HMDB0037429	C12249	ko01110//Biosynthesis of secondary metabolites	Global and overview maps	Metabolism
NEG00260	FAD	0.783143			402.021	784.152	Nucleosides, nucleotides, and analogues	forward	674274	783678	284967	466680	3.43265e+06	4.93734e+06	3.96256e+06	3.16473e+06	2.61101e+06	Flavin nucleotides	146-14-5	HMDB0001248	C00016	ko01100//Metabolic pathways;ko01110//Biosynthesis of secondary metabolites;ko04977//Vitamin digestion and absorption;ko00740//Riboflavin metabolism	Digestive system;Global and overview maps;Metabolism of cofactors and vitamins	Metabolism;Organismal Systems
NEG00261	Pyridoxine	0.782107			94.7084	168.066	Organoheterocyclic compounds	forward	1.57684e+07	2.43986e+07	4.84434e+07	2.12917e+07	575105	2644.38	2644.38	2644.38	329887	Pyridines and derivatives	65-23-6	HMDB0000239	C00314	ko01100//Metabolic pathways;ko01120//Microbial metabolism in diverse environments;ko00750//Vitamin B6 metabolism	Global and overview maps;Metabolism of cofactors and vitamins	Metabolism
NEG00262	Hypoxanthine	0.779886			174.184	135.031	Organoheterocyclic compounds	forward	1.50444e+09	4.03896e+09	4.8442e+08	1.40492e+09	7.01199e+09	5.6607e+09	6.49192e+09	5.8008e+09	6.15077e+09	Imidazopyrimidines	68-94-0	HMDB0000157	C00262	ko01100//Metabolic pathways;ko00230//Purine metabolism	Global and overview maps;Nucleotide metabolism	Metabolism
NEG00263	16-Methylheptadecanoic acid	0.77986			93.6156	283.264	Lipids and lipid-like molecules	forward	1.6266e+08	2.46724e+07	1.613e+07	2.68647e+07	2.38902e+07	4.77664e+07	2.36328e+07	2.72661e+07	1.89279e+07	Fatty Acyls	2724-58-5	HMDB0031066	-	-	-	-
NEG00264	Isocitric acid	0.778965			371.206	173.009	Organic acids and derivatives	forward	2644.38	167066	192483	128353	6.28517e+06	5.0147e+06	1.57939e+06	3.51397e+06	4.43657e+06	Carboxylic acids and derivatives	30810-51-6	HMDB0033717	C00311	ko01100//Metabolic pathways;ko01110//Biosynthesis of secondary metabolites;ko01120//Microbial metabolism in diverse environments;ko01130//Biosynthesis of antibiotics;ko01230//Biosynthesis of amino acids;ko01200//Carbon metabolism;ko01210//2-Oxocarboxylic acid metabolism;ko05230//Central carbon metabolism in cancer;ko00630//Glyoxylate and dicarboxylate metabolism;ko04922//Glucagon signaling pathwa…	Cancers;Carbohydrate metabolism;Endocrine system;Global and overview maps	Human Diseases;Metabolism;Organismal Systems
NEG00265	Rhamnose	0.777912			146.506	163.061	Organic oxygen compounds	forward	6.6536e+06	2.06065e+06	7.13957e+06	4.6815e+06	2644.38	2644.38	2644.38	2644.38	2644.38	Organooxygen compounds	3615-41-6	HMDB0000849	C00507	ko01120//Microbial metabolism in diverse environments;ko00051//Fructose and mannose metabolism	Carbohydrate metabolism;Global and overview maps	Metabolism
NEG00266	Panasenoside	0.776791			290.76	609.146	Phenylpropanoids and polyketides	forward	2644.38	2644.38	2644.38	2644.38	2644.38	2644.38	2644.38	2644.38	2644.38	Flavonoids	31512-06-8	HMDB0037534	-	-	-	-
NEG00267	Oxytetracycline	0.768877			441.896	459.136	Phenylpropanoids and polyketides	forward	2644.38	162497	187517	647025	2644.38	2644.38	2644.38	2644.38	2644.38	Tetracyclines	79-57-2	HMDB0014733	C06624	ko01130//Biosynthesis of antibiotics	Global and overview maps	Metabolism
NEG00268	Adrenochrome	0.766107			52.5596	178.051	Organoheterocyclic compounds	forward	3.42173e+07	1.9766e+07	5.01017e+07	1.37538e+07	173498	3.53259e+06	1.13722e+06	96120.7	187427	Indoles and derivatives	19883	HMDB0012884	-	-	-	-
NEG00269	3-Isopropylmalate	0.765044			353.395	175.072	Lipids and lipid-like molecules	forward	5.25281e+06	1.90457e+07	3.73727e+06	1.9148e+06	1.4395e+07	2.37792e+07	1.62752e+07	1.89213e+07	2.30362e+07	Fatty Acyls	921-28-8	HMDB0012156	C04411	ko01100//Metabolic pathways;ko01110//Biosynthesis of secondary metabolites;ko01230//Biosynthesis of amino acids;ko01210//2-Oxocarboxylic acid metabolism;ko00290//Valine, leucine and isoleucine biosynthesis	Amino acid metabolism;Global and overview maps	Metabolism
NEG00270	Folinic acid	0.765024			411.287	472.158	Organoheterocyclic compounds	forward	73053.2	2644.38	2644.38	173869	2644.38	2644.38	2644.38	2644.38	2644.38	Pteridines and derivatives	-	HMDB0062757	C03479	ko01100//Metabolic pathways;ko00670//One carbon pool by folate	Global and overview maps;Metabolism of cofactors and vitamins	Metabolism
NEG00271	cis,cis-Muconic acid	0.763336			274.694	141.019	Lipids and lipid-like molecules	forward	1.0183e+07	1.96993e+07	1.58697e+07	1.30213e+07	2.22042e+07	1.96687e+07	2.16038e+07	1.80333e+07	1.58312e+07	Fatty Acyls	1119-72-8	HMDB0006331	C02480	ko01100//Metabolic pathways;ko01120//Microbial metabolism in diverse environments;ko01220//Degradation of aromatic compounds	Global and overview maps	Metabolism
NEG00272	3-Hydroxymethylglutaric acid	0.76045			70.1439	161.043	Lipids and lipid-like molecules	forward	1.24337e+07	2.59148e+07	3.9484e+07	1.76746e+07	3.29878e+07	2.61493e+07	2.95105e+07	3.17789e+07	3.71399e+07	Fatty Acyls	503-49-1	HMDB0000355	-	-	-	-
NEG00273	1,3,5-Trihydroxybenzene	0.76031			303.663	125.024	Benzenoids	forward	1.63165e+06	2.45976e+06	2.24842e+06	1.95643e+06	3.33019e+06	2.75852e+06	3.26425e+06	3.84194e+06	2.77069e+06	Benzene and substituted derivatives	108-73-6	HMDB0013675	C02183	ko01120//Microbial metabolism in diverse environments	Global and overview maps	Metabolism
NEG00274	Suberic acid	0.75808			361.404	173.082	Lipids and lipid-like molecules	forward	1.15195e+07	1.9574e+07	1.12895e+08	7.05663e+06	2644.38	222729	122306	255856	2644.38	Fatty Acyls	505-48-6	HMDB0000893	-	-	-	-
NEG00275	Indoleacetic acid	0.755222			126.066	174.056	Organoheterocyclic compounds	forward	3.60413e+07	4.39212e+07	3.95076e+07	2.71254e+07	2644.38	2644.38	2644.38	2644.38	2644.38	Indoles and derivatives	87-51-4	HMDB0000197	C00954	ko01100//Metabolic pathways;ko00380//Tryptophan metabolism	Amino acid metabolism;Global and overview maps	Metabolism
NEG00276	Geranylgeranyl-PP	0.755213			45.8057	449.185	Lipids and lipid-like molecules	forward	8.82104e+06	2.37034e+06	3.93749e+06	1.38282e+07	2644.38	2644.38	2644.38	2644.38	2644.38	Prenol lipids	-	HMDB0004486	C00353	ko01100//Metabolic pathways;ko01110//Biosynthesis of secondary metabolites;ko01130//Biosynthesis of antibiotics;ko00900//Terpenoid backbone biosynthesis;ko00130//Ubiquinone and other terpenoid-quinone biosynthesis	Global and overview maps;Metabolism of cofactors and vitamins;Metabolism of terpenoids and polyketides	Metabolism
NEG00277	N1-(2-Hydroxyethyl)flurazepam	0.752566			135.828	331.067	Organoheterocyclic compounds	forward	7.49851e+06	3.33205e+06	4.17914e+06	7.51277e+06	659976	2644.38	381336	2644.38	138805	Benzodiazepines	-	HMDB0060853	-	-	-	-
NEG00278	2&apos;-O-Methyladenosine	0.75155			266.798	280.104	Nucleosides, nucleotides, and analogues	forward	1.94599e+07	1.76532e+07	1.13752e+07	6.83013e+06	1.79902e+06	1.28661e+06	1.94661e+06	1.56643e+06	940533	--	--	--	-	-	-	-
NEG00279	N6-Methyladenosine	0.750034			401.443	280.104	Nucleosides, nucleotides, and analogues	forward	25640.4	2644.38	1.17263e+06	238757	2644.38	18450	2644.38	2644.38	2644.38	Purine nucleosides	1867-73-8	HMDB0004044	-	-	-	-
NEG00280	Ribitol	0.749957			212.733	151.061	Organic oxygen compounds	forward	1.436e+06	769950	2.93485e+06	811636	2.81763e+06	2.21745e+06	2.35298e+06	3.01425e+06	3.20352e+06	Organooxygen compounds	488-81-3	HMDB0000508	C00474	ko01100//Metabolic pathways;ko00740//Riboflavin metabolism;ko00040//Pentose and glucuronate interconversions	Carbohydrate metabolism;Global and overview maps;Metabolism of cofactors and vitamins	Metabolism
NEG00281	Methylgingerol	0.748222			102.33	307.192	Benzenoids	forward	4.86341e+06	7.17062e+06	4.3363e+06	1.43257e+07	2644.38	2644.38	2644.38	2644.38	2644.38	Benzene and substituted derivatives	-	HMDB0029852	-	-	-	-
NEG00282	LysoPA(16:0/0:0)	0.747777			271.328	409.236	Lipids and lipid-like molecules	forward	648628	1.17342e+06	1.41574e+06	2.98566e+06	1.29859e+06	942386	479837	1.34224e+06	2.90955e+06	Glycerophospholipids	-	HMDB0007853	C00416	ko01100//Metabolic pathways;ko01110//Biosynthesis of secondary metabolites;ko00564//Glycerophospholipid metabolism;ko05231//Choline metabolism in cancer;ko04024//cAMP signaling pathway;ko04975//Fat digestion and absorption;ko05200//Pathways in cancer;ko00561//Glycerolipid metabolism;ko04070//Phosphatidylinositol signaling system;ko04072//Phospholipase D signaling pathway;ko04912//GnRH signaling p…	Cancers;Digestive system;Endocrine system;Global and overview maps;Immune system;Lipid metabolism;Signal transduction	Environmental Information Processing;Human Diseases;Metabolism;Organismal Systems
NEG00283	5&apos;-Methylthioadenosine	0.746916			85.4222	296.082	Nucleosides, nucleotides, and analogues	forward	1.01142e+06	6.8676e+06	1.35438e+06	459541	7.48389e+06	7.72908e+06	7.234e+06	6.55324e+06	8.32116e+06	--	--	--	-	-	-	-
NEG00284	Aldehydo-D-xylose	0.742798			305.355	149.045	Organic oxygen compounds	forward	1.56362e+06	3.15562e+06	9.30434e+06	3.15306e+06	5.00321e+06	3.79155e+06	3.42317e+06	3.44667e+06	1.41213e+07	Organooxygen compounds	-	HMDB0060254	-	-	-	-
NEG00285	Sinapyl alcohol	0.740028			176.908	209.082	Benzenoids	forward	5.18116e+06	2.91993e+06	7.38726e+06	1.11879e+07	2644.38	2644.38	2644.38	2644.38	2644.38	Phenols	537-33-7	HMDB0013070	C02325	ko01100//Metabolic pathways;ko01110//Biosynthesis of secondary metabolites	Global and overview maps	Metabolism
NEG00286	3-Hydroxysebacic acid	0.735817			194.873	217.108	Organic acids and derivatives	forward	7.90076e+06	1.63828e+06	1.17423e+07	3.37082e+06	2644.38	2644.38	2644.38	2644.38	2644.38	Hydroxy acids and derivatives	73141-46-5	HMDB0000350	-	-	-	-
NEG00287	2-Oxo-4-methylthiobutanoic acid	0.735435			57.2126	147.012	Lipids and lipid-like molecules	forward	2.19085e+07	1.58009e+07	4.46321e+07	3.5665e+07	2.00747e+08	2.06375e+08	1.48077e+08	1.97749e+08	2.4215e+08	Fatty Acyls	583-92-6	HMDB0001553	C01180	ko01100//Metabolic pathways;ko01110//Biosynthesis of secondary metabolites;ko01210//2-Oxocarboxylic acid metabolism;ko00270//Cysteine and methionine metabolism	Amino acid metabolism;Global and overview maps	Metabolism
NEG00288	N-Acetylvaline	0.734854			342.195	158.082	Organic acids and derivatives	forward	1.36522e+06	1.76027e+06	3.31481e+06	1.41454e+06	1.04561e+06	735566	939701	880329	800430	Carboxylic acids and derivatives	3067-19-4	HMDB0011757	-	-	-	-
NEG00289	D-Mannose	0.73464			310.7	179.056	Organic oxygen compounds	forward	4.52407e+07	2.06908e+07	3.42899e+07	2.63359e+07	4.39167e+08	2.2248e+08	2.03768e+08	2.31402e+08	9.75732e+08	Organooxygen compounds	3458-28-4	HMDB0000169	C00159	ko01100//Metabolic pathways;ko02010//ABC transporters;ko00520//Amino sugar and nucleotide sugar metabolism;ko00052//Galactose metabolism;ko00051//Fructose and mannose metabolism;ko04142//Lysosome	Carbohydrate metabolism;Global and overview maps;Membrane transport;Transport and catabolism	Cellular Processes;Environmental Information Processing;Metabolism
NEG00290	3-Methoxy-4-hydroxyphenylethyleneglycol sulfate	0.733634			39.0875	263.023	Organic acids and derivatives	forward	954551	1.75714e+06	415131	476284	6.25865e+06	5.72362e+06	4.75462e+06	7.42813e+06	5.40629e+06	Organic sulfuric acids and derivatives	3415-67-6	HMDB0000559	-	-	-	-
NEG00291	L-Gulonolactone	0.73148			148.133	177.04	Organoheterocyclic compounds	forward	5.49074e+07	2.74155e+07	2.20706e+07	2.33952e+07	9.5704e+07	2.56739e+07	4.1098e+07	4.70387e+07	3.85526e+07	Lactones	1128-23-0	HMDB0003466	C01040	ko01100//Metabolic pathways;ko00053//Ascorbate and aldarate metabolism	Carbohydrate metabolism;Global and overview maps	Metabolism
NEG00292	Sepiapterin	0.730737			168.717	236.079	Organoheterocyclic compounds	forward	2.44265e+07	1.84459e+07	2.37235e+07	2.35143e+07	160879	225836	191617	583760	297029	Pteridines and derivatives	17094-01-8	HMDB0000238	C00835	ko01100//Metabolic pathways;ko00790//Folate biosynthesis	Global and overview maps;Metabolism of cofactors and vitamins	Metabolism
NEG00293	D-Xylitol	0.728095			242.955	151.061	Organic oxygen compounds	forward	2644.38	3.57963e+06	5.39453e+06	2644.38	6.75933e+07	5.45663e+07	5.07571e+07	8.32542e+07	9.23713e+07	Organooxygen compounds	87-99-0	HMDB0002917	C00379	ko01100//Metabolic pathways;ko02010//ABC transporters;ko00040//Pentose and glucuronate interconversions	Carbohydrate metabolism;Global and overview maps;Membrane transport	Environmental Information Processing;Metabolism
NEG00294	2,3-Dinor-TXB2	0.726433			258.756	341.197	Lipids and lipid-like molecules	forward	992229	860222	1.54974e+06	2.39623e+06	2644.38	2644.38	2644.38	2644.38	2644.38	Fatty Acyls	63250-09-9	HMDB0002904	-	-	-	-
NEG00295	Stachyose	0.72087			506.842	665.216	Organic oxygen compounds	forward	82675.2	195070	400126	156951	243986	17007.5	40207.1	167923	1.4927e+06	Organooxygen compounds	470-55-3	HMDB0003553	C01613	ko00052//Galactose metabolism	Carbohydrate metabolism	Metabolism
NEG00296	p-Anisic acid	0.718842			82.5229	151.04	Benzenoids	forward	1.59791e+06	1.49785e+07	2.25898e+07	1.72939e+07	9.56487e+06	9.62095e+06	6.47716e+06	3.8593e+06	1.89905e+06	Benzene and substituted derivatives	100-09-4	HMDB0001101	C02519	ko01220//Degradation of aromatic compounds	Global and overview maps	Metabolism
NEG00297	1,5-Anhydrosorbitol	0.718267			273.215	163.06	Organic oxygen compounds	forward	7.25508e+06	6.30166e+06	5.21353e+06	3.11751e+06	818654	628403	642257	686607	555706	Organooxygen compounds	154-58-5	HMDB0002712	-	-	-	-
NEG00298	gamma-CEHC	0.712492			78.5142	263.129	Organoheterocyclic compounds	forward	7.4286e+06	1.56912e+07	9.93806e+07	1.83169e+07	2644.38	2644.38	2644.38	2644.38	2644.38	Benzopyrans	178167-75-4	HMDB0001931	-	-	-	-
NEG00299	1H-Indole-2,3-dione	0.710906			46.7298	146.024	Organoheterocyclic compounds	forward	1.0785e+07	1.3068e+07	4.50391e+06	3.03939e+06	4.81742e+06	2.39276e+06	6.79046e+06	8.40613e+06	2.3014e+06	Indoles and derivatives	91-56-5	HMDB0061933	-	-	-	-
NEG00300	Aminoadipic acid	0.708801			415.72	160.061	Organic acids and derivatives	forward	2.2206e+06	2.74942e+06	2.06437e+06	4.04452e+06	6.27874e+06	6.28088e+06	7.14902e+06	9.22661e+06	5.26345e+06	Carboxylic acids and derivatives	542-32-5	HMDB0000510	C00956	ko01100//Metabolic pathways;ko01110//Biosynthesis of secondary metabolites;ko01130//Biosynthesis of antibiotics;ko01230//Biosynthesis of amino acids;ko01210//2-Oxocarboxylic acid metabolism;ko00310//Lysine degradation;ko00300//Lysine biosynthesis	Amino acid metabolism;Global and overview maps	Metabolism
NEG00301	L-2-Hydroxyglutaric acid	0.704469			411.537	147.03	Lipids and lipid-like molecules	forward	5.28096e+06	1.44042e+07	7.88802e+06	5.02957e+06	4.46053e+06	4.31182e+06	5.64443e+06	2.95135e+06	2.56316e+06	Fatty Acyls	13095-48-2	HMDB0000694	C03196	ko01120//Microbial metabolism in diverse environments	Global and overview maps	Metabolism
NEG00302	trans-2-Octenoic acid	0.703397			58.2951	141.092	Lipids and lipid-like molecules	forward	893140	2644.38	2644.38	2644.38	2644.38	2644.38	2644.38	2644.38	948921	Fatty Acyls	1871-67-6	HMDB0001568	-	-	-	-
NEG00303	3-Methylxanthine	0.703073			342.468	165.04	Organoheterocyclic compounds	forward	1.12053e+06	2.1346e+06	2.84599e+06	973354	1.11537e+07	1.0608e+07	1.52152e+07	6.24546e+06	7.22666e+06	Imidazopyrimidines	1076-22-8	HMDB0001886	C16357	ko01100//Metabolic pathways;ko01110//Biosynthesis of secondary metabolites;ko01120//Microbial metabolism in diverse environments;ko00232//Caffeine metabolism	Biosynthesis of other secondary metabolites;Global and overview maps	Metabolism
NEG00304	Eicosapentaenoic acid	0.702789			39.7315	301.218	Lipids and lipid-like molecules	forward	3.12494e+07	8.4329e+07	5.47841e+06	8.49647e+06	3.67279e+07	6.00173e+07	4.24695e+07	3.64449e+07	2.86888e+07	Fatty Acyls	10417-94-4	HMDB0001999	C06428	ko01040//Biosynthesis of unsaturated fatty acids	Lipid metabolism	Metabolism
NEG00305	Glutamylglutamic acid	0.702509			461.574	275.089	Organic acids and derivatives	forward	533118	1.91756e+06	256573	1.31062e+06	5.30817e+06	5.92457e+06	4.97812e+06	5.77812e+06	3.81884e+06	Carboxylic acids and derivatives	3929-61-1	HMDB0028818	-	-	-	-
NEG00306	Ascorbic acid	0.700328			118.99	175.025	Organoheterocyclic compounds	forward	829826	4.50123e+06	2644.38	786876	1.03729e+08	7.05838e+07	1.00944e+08	8.8117e+07	1.21618e+08	Dihydrofurans	50-81-7	HMDB0000044	C00072	ko01100//Metabolic pathways;ko01110//Biosynthesis of secondary metabolites;ko01120//Microbial metabolism in diverse environments;ko04977//Vitamin digestion and absorption;ko00480//Glutathione metabolism;ko00053//Ascorbate and aldarate metabolism;ko04066//HIF-1 signaling pathway	Carbohydrate metabolism;Digestive system;Global and overview maps;Metabolism of other amino acids;Signal transduction	Environmental Information Processing;Metabolism;Organismal Systems
NEG00307	N-a-Acetyl-L-arginine	0.699671			387.264	215.115	Organic acids and derivatives	forward	1.45262e+06	569164	761941	2.5461e+06	2644.38	2644.38	2644.38	2644.38	2644.38	Carboxylic acids and derivatives	155-84-0	HMDB0004620	-	-	-	-
NEG00308	Sedoheptulose	0.699424			148.087	209.067	Organic oxygen compounds	forward	1.7082e+08	1.20557e+08	7.54806e+07	1.4203e+08	1.79142e+08	1.31947e+08	1.65843e+08	1.17271e+08	1.33937e+08	Organooxygen compounds	3019-74-7	HMDB0003219	-	-	-	-
NEG00309	3-Hydroxycapric acid	0.699342			96.2315	187.134	Organic acids and derivatives	forward	1.2331e+07	1.57839e+07	1.09714e+07	1.31144e+07	1.28503e+07	1.62824e+06	7.85466e+06	8.06074e+06	3.431e+06	Hydroxy acids and derivatives	14292-26-3	HMDB0002203	-	-	-	-
NEG00310	Oxidized glutathione	0.69917			500.617	611.147	Organic acids and derivatives	forward	7644.75	2.75671e+06	139987	124742	2.45313e+07	1.8426e+07	2.34352e+07	2.17494e+07	2.59209e+07	Carboxylic acids and derivatives	27025-41-8	HMDB0003337	C00127	ko00480//Glutathione metabolism;ko04918//Thyroid hormone synthesis	Endocrine system;Metabolism of other amino acids	Metabolism;Organismal Systems
NEG00311	Ribothymidine	0.695507			168.065	257.078	Nucleosides, nucleotides, and analogues	forward	4.15831e+06	2.3545e+07	3.93697e+07	1.13619e+08	765803	688023	765437	531570	268704	Pyrimidine nucleosides	1463-10-1	HMDB0000884	-	-	-	-
NEG00312	Glucosamine 6-sulfate	0.694727			322.429	258.029	Organic oxygen compounds	forward	2.04424e+07	2.85511e+07	5.0726e+06	3.91373e+06	2644.38	2644.38	2644.38	2644.38	2644.38	Organooxygen compounds	91674-26-9	HMDB0000592	-	-	-	-
NEG00313	Ethyl glucuronide	0.690735			376.071	221.067	Organic oxygen compounds	forward	1.75901e+06	2.49987e+06	4.10406e+06	2.16529e+06	3.16216e+06	2.02762e+06	2.27707e+06	2.83355e+06	7.93086e+06	Organooxygen compounds	-	HMDB0131286	-	-	-	-
NEG00314	1-Octen-3-yl primeveroside	0.689835			310.767	467.212	Lipids and lipid-like molecules	forward	1.09011e+06	207399	815641	1.03742e+06	2644.38	2644.38	2644.38	2644.38	2644.38	Fatty Acyls	209863-01-4	HMDB0032960	-	-	-	-
NEG00315	Stearidonic acid	0.689709			44.7906	275.202	Lipids and lipid-like molecules	forward	3.27812e+06	3.06707e+06	6.64095e+06	5.98814e+06	111041	161810	4.5942e+06	134768	2644.38	Fatty Acyls	20290-75-9	HMDB0006547	C16300	ko01110//Biosynthesis of secondary metabolites;ko00592//alpha-Linolenic acid metabolism	Global and overview maps;Lipid metabolism	Metabolism
NEG00316	Urocanic acid	0.688154			197.518	137.035	Organoheterocyclic compounds	forward	1.16311e+07	1.01143e+07	1.10394e+07	1.74885e+07	2.67378e+06	2.37408e+06	3.01475e+06	2.48192e+06	2.31675e+06	Azoles	104-98-3	HMDB0000301	C00785	ko01100//Metabolic pathways;ko00340//Histidine metabolism	Amino acid metabolism;Global and overview maps	Metabolism
NEG00317	Estrone glucuronide	0.687691			59.1093	445.19	Lipids and lipid-like molecules	forward	969237	1.3163e+06	8.57588e+06	2.13344e+06	2644.38	2644.38	2644.38	2644.38	2644.38	Steroids and steroid derivatives	2479-90-5	HMDB0004483	C11133	ko00140//Steroid hormone biosynthesis	Lipid metabolism	Metabolism
NEG00318	gamma-Glutamylleucine	0.685525			226.601	259.13	Organic acids and derivatives	forward	2644.38	2644.38	267475	2644.38	1.18183e+06	1.73685e+06	1.59397e+06	1.20326e+06	1.3283e+06	Carboxylic acids and derivatives	2566-39-4	HMDB0011171	-	-	-	-
NEG00319	L-Aspartic acid	0.682319			455.375	132.03	Organic acids and derivatives	forward	3.70453e+06	7.84823e+06	2.72526e+06	4.06671e+06	1.10801e+07	1.68033e+07	9.71308e+06	1.25549e+07	9.83812e+06	Carboxylic acids and derivatives	56-84-8	HMDB0000191	C00049	ko01100//Metabolic pathways;ko01110//Biosynthesis of secondary metabolites;ko01120//Microbial metabolism in diverse environments;ko01130//Biosynthesis of antibiotics;ko01230//Biosynthesis of amino acids;ko01200//Carbon metabolism;ko02010//ABC transporters;ko00260//Glycine, serine and threonine metabolism;ko01210//2-Oxocarboxylic acid metabolism;ko05230//Central carbon metabolism in cancer;ko00270…	Amino acid metabolism;Biosynthesis of other secondary metabolites;Cancers;Digestive system;Global and overview maps;Membrane transport;Metabolism of cofactors and vitamins;Metabolism of other amino acids;Signaling molecules and interaction;Translation	Environmental Information Processing;Genetic Information Processing;Human Diseases;Metabolism;Organismal Systems
NEG00320	Dimethylmalonic acid	0.680888			171.892	131.035	Organic acids and derivatives	forward	1.0997e+07	1.49751e+07	7.05643e+06	1.70331e+07	1.82489e+07	1.57005e+07	1.65803e+07	1.297e+07	2.547e+07	Carboxylic acids and derivatives	595-46-0	HMDB0002001	-	-	-	-
NEG00321	N2-gamma-Glutamylglutamine	0.678251			421.644	274.105	Organic acids and derivatives	forward	440785	2.01362e+06	584051	518124	91338	2.89636e+06	2.08161e+06	2.81082e+06	2.9734e+06	Carboxylic acids and derivatives	10148-81-9	HMDB0011738	-	-	-	-
NEG00322	2-Hydroxy-3-methylbutyric acid	0.678107			239.094	117.055	Lipids and lipid-like molecules	forward	1.30594e+07	2.08259e+07	4.73021e+07	1.07794e+07	2644.38	2644.38	2644.38	2644.38	2644.38	Fatty Acyls	4026-18-0	HMDB0000407	-	-	-	-
NEG00323	Xanthoxylin	0.677688			338.987	195.066	Organic oxygen compounds	forward	100929	2644.38	66194.3	2644.38	171470	60596.5	146095	152592	104397	Organooxygen compounds	90-24-4	HMDB0029645	-	-	-	-
NEG00324	Pseudouridine	0.676945			254.041	243.062	Nucleosides, nucleotides, and analogues	forward	8.63333e+06	6.78994e+06	5.35327e+06	7.29619e+06	1.19952e+07	1.33021e+07	1.76378e+07	1.28118e+07	1.82865e+07	Nucleoside and nucleotide analogues	1445-07-4	HMDB0000767	C02067	ko00240//Pyrimidine metabolism	Nucleotide metabolism	Metabolism
NEG00325	N-Acetyl-L-tyrosine	0.675431			208.76	222.077	Organic acids and derivatives	forward	4.06126e+06	4.60759e+06	1.60344e+06	3.85536e+06	49667.3	307176	88261.8	126341	171400	Carboxylic acids and derivatives	537-55-3	HMDB0000866	-	-	-	-
NEG00326	5,7-dihydroxy-2-(4-hydroxyphenyl)-6,8-dimethyl-3,4-dihydro-2H-1-benzopyran-4-one	0.669234			105.902	299.093	Phenylpropanoids and polyketides	forward	7.23205e+06	9.15937e+06	2.21877e+07	6.70816e+06	2644.38	2644.38	2644.38	2644.38	2644.38	Flavonoids	-	HMDB0130571	-	-	-	-
NEG00327	Cholesterol sulfate	0.66757			24.0463	465.305	Lipids and lipid-like molecules	forward	8.29282e+09	2.19395e+09	2.94542e+09	5.72851e+09	5.39143e+08	4.49398e+08	3.7428e+08	5.83504e+08	3.05037e+08	Steroids and steroid derivatives	1256-86-6	HMDB0000653	C18043	ko00140//Steroid hormone biosynthesis	Lipid metabolism	Metabolism
NEG00328	N-acetyl-5-aminosalicylic acid	0.664332			74.4665	194.049	Benzenoids	forward	8.42939e+07	1.86499e+08	8.13233e+06	7.95412e+07	104110	2644.38	562230	2644.38	2644.38	Benzene and substituted derivatives	51-59-2	HMDB0060602	-	-	-	-
NEG00329	L-Cysteine	0.664196			158.851	178.018	Organic acids and derivatives	forward	4.14445e+07	1.38585e+07	1.91191e+07	1.8917e+07	403956	507166	296038	335194	912264	Carboxylic acids and derivatives	52-90-4	HMDB0000574	C00097	ko01100//Metabolic pathways;ko01110//Biosynthesis of secondary metabolites;ko01120//Microbial metabolism in diverse environments;ko01130//Biosynthesis of antibiotics;ko01230//Biosynthesis of amino acids;ko01200//Carbon metabolism;ko00260//Glycine, serine and threonine metabolism;ko05230//Central carbon metabolism in cancer;ko00270//Cysteine and methionine metabolism;ko00970//Aminoacyl-tRNA biosyn…	Amino acid metabolism;Cancers;Digestive system;Energy metabolism;Folding, sorting and degradation;Global and overview maps;Metabolism of cofactors and vitamins;Metabolism of other amino acids;Translation	Genetic Information Processing;Human Diseases;Metabolism;Organismal Systems
NEG00330	Glycitin	0.661869			151.301	445.114	Phenylpropanoids and polyketides	forward	2644.38	2644.38	2644.38	2644.38	2644.38	2644.38	2644.38	2644.38	2644.38	Isoflavonoids	-	HMDB0002219	-	-	-	-
NEG00331	Fexofenadine	0.661413			211.877	500.279	Benzenoids	forward	4.0623e+06	1.818e+07	962729	1.98984e+06	5.22228e+07	6.13195e+07	6.36413e+07	6.33427e+07	4.97287e+07	Benzene and substituted derivatives	83799-24-0	HMDB0005030	C06999	ko04976//Bile secretion	Digestive system	Organismal Systems
NEG00332	Cortisone	0.658631			124.742	359.19	Lipids and lipid-like molecules	forward	2.22279e+09	5.52445e+08	8.4774e+08	2.61014e+09	2644.38	206526	2644.38	2644.38	2644.38	Steroids and steroid derivatives	18357	HMDB0015459	C00762	ko01100//Metabolic pathways;ko05200//Pathways in cancer;ko00140//Steroid hormone biosynthesis;ko04960//Aldosterone-regulated sodium reabsorption;ko05215//Prostate cancer	Cancers;Excretory system;Global and overview maps;Lipid metabolism	Human Diseases;Metabolism;Organismal Systems
NEG00333	Ethyl dodecanoate	0.656462			44.7991	227.202	Lipids and lipid-like molecules	forward	5.6814e+08	2.43568e+08	3.81018e+08	1.16249e+09	7.80225e+07	8.52458e+07	8.6808e+07	1.11715e+08	1.98856e+08	Fatty Acyls	106-33-2	HMDB0033788	-	-	-	-
NEG00334	N-Acetylmuramate	0.65625			314.951	292.104	Organic oxygen compounds	forward	1.26607e+07	4.20389e+06	1.14772e+07	8.35301e+06	48377.8	228255	59817.1	163381	107762	Organooxygen compounds	-	HMDB0060493	C02713	ko01100//Metabolic pathways;ko00520//Amino sugar and nucleotide sugar metabolism	Carbohydrate metabolism;Global and overview maps	Metabolism
NEG00335	Parabanic Acid	0.650919			17.7568	112.999	Organoheterocyclic compounds	forward	5.17621e+06	8.70091e+06	8.2594e+06	6.51198e+06	8.28988e+06	7.36124e+06	5.89995e+06	7.20327e+06	7.09024e+06	Azolines	120-89-8	HMDB0062802	-	-	-	-
NEG00336	Hypogeic acid	0.648473			42.6818	253.217	Lipids and lipid-like molecules	forward	2.17031e+08	4.08792e+08	3.11728e+08	1.691e+08	4.58394e+08	5.2713e+08	8.46639e+08	9.32824e+08	1.57718e+09	Fatty Acyls	2416-19-5	HMDB0002186	-	-	-	-
NEG00337	(R)-lipoic acid	0.647763			392.387	223.02	Organoheterocyclic compounds	forward	9.03481e+07	2.35995e+08	2.68544e+08	8.00944e+07	3.04235e+08	2.72893e+08	3.21916e+08	2.75605e+08	1.65666e+08	Dithiolanes	1200-22-2	HMDB0001451	-	-	-	-
NEG00338	Macrocarpal B	0.647702			55.2203	453.263	Lipids and lipid-like molecules	forward	1.47356e+08	2.0012e+07	1.35973e+08	9.79047e+07	2644.38	2644.38	2644.38	2644.38	2644.38	Prenol lipids	142698-60-0	HMDB0038704	-	-	-	-
NEG00339	Maslinic acid	0.643708			56.8835	471.349	Lipids and lipid-like molecules	forward	1.1744e+06	616241	1.36775e+06	1.45499e+06	2644.38	2644.38	2644.38	2644.38	2644.38	Prenol lipids	4373-41-5	HMDB0002392	-	-	-	-
NEG00340	Cyclohexanecarboxylic acid	0.643108			52.3506	127.076	Organic acids and derivatives	forward	1.81178e+07	3.92567e+07	2.57128e+07	2.0201e+07	371795	1.38083e+06	878154	952804	278514	Carboxylic acids and derivatives	98-89-5	HMDB0031342	C09822	ko01120//Microbial metabolism in diverse environments	Global and overview maps	Metabolism
NEG00341	L-Histidine	0.642429			423.984	154.062	Organic acids and derivatives	forward	2.24967e+06	7.18833e+06	2.42796e+06	3.43585e+06	4.37932e+07	4.35435e+06	7.6211e+06	3.81832e+07	3.06694e+07	Carboxylic acids and derivatives	71-00-1	HMDB0000177	C00135	ko01100//Metabolic pathways;ko01110//Biosynthesis of secondary metabolites;ko01230//Biosynthesis of amino acids;ko02010//ABC transporters;ko05230//Central carbon metabolism in cancer;ko00970//Aminoacyl-tRNA biosynthesis;ko00340//Histidine metabolism;ko04974//Protein digestion and absorption;ko00410//beta-Alanine metabolism	Amino acid metabolism;Cancers;Digestive system;Global and overview maps;Membrane transport;Metabolism of other amino acids;Translation	Environmental Information Processing;Genetic Information Processing;Human Diseases;Metabolism;Organismal Systems
NEG00342	4-Acetamidobutanoic acid	0.641295			376.598	144.066	Organic acids and derivatives	forward	3.21074e+06	2.88734e+06	3.96487e+06	3.50021e+06	1.44052e+06	2.01592e+06	1.61371e+06	1.22539e+06	1.2727e+06	Carboxylic acids and derivatives	3025-96-5	HMDB0003681	C02946	ko01100//Metabolic pathways;ko00330//Arginine and proline metabolism	Amino acid metabolism;Global and overview maps	Metabolism
NEG00343	(9xi,10xi,12xi)-9,10-Dihydroxy-12-octadecenoic acid	0.641128			72.865	313.239	Lipids and lipid-like molecules	forward	4.14303e+06	6.11613e+06	5.24547e+06	8.02084e+06	8.9651e+06	4.20664e+06	6.2863e+06	2.51322e+06	6.13754e+06	Fatty Acyls	-	HMDB0031679	-	-	-	-
NEG00344	N-Acetyl-glucosamine 1-phosphate	0.639531			452.359	300.049	Organic oxygen compounds	forward	342913	5.37203e+06	949542	4.37835e+06	1.11422e+07	1.54202e+07	1.50764e+07	1.00551e+07	1.55237e+07	Organooxygen compounds	6866-69-9	HMDB0001367	-	-	-	-
NEG00345	NAD	0.638738			443.862	662.104	Nucleosides, nucleotides, and analogues	forward	392959	1.9369e+06	403534	283108	2.80886e+06	7.11277e+06	6.91782e+06	3.03857e+06	419404	(5'->5')-dinucleotides	58-68-4	HMDB0001487	C00003	ko01100//Metabolic pathways;ko00983//Drug metabolism - other enzymes;ko00760//Nicotinate and nicotinamide metabolism;ko04977//Vitamin digestion and absorption;ko00730//Thiamine metabolism;ko04152//AMPK signaling pathway;ko00190//Oxidative phosphorylation;ko04925//Aldosterone synthesis and secretion;ko04211//Longevity regulating pathway - mammal;ko04212//Longevity regulating pathway - worm	Aging;Digestive system;Endocrine system;Energy metabolism;Global and overview maps;Metabolism of cofactors and vitamins;Signal transduction;Xenobiotics biodegradation and metabolism	Environmental Information Processing;Metabolism;Organismal Systems
NEG00346	Aflatoxin B1	0.636451			112.871	311.057	Phenylpropanoids and polyketides	forward	453293	2644.38	431937	425920	564868	275533	224227	961061	906127	Coumarins and derivatives	1162-65-8	HMDB0006552	C06800	ko01130//Biosynthesis of antibiotics;ko00980//Metabolism of xenobiotics by cytochrome P450;ko05204//Chemical carcinogenesis	Cancers;Global and overview maps;Xenobiotics biodegradation and metabolism	Human Diseases;Metabolism
NEG00347	Terephthalic acid	0.635749			363.775	165.019	Benzenoids	forward	4.32115e+06	8.41498e+06	7.57285e+06	2.99144e+06	1.52033e+07	1.16536e+07	1.26657e+07	3.34804e+06	1.18622e+07	Benzene and substituted derivatives	100-21-0	HMDB0002428	C06337	ko01100//Metabolic pathways;ko01120//Microbial metabolism in diverse environments;ko01220//Degradation of aromatic compounds	Global and overview maps	Metabolism
NEG00348	Deoxyribose 5-phosphate	0.634609			161.133	213.017	Organic oxygen compounds	forward	1.57524e+07	3.27284e+07	2.39592e+07	1.95704e+07	1.29166e+08	1.17159e+08	1.14313e+08	1.0452e+08	2.475e+08	Organooxygen compounds	102916-66-5	HMDB0001031	C00673	ko00030//Pentose phosphate pathway	Carbohydrate metabolism	Metabolism
NEG00349	PE(16:0/18:2(9Z,12Z))	0.632501			57.7015	714.509	Lipids and lipid-like molecules	forward	160387	6.09934e+06	2.66333e+06	466371	4.57245e+07	8.05574e+07	3.58254e+07	4.07388e+07	6.86005e+07	Glycerophospholipids	-	HMDB0008928	C00350	ko01100//Metabolic pathways;ko01110//Biosynthesis of secondary metabolites;ko00564//Glycerophospholipid metabolism;ko04723//Retrograde endocannabinoid signaling;ko00563//Glycosylphosphatidylinositol(GPI)-anchor biosynthesis;ko04140//Autophagy - animal;ko05130//Pathogenic Escherichia coli infection	Global and overview maps;Glycan biosynthesis and metabolism;Infectious diseases;Lipid metabolism;Nervous system;Transport and catabolism	Cellular Processes;Human Diseases;Metabolism;Organismal Systems
NEG00350	Pyrrole-2-carboxylic acid	0.630904			182.28	110.024	Organoheterocyclic compounds	forward	8.5732e+06	7.59466e+06	1.74499e+07	9.31483e+06	1.38471e+07	6.53962e+06	7.71439e+06	5.80457e+06	6.80355e+06	Pyrroles	634-97-9	HMDB0004230	C05942	ko00330//Arginine and proline metabolism	Amino acid metabolism	Metabolism
NEG00351	L-Iditol	0.626918			301.881	181.072	Organic oxygen compounds	forward	1.57322e+08	1.40644e+08	1.00576e+09	1.7577e+07	1.36285e+07	8.04014e+06	9.74307e+06	1.22384e+07	3.09099e+07	Organooxygen compounds	488-45-9	HMDB0011632	-	-	-	-
NEG00352	Dihydrolipoate	0.622322			378.511	207.051	Lipids and lipid-like molecules	forward	334141	1.02381e+06	969087	1.50619e+06	337667	222907	281022	326467	291764	Fatty Acyls	462-20-4	HMDB0012210	-	-	-	-
NEG00353	3,4-Dihydroxyhydrocinnamic acid	0.621848			55.7435	181.05	Phenylpropanoids and polyketides	forward	639813	488346	1.12742e+07	5.04278e+06	4.88091e+06	3.71359e+06	4.15299e+06	3.5911e+06	4.44721e+06	Phenylpropanoic acids	-	HMDB0134042	C10447	ko00350//Tyrosine metabolism	Amino acid metabolism	Metabolism
NEG00354	Dethiobiotin	0.61382			300.904	213.124	Lipids and lipid-like molecules	forward	174899	538578	548294	62376.1	403731	607760	462877	464602	1.13189e+06	Fatty Acyls	533-48-2	HMDB0003581	C01909	ko01100//Metabolic pathways;ko00780//Biotin metabolism	Global and overview maps;Metabolism of cofactors and vitamins	Metabolism
NEG00355	9-Decenoic acid	0.613466			49.5712	169.123	Lipids and lipid-like molecules	forward	6.52294e+06	3.61509e+07	4.15279e+07	1.65808e+07	2.376e+06	2.58406e+06	4.08851e+06	2.52373e+06	2.58155e+06	Fatty Acyls	14436-32-9	HMDB0031003	-	-	-	-
NEG00356	Porphobilinogen	0.608825			327.59	225.088	Organic nitrogen compounds	forward	381750	1.66587e+06	3.06192e+06	1.79983e+06	604070	293860	613727	139788	378809	Organonitrogen compounds	487-90-1	HMDB0000245	C00931	ko01100//Metabolic pathways;ko01110//Biosynthesis of secondary metabolites;ko01120//Microbial metabolism in diverse environments;ko00860//Porphyrin and chlorophyll metabolism	Global and overview maps;Metabolism of cofactors and vitamins	Metabolism
NEG00357	Deoxyuridine	0.608773			334.309	227.067	Nucleosides, nucleotides, and analogues	forward	638904	892720	415610	546361	1.11068e+07	9.25963e+06	9.62884e+06	1.4708e+07	1.30761e+07	Pyrimidine nucleosides	951-78-0	HMDB0000012	C00526	ko00240//Pyrimidine metabolism	Nucleotide metabolism	Metabolism
NEG00358	Sucrose	0.607434			335.337	341.109	Organic oxygen compounds	forward	2644.38	58770.5	167676	150977	2644.38	9821.82	2644.38	2644.38	17090.7	Organooxygen compounds	57-50-1	HMDB0000258	C00089	ko01100//Metabolic pathways;ko02010//ABC transporters;ko04742//Taste transduction;ko00052//Galactose metabolism;ko00500//Starch and sucrose metabolism;ko04973//Carbohydrate digestion and absorption	Carbohydrate metabolism;Digestive system;Global and overview maps;Membrane transport;Sensory system	Environmental Information Processing;Metabolism;Organismal Systems
NEG00359	Levoglucosan	0.605438			182.389	161.045	Organoheterocyclic compounds	forward	2.54992e+06	9.28471e+06	5.73832e+06	3.05868e+06	1.12337e+07	1.01763e+07	9.6874e+06	1.63619e+07	6.6503e+06	Oxepanes	498-07-7	HMDB0000640	-	-	-	-
NEG00360	Glycerophosphocholine	0.603117			89.5504	292.061	Lipids and lipid-like molecules	forward	2.52249e+07	2.60785e+06	1.51971e+08	2.35361e+07	2644.38	2644.38	2644.38	2644.38	2644.38	Glycerophospholipids	-	HMDB0011290	C00670	ko00564//Glycerophospholipid metabolism;ko05231//Choline metabolism in cancer;ko00565//Ether lipid metabolism	Cancers;Lipid metabolism	Human Diseases;Metabolism
NEG00361	Hydroxyphenyllactic acid	0.602695			195.721	181.05	Phenylpropanoids and polyketides	forward	1.80376e+07	1.64796e+07	5.49863e+07	1.83645e+07	2644.38	1.03307e+06	2644.38	2644.38	5.9496e+06	Phenylpropanoic acids	306-23-0	HMDB0000755	C03672	ko01110//Biosynthesis of secondary metabolites;ko00350//Tyrosine metabolism;ko00130//Ubiquinone and other terpenoid-quinone biosynthesis	Amino acid metabolism;Global and overview maps;Metabolism of cofactors and vitamins	Metabolism
NEG00362	D-Ribose	0.601862			340.607	149.045	Organic oxygen compounds	forward	247823	1.15974e+06	1.38374e+06	1.53237e+06	1.70936e+06	1.06316e+06	1.35377e+06	1.15551e+06	1.41864e+06	Organooxygen compounds	613-83-2	HMDB0000283	-	-	-	-
NEG00363	9,10-DHOME	0.601474			57.7107	313.239	Lipids and lipid-like molecules	forward	1.12101e+07	1.23593e+07	1.08633e+07	1.5258e+07	9.75029e+06	6.40457e+06	7.43072e+06	3.98943e+06	9.86469e+06	Fatty Acyls	-	HMDB0004704	C14828	ko00591//Linoleic acid metabolism	Lipid metabolism	Metabolism
NEG00364	Glutaric acid	0.601281			82.1805	131.034	Organic acids and derivatives	forward	1.75546e+07	1.38586e+07	2.34955e+07	2.26801e+07	1.5171e+07	1.11549e+07	1.99123e+07	1.07561e+07	1.64301e+07	Carboxylic acids and derivatives	110-94-1	HMDB0000661	C00489	ko01120//Microbial metabolism in diverse environments;ko00310//Lysine degradation;ko00071//Fatty acid degradation	Amino acid metabolism;Global and overview maps;Lipid metabolism	Metabolism

## Sheet: POS
name	MS2 name	MS2 score	MS1 name	MS1 ppm	rtmed	mzmed	SuperClass	type	NFD-2	NFD-3	NFD-4	NFD-5	NFDA-1	NFDA-2	NFDA-3	NFDA-4	NFDA-5	Class	CAS	HMDB	C_ID	Pathway	KEGG_B_class	KEGG_A_class
POS02295			Chlorobenzilate	4.85169	3.96806	326.195			267658	377705	474371	488158	227569	234364	245771	229967	189666	--	--	--	-	-	-	-
POS02308			3-Carboxy-cis,cis-mucote	0.227295	4.92113	187.126			1.53445e+06	1.84977e+06	2.23765e+06	2.29144e+06	1.14584e+06	1.45828e+06	1.2874e+06	1.89288e+06	932423	--	--	--	-	-	-	-
POS02319			Boc-Asn-OPhNO2	3.26438	6.07012	354.336			329105	1.05166e+06	593895	493040	801377	384609	352382	264791	661362	--	--	--	-	-	-	-
POS02328			Endothal-disodium	7.91284	14.4428	231.135			77515.5	115515	226802	2.84826e+06	69809.1	71079.2	110254	52988.5	99139.6	--	--	--	-	-	-	-
POS02342			Phenolic phosphate	-3.81055	18.0708	175.098			810865	642930	455542	1.96962e+06	439842	160655	436592	350820	403719	--	--	--	C02734	ko01120//Microbial metabolism in diverse environments	Global and overview maps	Metabolism
POS02344			Chlorobenzilate	4.76664	18.2631	326.195			309751	199580	324470	483890	210633	189197	230631	206976	201430	--	--	--	-	-	-	-
POS02346			TG(10:0/10:0/18:0)	-3.15119	18.8504	668.074			1.1587e+06	2.67188e+06	631935	1.00117e+06	1.27571e+06	1.19429e+06	752457	1.86329e+06	944066	Glycerolipids	-	HMDB0071703	-	-	-	-
POS02359			3-Carboxy-cis,cis-mucote	0.598517	22.2361	187.126			1.81503e+06	855785	2.37072e+06	2.03384e+06	2.00658e+06	1.05541e+06	1.25121e+06	1.85313e+06	1.5177e+06	--	--	--	-	-	-	-
POS02379			Tetrachlorosalicylanilide	0.317562	24.5957	352.02			12616.2	104212	3368.72	41265.2	752455	458079	617432	676329	170541	--	--	--	-	-	-	-
POS02389			Glyphosate	4.41491	26.2999	170.081			212920	204899	139398	354033	294491	254846	369526	225926	288606	Carboxylic acids and derivatives	5652-28-8	HMDB0000370	-	-	-	-
POS02390			Bicalutamide	2.66705	26.3965	431.382			500065	7.96395e+06	2.08738e+07	1.73836e+07	2.7663e+06	3.45205e+06	2.83107e+06	28599.3	6.10136e+06	Benzene and substituted derivatives	90357-06-5	HMDB0015260	-	-	-	-
POS02410			6-({3-[2-(3,4-dihydroxyphenyl)-5-hydroxy-4-oxo-7-{[3,4,5-trihydroxy-6-(hydroxymethyl)oxan-2-yl]oxy}-3,4-dihydro-2H-1-benzopyran-8-yl]-5-hydroxy-2-(4-hydroxyphenyl)-4-oxo-3,4-dihydro-2H-1-benzopyran-7-yl}oxy)-3,4,5-trihydroxyoxane-2-carboxylic acid	2.70067	27.9517	897.77			3368.72	3368.72	3368.72	3368.72	3368.72	296578	447656	71849.3	99691.6	Flavonoids	-	HMDB0129208	-	-	-	-
POS02411			3,4,5-trihydroxy-6-(2-hydroxy-4-{3,5,7-trihydroxy-4-[3,5,7-trihydroxy-2-(3-hydroxyphenyl)-3,4-dihydro-2H-1-benzopyran-8-yl]-6-[3,4,5-trihydroxy-6-(hydroxymethyl)oxan-2-yl]-3,4-dihydro-2H-1-benzopyran-2-yl}phenoxy)oxane-2-carboxylic acid	5.0249	27.9906	901.804			3368.72	26032.5	3368.72	3368.72	930670	749692	2.02025e+06	493686	88466	Flavonoids	-	HMDB0126778	-	-	-	-
POS02415			[Gallocatechin(4alpha-&gt;8)]2catechin	9.64514	28.0365	899.787			3368.72	31561.7	3368.72	3368.72	3368.72	676471	1.23704e+06	89127.7	110947	--	--	--	-	-	-	-
POS02416			({5-[(2-{[5,7-dihydroxy-2-(4-hydroxyphenyl)-4-oxo-4H-chromen-3-yl]oxy}-4,5-dihydroxy-6-(hydroxymethyl)oxan-3-yl)oxy]-3,4-dihydroxyoxolan-3-yl}methoxy)sulfonic acid	2.70373	28.1105	661.559			3368.72	1.86302e+06	930259	650817	1.8021e+06	2.70339e+06	2.7647e+06	3.28288e+06	1.60017e+06	Flavonoids	-	HMDB0127453	-	-	-	-
POS02422			N-Amidino-L-aspartate	7.73319	28.3222	176.151			257333	739923	2.30112e+06	1.20224e+06	680571	561422	330553	717948	582632	Carboxylic acids and derivatives	6133-30-8	HMDB0003157	-	-	-	-
POS02427			cis-(Homo)3-aconitate	-2.55499	28.368	217.195			1.27239e+06	2.5133e+06	5.88919e+06	6.92806e+06	419732	519876	522678	172673	469456	--	--	--	C20582	ko01120//Microbial metabolism in diverse environments;ko01210//2-Oxocarboxylic acid metabolism	Global and overview maps	Metabolism
POS02440			2-O-p-Coumaroyltartronic acid	-1.91514	28.6305	267.21			763623	704458	984520	1.30268e+06	5.84121e+06	5.30467e+06	5.02066e+06	5.12801e+06	3.31659e+06	Cinnamic acids and derivatives	95519-23-6	HMDB0032956	-	-	-	-
POS02444			Myricetin 3,3&apos;-digalactoside	7.55064	28.7206	643.528			3368.72	976577	320375	366657	1.17652e+06	1.3316e+06	1.69223e+06	1.99283e+06	850268	--	--	--	-	-	-	-
POS02452			2-Methylhexanoyl-CoA	4.91973	28.9031	880.716			2.54552e+06	4.04206e+06	3368.72	3368.72	3368.72	944072	207923	507390	606218	Fatty Acyls	-	HMDB0011660	-	-	-	-
POS02457			Kaempferol 3-(6&apos;-acetylgalactoside) 7-rhamnoside	-4.6974	28.9195	637.559			3368.72	1.22608e+06	244996	3368.72	3368.72	5.29383e+06	5.81867e+06	5.63668e+06	4.10349e+06	--	--	--	-	-	-	-
POS02458			1D-1-Guanidino-3-amino-1,3-dideoxy-scyllo-inositol 4-phosphate	7.33064	28.9235	301.216			166816	529941	297991	3.09659e+06	1.36388e+06	1.84946e+06	1.53719e+06	642196	1.4458e+06	--	--	--	-	-	-	-
POS02467			2-Hydroxy-6-oxono-2,4-diene-1,9-dioate	-1.34578	29.4872	215.179			2.71653e+06	1.98969e+06	5.46804e+06	7.82343e+06	950952	614178	569301	778589	628142	--	--	--	-	-	-	-
POS02473			6-Deoxy-6-sulfo-D-glucono-1,5-lactone	-2.574	29.719	243.21			1.48646e+06	1.65021e+06	2.69146e+06	4.14309e+06	844821	877073	642145	627061	611784	--	--	--	-	-	-	-
POS02484			Pipobroman	9.80362	29.7756	357.065			81761.8	3368.72	3368.72	3368.72	3368.72	91243.2	3368.72	419139	12191.7	Diazinanes	54-91-1	HMDB0014381	-	-	-	-
POS02487			3&apos;,5&apos;-Diiodo-L-thyronine-beta-D-glucuronoside	3.17066	29.7756	702.211			201729	3368.72	3368.72	3368.72	3368.72	66349.5	3368.72	537314	226186	--	--	--	-	-	-	-
POS02493			(2-{[2-(3,4-dihydroxyphenyl)-5,7-dihydroxy-4-oxo-4H-chromen-3-yl]oxy}-4-hydroxy-5-(hydroxymethyl)oxolan-3-yl)oxidanesulfonic acid	-8.62554	29.7887	515.413			3368.72	3368.72	3368.72	3368.72	3368.72	3368.72	3368.72	59859.8	3368.72	Flavonoids	-	HMDB0132731	-	-	-	-
POS02505			Sulfoquinovose	-4.58095	30.0675	245.226			1.24553e+07	7.85762e+06	8.94444e+06	5.5817e+06	928666	1.29562e+06	1.97527e+07	1.5233e+06	834706	--	--	--	-	-	-	-
POS02506			2,5-Furandicarboxylate	5.13191	30.0687	157.101			467974	3.41511e+06	6.70085e+06	9.19865e+06	2.21135e+06	1.80776e+06	1.90764e+06	2.25468e+06	1.79555e+06	Furans	3238-40-2	HMDB0004812	C20450	ko01120//Microbial metabolism in diverse environments	Global and overview maps	Metabolism
POS02507			2-Maleylacetate	3.93056	30.1356	159.117			7.64096e+06	5.54946e+06	1.35515e+07	2.69449e+07	2.86769e+06	2.42827e+06	2.7399e+06	2.92027e+06	2.34057e+06	Keto acids and derivatives	-	HMDB0060348	C02222	ko01100//Metabolic pathways;ko01120//Microbial metabolism in diverse environments;ko01220//Degradation of aromatic compounds	Global and overview maps	Metabolism
POS02508			2-Bromo-1H-indole-3-carboxaldehyde	-4.82156	30.2069	225.06			458002	762625	1.18475e+06	234945	3368.72	353655	197626	235046	257157	Indoles and derivatives	119910-45-1	HMDB0040147	-	-	-	-
POS02510			{[4-(7-methoxy-2-oxo-2H-chromen-6-yl)-2-oxobut-3-en-1-yl]oxy}sulfonic acid	-9.96002	30.2818	341.304			6.22979e+07	1.15899e+07	1.09799e+07	3.16979e+07	5.45748e+06	7.66946e+06	6.99273e+06	4.92873e+06	6.88983e+06	Coumarins and derivatives	-	HMDB0128972	-	-	-	-
POS02527			2,2&apos;,4,4&apos;,5,5&apos;-Hexabromodiphenyl ether	7.41625	30.9221	644.596			100714	193343	659311	3368.72	89241.4	1.43033e+06	762285	873466	378900	--	--	--	-	-	-	-
POS02528			Acarbose	-0.715963	30.9221	646.612			180980	477989	3368.72	406801	6.34522e+06	5.00935e+06	5.4995e+06	3.86932e+06	4.10471e+06	Organooxygen compounds	56180-94-0	HMDB0014429	C06802	ko01130//Biosynthesis of antibiotics	Global and overview maps	Metabolism
POS02529			2-Oxoadipate	2.2328	30.9478	161.132			7.88675e+06	4.63623e+06	8.5262e+06	1.75328e+07	2.36848e+06	2.65422e+06	2.74374e+06	2.94643e+06	2.28192e+06	Keto acids and derivatives	3184-35-8	HMDB0000225	C00322	ko01100//Metabolic pathways;ko01120//Microbial metabolism in diverse environments;ko01130//Biosynthesis of antibiotics;ko01230//Biosynthesis of amino acids;ko01210//2-Oxocarboxylic acid metabolism;ko00310//Lysine degradation;ko00380//Tryptophan metabolism;ko00300//Lysine biosynthesis	Amino acid metabolism;Global and overview maps	Metabolism
POS02530			5-FU	8.17145	30.9588	131.086			1.27692e+07	7.49571e+06	1.48042e+07	1.56889e+07	1.72822e+06	1.94077e+06	2.01139e+06	2.50671e+06	1.9017e+06	Diazines	51-21-8	HMDB0014684	C07649	ko04976//Bile secretion;ko00983//Drug metabolism - other enzymes	Digestive system;Xenobiotics biodegradation and metabolism	Metabolism;Organismal Systems
POS02534			Sulfazecin	3.28891	31.0517	397.382			6.5749e+06	1.3158e+06	2.48824e+07	1.27079e+07	3368.72	3368.72	90183.6	348541	489887	--	--	--	C20927	ko01130//Biosynthesis of antibiotics;ko00261//Monobactam biosynthesis	Biosynthesis of other secondary metabolites;Global and overview maps	Metabolism
POS02542			3-Oxohexobarbital	8.78064	31.3932	252.268			5.57952e+06	2.07723e+06	4.81901e+06	3.04487e+06	2.38701e+06	2.14244e+06	1.99719e+06	2.93737e+06	2.06322e+06	--	--	--	-	-	-	-
POS02545			Gravacridonetriol glucoside	4.59071	31.4062	520.508			9.8386e+07	1.45452e+08	1.02057e+08	3.99499e+07	1.6802e+08	2.76041e+08	3.07549e+08	3.65857e+08	2.73362e+08	Glycerolipids	59086-96-3	HMDB0029331	-	-	-	-
POS02546			Sulfite	1.07309	31.4591	81.0704			9.62269e+06	3.20991e+06	1.16951e+07	1.29207e+07	909666	1.75305e+06	1.94377e+06	2.17829e+06	2.17022e+06	Non-metal oxoanionic compounds	7782-99-2	HMDB0034829	C00094	ko01100//Metabolic pathways;ko01120//Microbial metabolism in diverse environments;ko00270//Cysteine and methionine metabolism;ko00430//Taurine and hypotaurine metabolism;ko00920//Sulfur metabolism	Amino acid metabolism;Energy metabolism;Global and overview maps;Metabolism of other amino acids	Metabolism
POS02552			5,6-Dihydro-5-fluorouracil	6.04638	31.5554	133.101			2.2164e+07	1.16606e+07	4.83271e+06	2.98912e+07	5.34857e+06	5.09984e+06	5.46705e+06	5.50066e+06	6.3642e+06	Diazines	-	HMDB0060402	C16630	ko00983//Drug metabolism - other enzymes	Xenobiotics biodegradation and metabolism	Metabolism
POS02566			2-Carboxy-2-hydroxy-8-carboxychromene	-1.08139	32.3458	237.185			1.90036e+06	4.67843e+06	8.62589e+06	8.63152e+06	850211	378259	737495	567767	540917	--	--	--	C14094	ko01120//Microbial metabolism in diverse environments	Global and overview maps	Metabolism
POS02573			Premithramycin A1	0.0811677	32.3643	545.511			1.86944e+07	505168	3368.72	662007	3368.72	857294	3368.72	1.50141e+06	3368.72	--	--	--	C12384	ko01130//Biosynthesis of antibiotics	Global and overview maps	Metabolism
POS02575			Pinocembrin 7-rhamnosylglucoside	-7.4488	32.3643	565.538			9.52988e+06	384037	218954	3368.72	3368.72	389230	467908	1.84069e+06	670369	--	--	--	-	-	-	-
POS02583			Flavanone 7-O-[alpha-L-rhamnosyl-(1-&gt;2)-beta-D-glucoside]	1.04319	32.3972	549.544			159237	1.70263e+06	559460	979794	3368.72	1.33815e+06	677524	4.9512e+06	4.63225e+06	--	--	--	-	-	-	-
POS02585			Glutaminylhistidine	-3.90609	32.4249	284.294			5.0103e+06	2.23834e+06	6.776e+06	1.52198e+06	3368.72	604682	669458	994625	1.67163e+06	Carboxylic acids and derivatives	104018-08-8	HMDB0028799	-	-	-	-
POS02591			fluvoxamino acid	-0.83381	32.7197	319.299			1.26659e+06	2.39015e+06	4.43473e+06	318415	1.23539e+06	158627	503487	2.36263e+06	2.15289e+06	Benzene and substituted derivatives	88699-91-6	HMDB0060950	-	-	-	-
POS02600			Betagarin	0.814655	33.2005	329.324			8.91382e+06	1.42868e+06	2.05531e+06	3.51875e+07	3368.72	681340	150839	1.06508e+06	580420	Flavonoids	60132-69-6	HMDB0030727	-	-	-	-
POS02616			Xanthurenate-8-O-beta-D-glucoside	0.0641359	33.3182	368.315			933364	491137	4.0626e+06	160784	3368.72	202725	312009	979065	932227	Organooxygen compounds	97451-32-6	HMDB0013118	-	-	-	-
POS02623			Dihydropteroate	4.0134	34.1416	315.308			5.64533e+06	2.39106e+06	7.06835e+06	2.62524e+06	3368.72	48642.6	3368.72	35598.7	3368.72	Pteridines and derivatives	2134-76-1	HMDB0001412	C00921	ko01100//Metabolic pathways;ko00790//Folate biosynthesis	Global and overview maps;Metabolism of cofactors and vitamins	Metabolism
POS02632			Calcium hydroxide	4.44997	35.3644	75.1003			4.90852e+06	2.68214e+06	1.42006e+07	4.1048e+06	1.80279e+06	1.4277e+06	2.04063e+06	1.95704e+06	1.76922e+06	--	--	--	-	-	-	-
POS02633			Delphinidin 3-O-(6-caffeoyl-beta-D-glucoside)	5.0305	35.3987	628.537			2.15728e+06	465175	3368.72	225522	2.70886e+06	1.33863e+06	2.74137e+06	695126	3.82154e+06	--	--	--	-	-	-	-
POS02644			Crotonoyl-CoA	-5.5504	36.1927	836.611			2.3698e+06	9.94161e+06	1.38193e+06	774049	5.50415e+07	5.26846e+07	4.60072e+07	3.60347e+07	2.96848e+07	Fatty Acyls	102680-35-3	HMDB0002009	C00877	ko01100//Metabolic pathways;ko01120//Microbial metabolism in diverse environments;ko01130//Biosynthesis of antibiotics;ko01200//Carbon metabolism;ko00630//Glyoxylate and dicarboxylate metabolism;ko00310//Lysine degradation;ko00380//Tryptophan metabolism;ko00650//Butanoate metabolism;ko00071//Fatty acid degradation;ko01212//Fatty acid metabolism	Amino acid metabolism;Carbohydrate metabolism;Global and overview maps;Lipid metabolism	Metabolism
POS02650			(2E)-Butenoyl-CoA	1.1485	36.2685	832.584			391195	2.67208e+06	103910	3368.72	2.33767e+07	1.81153e+07	2.55841e+07	3.03816e+07	1.88964e+07	Fatty Acyls	-	HMDB0062466	-	-	-	-
POS02663			2&apos;,3&apos;,6&apos;-Tris-O-(3,4,5-trihydroxybenzoyl)-3&apos;-Glucosyl-2&apos;,4&apos;,6&apos;-trihydroxyacetophenone	-7.0899	36.7597	787.602			2.75826e+07	2.85747e+08	7.16116e+07	1.01711e+07	5.07878e+08	4.21303e+08	3.6096e+08	4.17384e+08	4.54131e+08	--	--	--	-	-	-	-
POS02664			2&apos;-Carboxy-4-[bis(2-chloroethyl)amino]-2-methylazobenzene	-4.83041	36.7722	381.274			1.8604e+06	1.33147e+06	706564	2.50293e+06	59636.8	51929.3	112785	156776	96703.9	--	--	--	-	-	-	-
POS02666			3,4,5-trihydroxy-6-({5-hydroxy-4-oxo-6-[3,4,5-trihydroxy-6-(hydroxymethyl)oxan-2-yl]-8-(3,4,5-trihydroxyoxan-2-yl)-2-(2,4,5-trihydroxyphenyl)-4H-chromen-7-yl}oxy)oxane-2-carboxylic acid	-1.60599	36.8291	773.624			6.66471e+06	1.65367e+08	1.782e+07	4.98456e+06	3368.72	2.23549e+06	1.1095e+06	891914	616867	Flavonoids	-	HMDB0126902	-	-	-	-
POS02681			Ferrichrome	-5.53225	37.0881	741.524			227906	618745	3368.72	3368.72	2.14891e+07	2.27682e+07	2.69266e+07	1.98024e+07	2.8765e+07	--	--	--	C06228	ko02010//ABC transporters	Membrane transport	Environmental Information Processing
POS02701			3&apos;-Deoxydihydrostreptomycin 6,3&apos;&apos;-bis-phosphate	1.05856	37.6446	728.558			6.42738e+06	3.00359e+07	1.00533e+07	4.78088e+06	3368.72	3368.72	3368.72	3368.72	3368.72	--	--	--	-	-	-	-
POS02704			Dihydrostreptomycin 3&apos;alpha,6-bisphosphate	-6.05191	37.6895	744.552			3.57829e+07	3.21322e+08	3.43438e+07	1.14004e+07	2.65775e+07	1.8223e+07	3.71878e+07	1.72978e+07	3.80457e+07	--	--	--	-	-	-	-
POS02728			Phloretin	3.3443	41.9652	275.277			98212	910464	3368.72	3368.72	2.35899e+06	1.18645e+06	742141	139246	56243.6	Linear 1,3-diarylpropanoids	60-82-2	HMDB0003306	C00774	ko01110//Biosynthesis of secondary metabolites	Global and overview maps	Metabolism
POS02745			Methylselenocysteine Se-oxide	-0.668629	45.4773	199.086			9.58379e+06	3.62644e+06	2.45445e+07	3.16271e+07	965100	2.02951e+06	954109	268798	447705	--	--	--	C18905	ko00450//Selenocompound metabolism	Metabolism of other amino acids	Metabolism
POS02760			Bowdichione	9.0389	47.9511	299.257			1.96632e+08	1.46017e+07	7.57092e+07	4.88375e+07	3368.72	3368.72	3368.72	3368.72	3368.72	--	--	--	-	-	-	-
POS02767			2-Hydroxymucote semialdehyde	7.5434	48.6921	143.118			1.41556e+06	1.19143e+06	1.83237e+06	1.52421e+06	768722	789744	770097	955050	930008	--	--	--	-	-	-	-
POS02772			Debromohymenialdisine	-9.47486	49.8374	246.242			590774	328460	1.41564e+06	225898	1.02464e+07	8.11427e+06	3.24772e+06	3368.72	3368.72	--	--	--	-	-	-	-
POS02776			trans-Nochlor	1.90563	49.959	445.232			5.30634e+06	5.87012e+06	2.38228e+07	1.89448e+07	3368.72	3368.72	61039.9	3368.72	3368.72	--	--	--	-	-	-	-
POS02779			Succinic anhydride	-8.01558	50.4743	101.079			4.10781e+07	1.78405e+07	2.05868e+07	5.79253e+07	1.48504e+07	2.18813e+07	1.73752e+07	1.93758e+07	1.1583e+07	Oxolanes	108-30-5	HMDB0032523	-	-	-	-
POS02780			cis-4-Carboxymethylenebut-2-en-4-olide	8.52661	50.6174	141.102			1.22346e+07	6.07348e+06	3.45751e+07	1.25183e+07	5.57698e+06	8.67028e+06	7.61662e+06	6.54452e+06	4.13308e+06	Dihydrofurans	-	HMDB0060459	C04431	ko01120//Microbial metabolism in diverse environments	Global and overview maps	Metabolism
POS02795			Se-Propenylselenocysteine Se-oxide	-2.74924	51.8191	225.123			1.09991e+07	2.77852e+06	1.16815e+07	1.08531e+07	3368.72	3368.72	3368.72	3368.72	3368.72	--	--	--	-	-	-	-
POS02798			(2E)-Butenoyl-CoA	1.77949	51.9491	832.585			3368.72	1.7139e+06	3368.72	3368.72	1.46632e+07	6.87023e+06	1.70699e+07	1.00521e+07	6.22791e+06	Fatty Acyls	-	HMDB0062466	-	-	-	-
POS02801			Glyphosate	3.4391	52.3554	170.081			9.61338e+06	2.52244e+06	1.4983e+07	2.18185e+07	3368.72	120742	226524	54723.2	143268	Carboxylic acids and derivatives	5652-28-8	HMDB0000370	-	-	-	-
POS02808			3-Bromo-tyrosine	-8.50179	52.6322	261.09			4.9966e+06	2.76035e+06	5.44344e+06	3.36697e+06	971976	860667	905485	922307	703994	Carboxylic acids and derivatives	54788-30-6	HMDB0005874	-	-	-	-
POS02812			Butanoyl-CoA	-5.46807	53.4302	838.627			213258	3.47617e+06	679027	3368.72	1.23864e+07	1.39291e+07	1.02056e+07	8.29408e+06	8.643e+06	Fatty Acyls	2140-48-9	HMDB0001088	C00136	ko01100//Metabolic pathways;ko01120//Microbial metabolism in diverse environments;ko01130//Biosynthesis of antibiotics;ko01200//Carbon metabolism;ko00630//Glyoxylate and dicarboxylate metabolism;ko00310//Lysine degradation;ko00650//Butanoate metabolism;ko00071//Fatty acid degradation;ko01212//Fatty acid metabolism;ko00062//Fatty acid elongation	Amino acid metabolism;Carbohydrate metabolism;Global and overview maps;Lipid metabolism	Metabolism
POS02817			Crotonoyl-CoA	-5.24961	53.8218	836.611			1.16457e+06	4.27676e+06	1.02968e+06	3368.72	9.78434e+06	3.25499e+07	2.87554e+07	1.97703e+07	1.63688e+07	Fatty Acyls	102680-35-3	HMDB0002009	C00877	ko01100//Metabolic pathways;ko01120//Microbial metabolism in diverse environments;ko01130//Biosynthesis of antibiotics;ko01200//Carbon metabolism;ko00630//Glyoxylate and dicarboxylate metabolism;ko00310//Lysine degradation;ko00380//Tryptophan metabolism;ko00650//Butanoate metabolism;ko00071//Fatty acid degradation;ko01212//Fatty acid metabolism	Amino acid metabolism;Carbohydrate metabolism;Global and overview maps;Lipid metabolism	Metabolism
POS02834			Trimethylselenonium	0.189013	54.6146	125.071			2.42593e+08	3.92051e+07	1.09515e+08	9.70177e+07	9.48989e+06	9.93852e+06	1.31876e+07	1.00287e+07	1.45859e+07	Organometalloid compounds	25930-79-4	HMDB0042052	C18872	ko00450//Selenocompound metabolism	Metabolism of other amino acids	Metabolism
POS02851			Deoxyviolaceinic acid	-6.07586	55.5504	358.367			4.52439e+06	1.73067e+06	4.92595e+06	1.21636e+06	3368.72	188734	447765	1.00312e+06	221664	--	--	--	C21132	ko01130//Biosynthesis of antibiotics	Global and overview maps	Metabolism
POS02856			Se-Methylselenomethionine	3.639	55.9299	212.149			1.27603e+06	944495	7.45328e+06	4.83917e+06	3368.72	3368.72	3368.72	340603	3368.72	--	--	--	C05690	ko00450//Selenocompound metabolism	Metabolism of other amino acids	Metabolism
POS02859			Proanthocyanidin A2	9.43522	55.9613	577.517			308338	1.1586e+07	1.50634e+06	926197	4.28626e+06	3.40896e+06	8.42183e+06	7.3312e+06	8.33289e+06	Flavonoids	41743-41-3	HMDB0037655	-	-	-	-
POS02865			2&apos;,3&apos;,6&apos;-Tris-O-(3,4,5-trihydroxybenzoyl)-3&apos;-Glucosyl-2&apos;,4&apos;,6&apos;-trihydroxyacetophenone	-6.31763	56.1658	787.602			1.52795e+07	3.10434e+08	6.93541e+07	6.50892e+06	6.54052e+08	4.08508e+08	3.40801e+08	3.16622e+08	5.35436e+08	--	--	--	-	-	-	-
POS02876			Barban	-3.53547	57.1701	259.107			6.53825e+06	1.02774e+06	5.93327e+06	8.64789e+06	3368.72	3368.72	3368.72	3368.72	3368.72	--	--	--	-	-	-	-
POS02880			Ferrichrome	-4.98108	57.6673	741.524			240184	3368.72	3368.72	3368.72	3.66156e+07	4.62736e+07	4.35646e+07	2.29014e+07	5.23748e+07	--	--	--	C06228	ko02010//ABC transporters	Membrane transport	Environmental Information Processing
POS02886			Arsenobetaine	9.43327	57.913	179.07			5.79166e+06	2.3677e+06	7.92684e+06	1.17384e+07	644017	204162	1.1252e+06	409597	391327	Organometalloid compounds	64436-13-1	HMDB0033206	-	-	-	-
POS02887			3-Sulfopyruvate	4.48457	58.0079	169.133			5.92392e+06	5.88312e+06	2.17015e+07	8.64615e+06	3.04978e+06	2.39236e+06	4.42906e+06	4.3891e+06	5.07731e+06	Keto acids and derivatives	98022-26-5	HMDB0004045	C05528	ko01120//Microbial metabolism in diverse environments;ko00270//Cysteine and methionine metabolism	Amino acid metabolism;Global and overview maps	Metabolism
POS02888			Dihydrostreptomycin 3&apos;alpha,6-bisphosphate	-5.75917	58.0432	744.553			8.8565e+06	2.38366e+08	1.33281e+07	8.52804e+06	3.58971e+07	3.15374e+07	3.99827e+07	2.69742e+07	6.25227e+07	--	--	--	-	-	-	-
POS02903			Benoxacor	8.2692	58.5886	261.126			3.7194e+06	2.00968e+06	1.7648e+06	911308	97527.2	809528	710752	1.46727e+06	624903	--	--	--	-	-	-	-
POS02913			(锟斤拷)-Furilazole	-9.87509	58.9397	279.137			3368.72	754588	3368.72	3368.72	3368.72	375162	522500	479485	3368.72	--	--	--	-	-	-	-
POS02918			Hydroxymalote	5.96994	59.7146	121.069			3.16859e+06	1.27867e+06	3.35175e+06	5.24152e+06	3368.72	1.36772e+06	1.06472e+06	1.87719e+06	3.2604e+06	--	--	--	-	-	-	-
POS02928			2-(Formamido)-N1-(5&apos;-phosphoribosyl)acetamidine	-7.94929	60.9556	314.206			3368.72	3368.72	3368.72	3368.72	537870	691496	951195	950295	1.87471e+06	--	--	--	-	-	-	-
POS02929			Phloretin	2.81106	61.4905	275.277			3.36838e+06	5.07947e+06	860271	2.83015e+06	1.21407e+07	9.13239e+06	8.47156e+06	4.53344e+06	1.4814e+06	Linear 1,3-diarylpropanoids	60-82-2	HMDB0003306	C00774	ko01110//Biosynthesis of secondary metabolites	Global and overview maps	Metabolism
POS02933			D-Glucosamine 6-phosphate	6.22513	62.1338	260.16			3.4393e+06	3.93182e+06	2.44927e+06	3.02467e+06	2.91621e+06	5.3115e+06	6.61741e+06	6.13722e+06	6.19279e+06	Organooxygen compounds	3616-42-0	HMDB0001254	C00352	ko01100//Metabolic pathways;ko01130//Biosynthesis of antibiotics;ko00250//Alanine, aspartate and glutamate metabolism;ko00520//Amino sugar and nucleotide sugar metabolism;ko04931//Insulin resistance	Amino acid metabolism;Carbohydrate metabolism;Endocrine and metabolic diseases;Global and overview maps	Human Diseases;Metabolism
POS02941			2-Amino-1,2-bis(p-chlorophenyl)ethanol	6.71636	63.5978	283.174			710749	334281	509663	1.39136e+06	6.24195e+06	527734	1.12636e+06	495044	3368.72	--	--	--	-	-	-	-
POS02942			N&apos;-Phosphoguanidinoethyl methyl phosphate	-2.20051	63.721	278.116			774878	564481	821372	1.25827e+06	243477	288295	660584	1.02527e+06	963472	--	--	--	-	-	-	-
POS02946			Pyrimidine nucleoside	-6.74821	64.0868	214.216			3368.72	3368.72	621054	3368.72	213597	3368.72	3368.72	3368.72	3368.72	--	--	--	-	-	-	-
POS02948			Gravacridonetriol glucoside	4.87177	64.1953	520.508			2.41615e+06	2.75777e+06	579052	866753	1.45232e+06	856716	1.61829e+06	2.11713e+06	882659	Glycerolipids	59086-96-3	HMDB0029331	-	-	-	-
POS02953			Oxolinic acid	-1.53323	65.4582	262.237			1.18498e+06	1.9794e+06	2.45325e+06	2.90781e+06	5.02192e+07	1.89936e+07	9.21338e+06	683118	910467	--	--	--	-	-	-	-
POS02954			Debromohymenialdisine	-9.41593	65.586	246.242			2.31272e+06	1.78565e+06	5.32873e+06	3.56184e+06	1.42772e+08	1.02115e+08	3.79771e+07	2.80537e+06	2.64986e+06	--	--	--	-	-	-	-
POS02964			3-Oxalomalate	-9.01379	67.3703	207.112			7.21441e+06	4.03318e+06	2.82645e+07	1.14006e+07	3368.72	88558.9	3368.72	165562	3368.72	--	--	--	C01990	ko00630//Glyoxylate and dicarboxylate metabolism	Carbohydrate metabolism	Metabolism
POS02965			1,4-Bis(chloromethoxymethyl)benzene	-9.27001	67.3739	236.112			1.79858e+06	1.95044e+06	1.05994e+08	3.38166e+06	509608	640157	720918	1.16271e+06	988662	--	--	--	-	-	-	-
POS02970			Se-Propenylselenocysteine Se-oxide	-2.52167	67.7938	225.123			4.20756e+06	2.54303e+06	7.2335e+06	5.08163e+06	107764	97345.9	44540.9	3368.72	3368.72	--	--	--	-	-	-	-
POS02979			3-(Phosphoacetylamido)-L-alanine	9.10169	68.8256	243.133			5.01107e+06	4.06815e+06	7.38043e+06	6.55294e+06	115298	105702	252371	44080.2	195617	--	--	--	-	-	-	-
POS03013			gamma-L-Glutamyl-D-alanine	0.0900949	74.0667	219.214			3.41143e+06	3.38815e+06	570281	3.38887e+06	4.88648e+07	9.40623e+07	3.34007e+07	2.49889e+06	771190	--	--	--	-	-	-	-
POS03016			Bromisovalum	6.36085	74.2535	224.076			2.45446e+06	4.52381e+06	4.44196e+06	6.497e+06	6.86518e+06	6.78147e+06	3.28265e+06	1.02681e+07	1.22558e+06	Organic carbonic acids and derivatives	57-13-6	HMDB0000294	-	-	-	-
POS03030			Fosetyl	-6.74273	75.4222	111.055			1.68017e+08	5.31006e+08	5.00002e+08	2.43355e+08	1.4213e+09	1.28244e+09	1.5964e+09	1.43472e+09	1.79587e+09	--	--	--	-	-	-	-
POS03031			N-Phospho-D-lombricine	-7.18341	75.4818	351.165			2.4386e+06	1.45124e+06	2.21103e+06	4.58902e+06	425427	1.40387e+06	1.16731e+06	786077	1.53045e+06	--	--	--	C02855	ko00260//Glycine, serine and threonine metabolism	Amino acid metabolism	Metabolism
POS03044			Phosphocreatinine	-8.0717	76.229	194.104			2.21631e+07	3.66112e+07	2.6974e+07	2.43616e+07	3368.72	760440	2.028e+06	779495	3368.72	Azolidines	-	HMDB0041624	-	-	-	-
POS03057			Fezaflor	-6.78135	77.5853	376.134			3368.72	3368.72	3368.72	3368.72	3368.72	3368.72	3368.72	3368.72	3368.72	--	--	--	-	-	-	-
POS03064			2-hydroxy-3-[4-(sulfooxy)phenyl]propanoic acid	-4.77865	78.6814	263.236			3.09202e+06	1.04883e+06	1.11325e+06	2.53316e+06	2.63528e+06	812960	170840	3368.72	38568.5	Organic sulfuric acids and derivatives	-	HMDB0132291	-	-	-	-
POS03065			Bowdichione	8.97091	78.7344	299.257			7.24952e+07	1.04249e+07	6.19344e+07	4.59594e+07	3368.72	3368.72	3368.72	3368.72	33566.1	--	--	--	-	-	-	-
POS03069			a-Methyldopa mono-O-sulfate	-6.84361	78.8219	324.325			627612	1.30347e+06	664709	3368.72	3368.72	3368.72	3368.72	3368.72	3368.72	--	--	--	-	-	-	-
POS03074			Sulfoquinovose	-4.50642	79.5863	245.226			1.47564e+06	319430	3368.72	1.21122e+06	3368.72	3368.72	3368.72	3368.72	3368.72	--	--	--	-	-	-	-
POS03081			N-Benzoylanthranilate	-7.47971	79.8891	242.247			58131	3368.72	3368.72	3368.72	1.17314e+06	161346	182660	200095	93275.8	Benzene and substituted derivatives	579-93-1	HMDB0032175	-	-	-	-
POS03095			(5-Formylfuran-3-yl)methyl phosphate	0.573517	81.5045	207.097			2.71707e+07	3.87503e+06	6.10199e+06	2.13147e+06	982447	137397	148233	3368.72	774201	--	--	--	-	-	-	-
POS03096			Betagarin	1.39492	81.6153	329.324			8.03117e+06	1.61623e+07	8.73985e+06	1.52021e+06	58924.5	3368.72	3368.72	49474.2	53555.6	Flavonoids	60132-69-6	HMDB0030727	-	-	-	-
POS03108			Prusin	-3.76112	84.2978	296.294			6.23265e+06	1.09563e+07	7.33307e+06	564935	3368.72	3368.72	3368.72	3368.72	3368.72	--	--	--	-	-	-	-
POS03113			Dichlormid	-3.47663	84.8541	209.092			1.16055e+07	8.87066e+06	8.93558e+06	5.70465e+06	320648	3368.72	143133	48581.7	52819.5	--	--	--	-	-	-	-
POS03129			5-Carboxy-2-oxohept-3-enedioate	9.20834	85.851	217.154			1.4107e+08	5.08621e+07	1.59903e+08	1.51391e+07	3368.72	3368.72	37059.2	3368.72	3368.72	--	--	--	C04052	ko01120//Microbial metabolism in diverse environments;ko01220//Degradation of aromatic compounds;ko00350//Tyrosine metabolism	Amino acid metabolism;Global and overview maps	Metabolism
POS03131			L-3,4-Dihydroxybutan-2-one 4-phosphate	0.802781	86.0115	185.092			7.49715e+06	1.36437e+07	2.83598e+07	6.81018e+07	4.39371e+06	4.4168e+06	4.5856e+06	6.0513e+06	5.65044e+06	--	--	--	C15556	ko01100//Metabolic pathways;ko01110//Biosynthesis of secondary metabolites;ko00740//Riboflavin metabolism	Global and overview maps;Metabolism of cofactors and vitamins	Metabolism
POS03135			Boscalid	7.89116	86.4261	344.217			144116	42318.3	157915	74423	125353	3368.72	78033.2	66797	303930	--	--	--	-	-	-	-
POS03137			Nitrofurazone	2.31452	86.5973	199.144			8.86892e+07	2.72292e+07	1.01143e+08	1.31806e+07	153659	173339	95862.9	86122.6	3368.72	Furans	59-87-0	HMDB0014480	-	-	-	-
POS03141			4&apos;-O-Methylisoflavone	-2.42767	87.0925	253.271			5.5908e+06	3.1842e+06	1.77025e+06	252383	931478	889457	696205	360858	948299	--	--	--	-	-	-	-
POS03142			Flutriafol	-8.17119	87.1017	302.296			9.89377e+06	6.23554e+06	4.23378e+06	961870	5.36841e+06	3.83602e+06	1.35456e+06	4.61952e+06	1.94492e+06	--	--	--	-	-	-	-
POS03154			(E)-Avenanthramide D	-2.74948	87.6025	284.285			1.45581e+07	8.92608e+06	4.45514e+06	1.33242e+06	3.95508e+06	5.0529e+06	4.02696e+06	6.66287e+06	2.14567e+06	Cinnamic acids and derivatives	-	HMDB0038943	-	-	-	-
POS03155			3-Oxohexobarbital	8.89695	87.693	252.268			3.0509e+07	1.72997e+07	1.54707e+06	2.81383e+06	1.41768e+07	9.59071e+06	8.60629e+06	1.22785e+07	7.20557e+06	--	--	--	-	-	-	-
POS03164			Glyphosine	-2.87908	88.9891	264.086			3.22842e+06	1.37796e+06	1.84893e+06	3.13293e+06	3368.72	3368.72	3368.72	3368.72	3368.72	--	--	--	-	-	-	-
POS03187			D-Glucosamine 6-phosphate	6.24104	91.1591	260.16			855239	5.23522e+06	811045	813666	3.02138e+06	7.03087e+06	4.39275e+06	7.11473e+06	9.35959e+06	Organooxygen compounds	3616-42-0	HMDB0001254	C00352	ko01100//Metabolic pathways;ko01130//Biosynthesis of antibiotics;ko00250//Alanine, aspartate and glutamate metabolism;ko00520//Amino sugar and nucleotide sugar metabolism;ko04931//Insulin resistance	Amino acid metabolism;Carbohydrate metabolism;Endocrine and metabolic diseases;Global and overview maps	Human Diseases;Metabolism
POS03204			Fosetyl	-6.79073	92.3489	111.055			1.28158e+08	1.96432e+08	1.13261e+08	1.34377e+08	5.08421e+08	4.32803e+08	4.73497e+08	4.0281e+08	6.6258e+08	--	--	--	-	-	-	-
POS03210			Serylglutamic acid	-0.0344479	92.7297	234.206			1.58364e+06	1.77566e+07	3.14011e+06	3368.72	7.77228e+07	1.26139e+08	2.4709e+07	1.60327e+07	3.41501e+06	Carboxylic acids and derivatives	-	HMDB0029038	-	-	-	-
POS03212			TG(22:1(13Z)/19:2n6/22:6(4Z,7Z,10Z,13Z,16Z,19Z))	-7.7381	92.7487	1000.6			3368.72	3368.72	3368.72	3368.72	7.85839e+06	2.54723e+07	1.90531e+07	1.22378e+07	1.60464e+07	Glycerolipids	-	HMDB0051712	-	-	-	-
POS03213			5,6-Dihydro-5-fluorouracil	5.14839	92.8563	133.101			7.78464e+06	4.05366e+06	7.2701e+06	1.24292e+07	304457	1.92369e+06	1.80541e+06	1.90419e+06	1.86194e+06	Diazines	-	HMDB0060402	C16630	ko00983//Drug metabolism - other enzymes	Xenobiotics biodegradation and metabolism	Metabolism
POS03220			(R)-(Homo)3-citrate	-4.64988	93.5124	235.209			246731	1.62267e+06	3368.72	8.1769e+06	9.19102e+06	1.54758e+07	7.03268e+06	1.43573e+06	42918.1	--	--	--	C16598	ko01120//Microbial metabolism in diverse environments;ko01210//2-Oxocarboxylic acid metabolism	Global and overview maps	Metabolism
POS03230			Bromisovalum	5.75427	94.2946	224.076			3.433e+06	4.14352e+06	5.8652e+06	4.95302e+06	6.20668e+06	7.60968e+06	5.63019e+06	7.67216e+06	1.04201e+07	Organic carbonic acids and derivatives	57-13-6	HMDB0000294	-	-	-	-
POS03231			Selenohomocystine	8.49266	94.4071	363.154			2.97175e+06	664682	2.04743e+06	2.20424e+06	3368.72	3368.72	3368.72	3368.72	3368.72	--	--	--	-	-	-	-
POS03250			CGP 28-392	1.65704	95.2542	366.336			3368.72	3368.72	291499	232871	1.10758e+06	889548	1.77813e+06	683346	37739.1	--	--	--	-	-	-	-
POS03261			Oxolinic acid	-1.73572	95.4102	262.237			3.32524e+06	5.25094e+06	7.23077e+06	6.66625e+06	1.24059e+08	8.01038e+07	3.32259e+07	3.55649e+06	4.58478e+06	--	--	--	-	-	-	-
POS03263			Pyrimidine nucleoside	-6.74523	95.6406	214.216			3368.72	3368.72	3368.72	3368.72	1.69299e+06	745171	324405	53106.4	3368.72	--	--	--	-	-	-	-
POS03277			2&apos;,3&apos;,6&apos;-Tris-O-(3,4,5-trihydroxybenzoyl)-3&apos;-Glucosyl-2&apos;,4&apos;,6&apos;-trihydroxyacetophenone	-6.41863	96.4823	787.602			1.07347e+06	1.93995e+07	3.87773e+06	3368.72	1.63809e+08	8.43438e+07	6.28185e+07	1.43113e+08	1.38457e+08	--	--	--	-	-	-	-
POS03278			2-Dehydro-3-deoxy-D-arabino-heptote 7-phosphate	2.15143	96.8023	289.154			6.02111e+06	4.97221e+06	9.84907e+06	2.21305e+07	3368.72	3368.72	3368.72	3368.72	3368.72	--	--	--	-	-	-	-
POS03298			Neoacrimarine J	2.98978	100.464	518.492			1.23654e+06	1.16403e+06	505333	245289	3368.72	3368.72	3368.72	3368.72	3368.72	Quinolines and derivatives	217199-08-1	HMDB0034787	-	-	-	-
POS03299			3&apos;,5&apos;-Cyclic IMP	-4.16649	100.619	331.197			233254	394048	333154	813249	416110	1.01579e+06	1.17968e+06	490182	836015	--	--	--	-	-	-	-
POS03314			Urate	-7.1035	103.364	169.116			5.01307e+07	6.53212e+07	5.8138e+07	3.51712e+07	3.76901e+07	3.436e+07	4.4681e+07	2.74908e+07	2.03059e+07	Imidazopyrimidines	69-93-2	HMDB0000289	C00366	ko01100//Metabolic pathways;ko01120//Microbial metabolism in diverse environments;ko00230//Purine metabolism;ko04976//Bile secretion	Digestive system;Global and overview maps;Nucleotide metabolism	Metabolism;Organismal Systems
POS03316			Filiforminol	9.09976	103.576	312.224			520139	796424	837501	4.32578e+06	31196	3368.72	3368.72	3368.72	3368.72	--	--	--	-	-	-	-
POS03317			norsertraline	1.49648	103.832	293.211			1.13316e+07	9.96088e+06	1.49307e+07	2.9615e+07	3368.72	3368.72	3368.72	3368.72	3368.72	Tetralins	-	HMDB0061002	-	-	-	-
POS03329			L-3,4-Dihydroxybutan-2-one 4-phosphate	1.32121	105.972	185.092			2.05885e+07	9.19003e+06	3.24512e+07	3.06816e+07	1.55097e+06	1.36011e+06	1.72694e+06	1.40604e+06	1.6214e+06	--	--	--	C15556	ko01100//Metabolic pathways;ko01110//Biosynthesis of secondary metabolites;ko00740//Riboflavin metabolism	Global and overview maps;Metabolism of cofactors and vitamins	Metabolism
POS03372			3&apos;,5&apos;-Cyclic CMP	0.439795	112.161	306.189			1.13837e+07	4.43578e+06	1.27133e+06	3.03639e+07	48938.7	115589	64370.5	53598.3	68935.6	--	--	--	-	-	-	-
POS03386			(锟斤拷)11(12)-EET Ethanolamide	-2.64312	114.107	364.284			3368.72	3368.72	3368.72	3368.72	188873	600732	386167	322263	335035	--	--	--	-	-	-	-
POS03393			Procymidone	-5.13671	115.036	285.144			1.0075e+07	2.13636e+06	1.53923e+07	1.23269e+07	2.58135e+06	2.14305e+06	3.55727e+06	3.10457e+06	2.43731e+06	--	--	--	-	-	-	-
POS03402			4-Ketocyclophosphamide	-7.56699	115.967	276.075			858927	641075	2.7987e+06	1.79677e+06	3368.72	86202.2	199854	193959	143167	Organonitrogen compounds	-	HMDB0060686	C07644	ko00982//Drug metabolism - cytochrome P450	Xenobiotics biodegradation and metabolism	Metabolism
POS03404			beta-Snyderol	-3.81775	116.087	302.269			3.86184e+06	1.02382e+06	5.10481e+06	368721	383947	339961	29065.2	29036.3	3368.72	--	--	--	-	-	-	-
POS03428			Dichlormid	-2.501	118.969	209.092			4.70408e+06	3.12203e+06	5.91375e+06	903236	1.27711e+06	731421	602227	749879	140046	--	--	--	-	-	-	-
POS03442			Fosetyl	-6.71247	120.348	111.055			5.84271e+07	8.47932e+07	5.31244e+07	7.25633e+07	2.42824e+08	2.41686e+08	2.65894e+08	2.56411e+08	2.83454e+08	--	--	--	-	-	-	-
POS03448			N-Phospho-D-lombricine	-6.8543	121.929	351.165			519423	757821	883812	2.1323e+06	362330	455770	565099	370339	250993	--	--	--	C02855	ko00260//Glycine, serine and threonine metabolism	Amino acid metabolism	Metabolism
POS03449			Serylglutamic acid	0.0727565	121.991	234.206			7.22885e+07	1.04777e+08	3.05677e+07	4.72666e+07	3.60977e+08	5.16301e+08	2.48998e+08	6.22574e+07	1.83944e+07	Carboxylic acids and derivatives	-	HMDB0029038	-	-	-	-
POS03450			(R)-(Homo)3-citrate	-4.52459	122.059	235.21			8.23703e+06	1.27721e+07	2.35965e+06	2.04908e+06	4.35055e+07	6.65689e+07	3.05111e+07	8.27418e+06	2.03782e+06	--	--	--	C16598	ko01120//Microbial metabolism in diverse environments;ko01210//2-Oxocarboxylic acid metabolism	Global and overview maps	Metabolism
POS03454			Deoxyviolaceinic acid	-5.95215	122.269	358.367			1.02359e+07	1.05881e+06	7.37141e+07	3.07163e+06	3368.72	3368.72	3368.72	3368.72	3368.72	--	--	--	C21132	ko01130//Biosynthesis of antibiotics	Global and overview maps	Metabolism
POS03478			Dichlorphemide	-2.67059	125.697	306.165			2.14257e+06	1.49485e+06	311324	5.79288e+06	209469	620574	305564	328416	396215	--	--	--	-	-	-	-
POS03487			Betagarin	1.029	126.75	329.324			664035	1.34712e+06	2.49686e+06	1.20935e+06	74279.7	42181	62640.4	180658	3368.72	Flavonoids	60132-69-6	HMDB0030727	-	-	-	-
POS03493			Samaderin A	0.642433	127.4	331.339			3.71889e+06	3.44926e+06	1.32933e+07	934137	3368.72	3368.72	3368.72	3368.72	3368.72	--	--	--	-	-	-	-
POS03496			Oxolinic acid	-1.1464	127.546	262.237			3368.72	3368.72	3368.72	110703	911928	626271	471451	117905	3368.72	--	--	--	-	-	-	-
POS03505			Flumetsulam	9.91321	128.554	326.305			649528	236392	3368.72	378183	3368.72	3368.72	3368.72	3368.72	3368.72	--	--	--	-	-	-	-
POS03507			3&apos;,5&apos;-Cyclic IMP	-3.21816	129.215	331.197			296530	3368.72	3368.72	341790	635148	1.1886e+06	948992	836631	1.49024e+06	--	--	--	-	-	-	-
POS03510			Ditalimfos	-3.0817	129.371	300.289			5.65426e+06	4.1221e+06	4.68722e+06	1.58859e+06	1.5827e+06	968690	893211	2.10842e+06	1.03236e+06	--	--	--	-	-	-	-
POS03520			D-Ribose 5-diphosphate	3.28787	130.344	311.098			805936	7.40007e+06	2.69578e+06	2.19931e+06	46287.5	76760.3	3368.72	43913.9	168192	--	--	--	-	-	-	-
POS03523			Barban	-2.48761	130.495	259.107			7.99092e+06	1.80697e+06	2.00791e+07	1.16867e+06	3368.72	3368.72	3368.72	3368.72	3368.72	--	--	--	-	-	-	-
POS03524			lamotrigine-2-N-glucuronide	-0.0687886	130.672	432.258			245405	3368.72	158771	351617	3368.72	3368.72	3368.72	3368.72	3368.72	Organooxygen compounds	-	HMDB0061103	-	-	-	-
POS03535			Genistein 4&apos;,7-O-diglucuronide	7.69461	131.159	623.497			1.31674e+07	2.40257e+06	3.57569e+06	5.72772e+06	305248	446858	222699	308935	72356.4	--	--	--	-	-	-	-
POS03551			{2-methoxy-4-[(5-oxooxolan-2-yl)methyl]phenyl}oxidanesulfonic acid	2.08882	133.801	303.308			2.52794e+07	1.31386e+07	4.84112e+07	1.70878e+07	3.10029e+06	2.77806e+06	1.56314e+06	2.37408e+06	1.23902e+06	Organic sulfuric acids and derivatives	-	HMDB0127769	-	-	-	-
POS03553			6-Thioinosinic acid	-5.78486	133.851	285.298			7.65299e+06	1.19977e+06	9.42684e+06	403831	543035	500686	155704	299048	227530	Purine nucleosides	-	HMDB0060791	-	-	-	-
POS03555			2&apos;,3&apos;,6&apos;-Tris-O-(3,4,5-trihydroxybenzoyl)-3&apos;-Glucosyl-2&apos;,4&apos;,6&apos;-trihydroxyacetophenone	-5.12078	133.94	787.603			648436	1.05962e+07	2.25933e+06	3368.72	9.45906e+07	3.36868e+07	2.77794e+07	3.41414e+07	5.52862e+06	--	--	--	-	-	-	-
POS03556			(2-benzyl-3-oxopropoxy)sulfonic acid	-4.13876	133.96	245.266			3368.72	3368.72	3368.72	3368.72	579409	345608	138707	3368.72	3368.72	Benzene and substituted derivatives	-	HMDB0133637	-	-	-	-
POS03559			Sulfamethoxazole	-4.66652	134.335	254.284			2.17881e+06	496921	2.67926e+06	588511	79199.2	42633.3	38676.2	3368.72	3368.72	Benzene and substituted derivatives	723-46-6	HMDB0015150	-	-	-	-
POS03586			Bronopol	5.70702	137.941	200.996			3.18826e+06	1.68824e+06	1.84107e+06	403124	1.78349e+06	1.63333e+06	1.69823e+06	2.1004e+06	2.07298e+06	--	--	--	-	-	-	-
POS03590			2-Oxoadipate	2.50952	138.008	161.132			5.59583e+06	773660	7.08442e+06	8.4294e+06	3.19385e+06	4.86539e+06	4.64792e+06	4.63704e+06	4.67608e+06	Keto acids and derivatives	3184-35-8	HMDB0000225	C00322	ko01100//Metabolic pathways;ko01120//Microbial metabolism in diverse environments;ko01130//Biosynthesis of antibiotics;ko01230//Biosynthesis of amino acids;ko01210//2-Oxocarboxylic acid metabolism;ko00310//Lysine degradation;ko00380//Tryptophan metabolism;ko00300//Lysine biosynthesis	Amino acid metabolism;Global and overview maps	Metabolism
POS03591			5-FU	7.68703	138.405	131.085			7.89718e+06	5.47114e+06	4.91793e+06	6.4122e+06	751723	2.90181e+06	2.71388e+06	2.74646e+06	1.19565e+06	Diazines	51-21-8	HMDB0014684	C07649	ko04976//Bile secretion;ko00983//Drug metabolism - other enzymes	Digestive system;Xenobiotics biodegradation and metabolism	Metabolism;Organismal Systems
POS03610			D-Glucosamine 6-phosphate	6.31651	139.991	260.16			3368.72	3368.72	3368.72	3368.72	454447	749759	1.10584e+06	396469	372972	Organooxygen compounds	3616-42-0	HMDB0001254	C00352	ko01100//Metabolic pathways;ko01130//Biosynthesis of antibiotics;ko00250//Alanine, aspartate and glutamate metabolism;ko00520//Amino sugar and nucleotide sugar metabolism;ko04931//Insulin resistance	Amino acid metabolism;Carbohydrate metabolism;Endocrine and metabolic diseases;Global and overview maps	Human Diseases;Metabolism
POS03618			Fosfomycin calcium	-6.66377	140.319	177.127			3.22036e+07	1.16e+07	2.69901e+07	2.54198e+07	1.16331e+06	3.8203e+06	4.00823e+06	2.40167e+06	3.59915e+06	--	--	--	-	-	-	-
POS03623			S-(4-Bromophenyl)-mercaptopyruvate	-1.39171	140.551	276.126			2.60579e+06	1.39441e+06	4.0648e+07	5.72646e+06	821938	1.51104e+06	854405	927118	775903	--	--	--	-	-	-	-
POS03638			2-Hydroxy-6-oxono-2,4-diene-1,9-dioate	-1.5319	140.929	215.179			3368.72	3368.72	3368.72	3368.72	1.46073e+06	8.17094e+06	6.86418e+06	2.76088e+06	1.99311e+06	--	--	--	-	-	-	-
POS03639			TG(22:1(13Z)/19:2n6/22:6(4Z,7Z,10Z,13Z,16Z,19Z))	-7.47525	140.957	1000.6			3368.72	3368.72	3368.72	3368.72	2.67299e+07	6.35846e+07	5.00437e+07	4.95015e+07	5.27138e+07	Glycerolipids	-	HMDB0051712	-	-	-	-
POS03643			5,6-Dihydro-5-fluorouracil	5.83065	141.024	133.101			4.62028e+06	2.91081e+06	7.17581e+06	9.20756e+06	2.77251e+06	2.98151e+06	1.33255e+06	3.28482e+06	2.91922e+06	Diazines	-	HMDB0060402	C16630	ko00983//Drug metabolism - other enzymes	Xenobiotics biodegradation and metabolism	Metabolism
POS03652			Disul	4.55624	141.203	288.126			1.94539e+06	398609	2.21437e+06	2.21403e+06	3.53934e+06	3.66204e+06	3.1641e+06	1.98596e+06	5.15761e+06	--	--	--	-	-	-	-
POS03653			Glyphosate	3.9775	141.404	170.081			2.24631e+07	8.96878e+06	3.7854e+07	1.5145e+07	2.45653e+06	4.01121e+06	3.24373e+06	1.93719e+06	3.71395e+06	Carboxylic acids and derivatives	5652-28-8	HMDB0000370	-	-	-	-
POS03665			Maculosine	8.63642	142.615	332.33			3.01539e+06	818916	1.80429e+06	1.90045e+06	3368.72	3368.72	3368.72	3368.72	3368.72	--	--	--	-	-	-	-
POS03672			L-Ascorbate 6-phosphate	5.56941	142.851	257.113			9.44068e+06	7.46835e+06	1.72648e+07	2.23897e+07	3368.72	3368.72	3368.72	3368.72	3368.72	--	--	--	C16186	ko01100//Metabolic pathways;ko01120//Microbial metabolism in diverse environments;ko00053//Ascorbate and aldarate metabolism	Carbohydrate metabolism;Global and overview maps	Metabolism
POS03694			Trimethylselenonium	0.925293	144.633	125.071			6.93325e+07	4.92069e+07	1.2128e+08	6.87292e+07	5.01443e+07	2.24402e+07	9.74825e+06	2.46769e+07	4.64682e+07	Organometalloid compounds	25930-79-4	HMDB0042052	C18872	ko00450//Selenocompound metabolism	Metabolism of other amino acids	Metabolism
POS03701			2&apos;-Carboxy-4-[bis(2-chloroethyl)amino]-2-methylazobenzene	-4.26577	145.4	381.274			3368.72	3368.72	3368.72	125991	3368.72	3368.72	3368.72	3368.72	3368.72	--	--	--	-	-	-	-
POS03707			beta-Cotonefuran	2.2631	146.038	305.303			3368.72	3368.72	3368.72	3368.72	3368.72	3368.72	3368.72	3368.72	3368.72	--	--	--	-	-	-	-
POS03734			Dihydrostreptomycin 3&apos;alpha,6-bisphosphate	-5.42795	147.907	744.553			5.50848e+06	1.00284e+08	2.62004e+07	5.01464e+06	1.30414e+07	8.85895e+06	1.51779e+07	9.37426e+06	1.56985e+07	--	--	--	-	-	-	-
POS03742			dCMP	-0.603396	148.247	308.204			1.04001e+07	2.36406e+06	1.75807e+06	2.18111e+07	127799	49032.7	75739.1	3368.72	69565	Pyrimidine nucleotides	1032-65-1	HMDB0001202	C00239	ko01100//Metabolic pathways;ko00240//Pyrimidine metabolism	Global and overview maps;Nucleotide metabolism	Metabolism
POS03758			Fosetyl	-6.60252	149.281	111.055			1.39625e+08	1.67567e+08	1.4177e+08	1.8567e+08	4.01364e+08	3.06936e+08	4.16932e+08	3.62917e+08	3.80097e+08	--	--	--	-	-	-	-
POS03767			Cyclic 2,3-bisphospho-D-glycerate	-5.95842	149.677	249.028			3.06937e+07	1.69773e+07	4.63515e+06	9.27762e+06	4.51323e+06	4.76128e+06	4.09641e+06	5.524e+06	9.30266e+06	--	--	--	-	-	-	-
POS03770			4-Ketocyclophosphamide	-9.73354	149.951	276.074			8.91712e+06	3.13374e+06	2.38237e+06	1.87756e+06	1.85294e+06	1.38798e+06	901823	841090	2.23042e+06	Organonitrogen compounds	-	HMDB0060686	C07644	ko00982//Drug metabolism - cytochrome P450	Xenobiotics biodegradation and metabolism	Metabolism
POS03783			Dinicozole	-2.84077	150.666	327.227			349492	4.34135e+06	992839	1.52199e+07	3368.72	3368.72	3368.72	3368.72	3368.72	--	--	--	-	-	-	-
POS03796			Bronopol	5.85439	151.172	200.996			6.08506e+06	3.91914e+06	3.36368e+06	4.76964e+06	3.01184e+06	2.15409e+06	3.05125e+06	3.93126e+06	4.00396e+06	--	--	--	-	-	-	-
POS03811			Serylglutamic acid	0.511826	152.154	234.206			2.05248e+06	2.11162e+06	3368.72	3368.72	2.3377e+07	1.74659e+07	8.69616e+06	1.95749e+06	433518	Carboxylic acids and derivatives	-	HMDB0029038	-	-	-	-
POS03828			Cyanidin	4.69822	153.355	288.253			2.10689e+07	827482	6.47451e+06	1.26614e+07	1.3795e+06	918852	350896	72051.7	152859	--	--	--	C05905	ko01110//Biosynthesis of secondary metabolites	Global and overview maps	Metabolism
POS03867			PG(18:1(11Z)/22:6(4Z,7Z,10Z,13Z,16Z,19Z))	6.03204	155.844	822.084			3368.72	3368.72	3368.72	3368.72	3.96322e+06	4.14205e+06	2.24802e+06	3.86535e+06	1.73502e+06	Glycerophospholipids	-	HMDB0010629	-	-	-	-
POS03879			Butanoyl-CoA	-5.15504	156.989	838.627			3.93052e+06	1.47606e+07	5.35935e+06	2.00773e+06	5.20205e+07	3.96872e+07	4.01128e+07	3.49528e+07	3.47284e+07	Fatty Acyls	2140-48-9	HMDB0001088	C00136	ko01100//Metabolic pathways;ko01120//Microbial metabolism in diverse environments;ko01130//Biosynthesis of antibiotics;ko01200//Carbon metabolism;ko00630//Glyoxylate and dicarboxylate metabolism;ko00310//Lysine degradation;ko00650//Butanoate metabolism;ko00071//Fatty acid degradation;ko01212//Fatty acid metabolism;ko00062//Fatty acid elongation	Amino acid metabolism;Carbohydrate metabolism;Global and overview maps;Lipid metabolism	Metabolism
POS03883			PG(18:2(9Z,12Z)/22:6(4Z,7Z,10Z,13Z,16Z,19Z))	7.16824	157.48	820.069			3368.72	3368.72	3368.72	3368.72	1.72171e+06	1.16421e+06	822077	1.84008e+06	828845	Glycerophospholipids	-	HMDB0010659	-	-	-	-
POS03889			CGP 28-392	1.35092	157.98	366.336			716203	171550	3368.72	3368.72	8.02852e+06	4.73193e+06	1.37694e+07	3.96444e+06	744952	--	--	--	-	-	-	-
POS03890			Ridogrel	-6.30087	158.025	367.339			1.4585e+06	3368.72	3368.72	1.63623e+06	1.93297e+06	768524	2.96689e+06	681458	138084	Benzene and substituted derivatives	110140-89-1	HMDB0015338	-	-	-	-
POS03911			Capensinidin	0.345847	159.18	346.331			2.48864e+06	6.30116e+06	9.33761e+06	1.30135e+06	3368.72	3368.72	3368.72	3368.72	3368.72	--	--	--	-	-	-	-
POS03922			1,4-Bis(chloromethoxymethyl)benzene	-7.5086	159.632	236.113			1.75017e+09	2.82873e+08	5.94618e+08	1.49638e+09	128468	3368.72	307750	87555.3	355861	--	--	--	-	-	-	-
POS03925			2-(3,4-dihydroxy-5-methoxyphenyl)-3,5,7-trihydroxy-1chromen-1-ylium	2.33997	159.919	318.278			2.34286e+06	402114	840328	201116	3368.72	3368.72	3368.72	3368.72	3368.72	--	--	--	-	-	-	-
POS03927			Delphinidin 3-O-(6-caffeoyl-beta-D-glucoside)	5.41045	160.029	628.537			3368.72	1.15673e+06	3368.72	3368.72	5.41482e+06	3.3877e+06	5.19095e+06	3.04661e+06	5.00761e+06	--	--	--	-	-	-	-
POS03928			Cefonicid sodium	4.48601	160.036	587.54			3368.72	2.88555e+06	754228	3368.72	3368.72	3368.72	3368.72	3368.72	3368.72	--	--	--	-	-	-	-
POS03935			3,4,5-trihydroxy-6-(3-{5,6,7-trihydroxy-4-oxo-8-[3,4,5-trihydroxy-6-(hydroxymethyl)oxan-2-yl]-4H-chromen-2-yl}phenoxy)oxane-2-carboxylic acid	7.53867	160.565	625.516			3368.72	883954	3368.72	3368.72	3.08927e+06	2.66303e+06	2.63934e+06	3.74101e+06	2.59562e+06	Flavonoids	-	HMDB0129322	-	-	-	-
POS03948			3,4,5-trihydroxy-6-({5-hydroxy-4-oxo-6-[3,4,5-trihydroxy-6-(hydroxymethyl)oxan-2-yl]-8-(3,4,5-trihydroxyoxan-2-yl)-2-(2,4,5-trihydroxyphenyl)-4H-chromen-7-yl}oxy)oxane-2-carboxylic acid	-1.81021	161.637	773.624			1.09234e+07	2.52332e+08	2.43074e+07	9.87853e+06	3.33911e+06	5.81208e+06	5.89973e+06	3.45385e+06	2.4612e+06	Flavonoids	-	HMDB0126902	-	-	-	-
POS03953			Nitrogen mustard	-0.88379	161.773	157.061			5.42509e+06	980873	6.13748e+06	1.02812e+07	3368.72	3368.72	3368.72	3368.72	3368.72	Organonitrogen compounds	51-75-2	HMDB0015025	-	-	-	-
POS03963			2&apos;,3&apos;,6&apos;-Tris-O-(3,4,5-trihydroxybenzoyl)-3&apos;-Glucosyl-2&apos;,4&apos;,6&apos;-trihydroxyacetophenone	-8.01907	162.216	787.601			4.75361e+07	4.08446e+08	1.25114e+08	2.32475e+07	7.05016e+08	5.99005e+08	7.07733e+08	6.12925e+08	6.79034e+08	--	--	--	-	-	-	-
POS03984			Ferrichrome	-5.21393	164.067	741.524			2.79374e+06	933348	3368.72	489512	3.23605e+07	3.12154e+07	3.96184e+07	3.9173e+07	3.59299e+07	--	--	--	C06228	ko02010//ABC transporters	Membrane transport	Environmental Information Processing
POS03990			Letrozole	-1.40799	164.414	286.31			6.8354e+06	1.29947e+06	1.89632e+07	3.13056e+06	3368.72	3368.72	253315	3368.72	3368.72	Benzene and substituted derivatives	112809-51-5	HMDB0015141	-	-	-	-
POS04007			Lettowianthine	-9.27222	166.084	318.299			1.44529e+07	9.22177e+06	1.07939e+07	4.1621e+06	87558.1	166995	164371	3368.72	355968	Aporphines	-	HMDB0034923	-	-	-	-
POS04008			alpha,alpha&apos;-Trehalose 6-phosphate	0.659166	166.084	423.284			2.64478e+06	233588	3.25172e+06	3.6008e+06	3368.72	3368.72	3368.72	3368.72	3368.72	--	--	--	-	-	-	-
POS04038			Proanthocyanidin A2	9.64862	167.101	577.517			1.89431e+06	4.94103e+06	1.62135e+06	350163	2.2611e+06	1.68533e+06	3.05825e+06	2.45929e+06	5.76195e+06	Flavonoids	41743-41-3	HMDB0037655	-	-	-	-
POS04050			3,3&apos;-Dichloro-4,4&apos;-diaminodiphenyl ether	-3.78194	167.877	270.133			1.35309e+06	851463	1.74123e+06	1.13172e+06	3368.72	1.04525e+06	35858.3	3368.72	72594.5	--	--	--	-	-	-	-
POS04052			IMP	-6.73426	167.909	349.211			139405	367898	1.30976e+06	3.89278e+06	3368.72	3368.72	3368.72	3368.72	3368.72	Lactams	74431-23-5	HMDB0015536	C00130	ko01100//Metabolic pathways;ko01110//Biosynthesis of secondary metabolites;ko01130//Biosynthesis of antibiotics;ko00230//Purine metabolism;ko04742//Taste transduction	Global and overview maps;Nucleotide metabolism;Sensory system	Metabolism;Organismal Systems
POS04053			norsertraline	1.15414	167.913	293.211			1.27698e+07	6.42444e+06	2.68923e+07	3.37272e+07	3368.72	3368.72	3368.72	3368.72	3368.72	Tetralins	-	HMDB0061002	-	-	-	-
POS04054			Mizoribine	-6.84548	167.941	260.222			3368.72	3368.72	3368.72	3368.72	412314	285733	3368.72	3368.72	3368.72	Imidazole ribonucleosides and ribonucleotides	50924-49-7	HMDB0041934	-	-	-	-
POS04056			SM C16:1	8.0489	167.952	717.06			5.8087e+06	4.33603e+06	2.03739e+07	9.45362e+06	3.90815e+06	5.7284e+06	5.43452e+06	4.15078e+06	3368.72	Organonitrogen compounds	-	HMDB0029216	-	-	-	-
POS04123			Bismuth	-3.21215	169.682	209.987			1.82075e+06	2.58578e+06	3368.72	3368.72	1.05856e+06	887965	652563	780188	879819	-	14882-18-9	HMDB0015408	-	-	-	-
POS04131			2,6-Dichlorophenol-4-(1,4-phthoquinone imine)	8.06178	169.808	321.18			3.63904e+06	504830	3.92326e+06	7.4362e+06	3368.72	52933.1	3368.72	3368.72	3368.72	--	--	--	-	-	-	-
POS04156			Norbadione A	-9.8886	170.743	679.509			2.77568e+07	8.863e+06	1.45874e+07	1.2599e+07	40149.4	67308.4	3368.72	155053	3368.72	Carboxylic acids and derivatives	-	HMDB0034350	-	-	-	-
POS04165			Salviaflaside methyl ester	-3.42163	171.156	537.487			4.34435e+06	2.98852e+06	2.82562e+06	3.72067e+06	3368.72	3368.72	3368.72	3368.72	3368.72	Organooxygen compounds	178860-70-3	HMDB0033706	-	-	-	-
POS04168			Glycerone phosphate	-0.605236	171.459	171.065			5.26738e+06	3.50088e+06	8.5097e+06	9.65842e+06	2.01423e+06	1.35203e+06	1.57193e+06	1.54473e+06	2.33178e+06	Organooxygen compounds	20915	HMDB0001473	C00111	ko01100//Metabolic pathways;ko01110//Biosynthesis of secondary metabolites;ko01120//Microbial metabolism in diverse environments;ko01130//Biosynthesis of antibiotics;ko01230//Biosynthesis of amino acids;ko00564//Glycerophospholipid metabolism;ko01200//Carbon metabolism;ko00760//Nicotinate and nicotinamide metabolism;ko00010//Glycolysis / Gluconeogenesis;ko00052//Galactose metabolism;ko00640//Prop…	Carbohydrate metabolism;Global and overview maps;Lipid metabolism;Metabolism of cofactors and vitamins	Metabolism
POS04221			4-Bromophenylacetate	-9.13793	176.519	216.049			457946	521814	3368.72	3368.72	1.16323e+07	4.62508e+06	2.87999e+06	4.12822e+06	1.95384e+07	--	--	--	-	-	-	-
POS04252			Metamitron	-1.16873	180.05	203.22			3368.72	3368.72	3368.72	3368.72	3368.72	1.00547e+06	150481	79868.5	3368.72	--	--	--	-	-	-	-
POS04259			Hexaflumuron	-7.59716	180.269	462.146			3368.72	1.75901e+06	3368.72	3368.72	3.22324e+06	3.41853e+06	1.0149e+06	1.19771e+06	1.17323e+06	--	--	--	-	-	-	-
POS04264			Tetrachlorobisphenol A	3.92492	180.887	367.075			3368.72	3368.72	3368.72	3368.72	1.63782e+06	2.77399e+06	893383	1.20051e+06	989892	--	--	--	-	-	-	-
POS04265			Fosetyl	-6.62476	180.935	111.055			1.64432e+08	9.37243e+07	1.58289e+08	2.01727e+08	7.91311e+08	1.7791e+08	2.97488e+08	7.20747e+08	5.96606e+08	--	--	--	-	-	-	-
POS04267			Bronopol	5.66467	181.147	200.996			1.23388e+07	7.68914e+06	7.01566e+06	6.29161e+06	6.5103e+06	5.53577e+06	8.30623e+06	9.36392e+06	9.74289e+06	--	--	--	-	-	-	-
POS04271			NTP	1.1474	181.497	389.105			2.87454e+06	2.71918e+06	122528	1.55807e+06	1.13693e+06	1.67598e+06	134409	552331	449520	Organooxygen compounds	-	HMDB0060500	-	-	-	-
POS04281			3-Iodo-4-hydroxyphenylpyruvate	1.45749	182.017	307.062			2.44707e+08	3.43595e+07	8.03621e+06	4.22355e+07	3.76328e+07	2.23726e+07	6.95182e+06	4.88015e+07	4.34082e+07	--	--	--	-	-	-	-
POS04290			Trimethylselenonium	1.10487	182.817	125.071			1.7727e+07	1.99082e+07	2.734e+07	3.03794e+07	3.5045e+07	8.96715e+06	7.37819e+06	8.23184e+06	1.277e+07	Organometalloid compounds	25930-79-4	HMDB0042052	C18872	ko00450//Selenocompound metabolism	Metabolism of other amino acids	Metabolism
POS04312			Chlorthiophos	0.829017	184.03	362.252			2.63508e+06	1.33629e+06	3.38163e+06	9.24256e+06	54840.5	3368.72	3368.72	3368.72	3368.72	--	--	--	-	-	-	-
POS04317			Grixazone B	7.53831	184.278	418.403			3368.72	3368.72	3368.72	3368.72	972405	2.39177e+06	947804	661286	963073	--	--	--	-	-	-	-
POS04330			Isoimide	7.32524	184.678	307.164			803729	327954	2.26527e+06	9.81977e+06	3368.72	3368.72	3368.72	3368.72	3368.72	--	--	--	-	-	-	-
POS04331			Dinicozole	-2.79961	184.678	327.227			8.77615e+06	5.42974e+06	9.75362e+06	2.65813e+07	220609	220628	216341	175925	3368.72	--	--	--	-	-	-	-
POS04348			[Nitrilotris(methylene)]trisphosphonic acid	9.86274	186.208	300.06			1.64261e+06	1.89758e+06	1.11124e+06	743623	322356	446168	342202	1.36418e+06	1.17017e+06	Organic phosphonic acids and derivatives	6419-19-8	HMDB0029807	-	-	-	-
POS04354			rcobarbital	-9.35651	186.447	304.157			269187	3.35714e+06	1.05473e+07	3368.72	3368.72	3368.72	3368.72	3368.72	3368.72	--	--	--	-	-	-	-
POS04365			5,6-Dihydro-5-fluorouracil	5.38849	187.345	133.101			4.59747e+06	2.64725e+06	7.41094e+06	8.12733e+06	1.85781e+06	1.48754e+06	816396	1.79123e+06	2.12715e+06	Diazines	-	HMDB0060402	C16630	ko00983//Drug metabolism - other enzymes	Xenobiotics biodegradation and metabolism	Metabolism
POS04400			5-Amino-4-imidazolecarboxyamide	-7.20467	190.511	127.123			4.66259e+06	5.83719e+06	1.31456e+07	5.29934e+06	5.82597e+06	8.86696e+06	8.53914e+06	6.32681e+06	5.6235e+06	Azoles	360-97-4	HMDB0003192	C04051	ko00230//Purine metabolism	Nucleotide metabolism	Metabolism
POS04426			Clomeprop	6.66432	191.572	325.211			843502	678784	2.47791e+06	3.97542e+06	186612	376964	631881	270619	3368.72	--	--	--	-	-	-	-
POS04427			Dianthalexin	-6.82082	191.613	240.232			3368.72	669608	298433	154050	742166	352276	718959	905781	152939	--	--	--	-	-	-	-
POS04428			IAA-94	-7.80542	191.639	358.233			3368.72	3368.72	906004	467012	562397	1.70975e+06	1.26905e+06	702694	844405	--	--	--	-	-	-	-
POS04429			Chlorfenprop-methyl	-1.66528	191.67	234.098			1.31932e+07	5.29643e+06	1.58297e+07	1.87552e+07	977553	515129	323732	694020	667964	--	--	--	-	-	-	-
POS04442			3&apos;,5&apos;-Cyclic CMP	0.0808927	192.447	306.189			7.5428e+06	5.04174e+06	3.53932e+06	2.20087e+07	3368.72	63941.2	3368.72	3368.72	3368.72	--	--	--	-	-	-	-
POS04476			2&apos;,3&apos;,6&apos;-Tris-O-(3,4,5-trihydroxybenzoyl)-3&apos;-Glucosyl-2&apos;,4&apos;,6&apos;-trihydroxyacetophenone	-5.65913	193.077	787.603			3368.72	1.45749e+06	3368.72	3368.72	1.46784e+06	4.25138e+06	6.67651e+06	1.31546e+07	6.65697e+06	--	--	--	-	-	-	-
POS04480			dTDP-3-methyl-4-oxo-2,6-dideoxy-L-allose	-9.75549	193.328	545.343			3368.72	456738	3368.72	99733.7	1.36056e+07	1.96595e+07	3.00617e+07	1.49836e+07	5.06718e+06	--	--	--	C11915	ko01130//Biosynthesis of antibiotics;ko00523//Polyketide sugar unit biosynthesis	Global and overview maps;Metabolism of terpenoids and polyketides	Metabolism
POS04520			{5-hydroxy-11-methoxy-16,18-dioxo-6,8,19-trioxapentacyclo[10.7.0.0nonadeca-1(12),2(9),10,13(17)-tetraen-14-yl}oxidanesulfonic acid	5.74124	195.89	427.36			196169	1.31725e+07	416640	290547	8.44195e+06	4.46449e+06	5.37055e+06	9.30007e+06	1.72968e+07	--	--	--	-	-	-	-
POS04524			5,12-Dihydroxanthommatin	3.86002	196.127	426.357			1.51145e+06	4.65197e+07	3.00217e+06	3.3245e+06	3.06238e+07	1.64599e+07	1.97027e+07	3.38989e+07	6.24571e+07	--	--	--	-	-	-	-
POS04543			Nitrogen mustard	-0.224659	197.806	157.061			7.031e+06	4.45405e+06	6.78246e+06	1.34539e+07	1.78021e+06	1.51312e+06	432798	1.51715e+06	1.39792e+06	Organonitrogen compounds	51-75-2	HMDB0015025	-	-	-	-
POS04559			4-Demethylpremithramycinone	5.24328	198.339	401.345			301944	8.33581e+06	577022	428315	508417	4.03487e+06	3.12208e+06	544449	6.53805e+06	--	--	--	C12382	ko01130//Biosynthesis of antibiotics	Global and overview maps	Metabolism
POS04564			Delphinidin 3-O-(6-caffeoyl-beta-D-glucoside)	5.8529	198.544	628.537			3368.72	1.7739e+06	3368.72	3368.72	3.07052e+07	3.03851e+07	2.80211e+07	2.4572e+07	1.84907e+07	--	--	--	-	-	-	-
POS04573			Glycyrol	-9.77702	198.718	367.368			8.03141e+07	1.35277e+07	3.42426e+07	7.44152e+06	3368.72	3368.72	3368.72	3368.72	3368.72	Isoflavonoids	23013-84-5	HMDB0033882	-	-	-	-
POS04600			4-Nitro-6-oxohepta-2,4-dienedioate	-7.72035	199.603	216.123			5.53205e+06	3.42042e+06	9.66754e+06	1.38477e+07	257640	406725	1.17892e+06	655511	435075	--	--	--	-	-	-	-
POS04607			3-Iodo-4-hydroxyphenylpyruvate	1.3402	199.721	307.062			3.04369e+08	9.15296e+07	2.63311e+07	3.27511e+07	3.15067e+07	1.36118e+07	1.18182e+07	1.55827e+07	5.05199e+07	--	--	--	-	-	-	-
POS04614			({6-[(2-{3-[(6-carboxy-3,4,5-trihydroxyoxan-2-yl)oxy]-4-hydroxyphenyl}-7-hydroxy-5-oxo-5H-chromen-3-yl)oxy]-3,4,5-trihydroxyoxan-2-yl}methyl)[3-(3,4-dihydroxyphenyl)-1-hydroxyprop-2-en-1-ylidene]oxidanium	8.10415	200.078	788.669			3368.72	3368.72	3368.72	3368.72	1.98283e+06	2.77495e+06	4.66858e+06	806709	1.57218e+06	Flavonoids	-	HMDB0125189	-	-	-	-
POS04620			3,5-Dinitroguaiacol	-4.24452	200.429	215.139			7.12112e+06	3.41953e+06	9.05511e+06	1.21282e+07	147556	186563	415866	371973	150872	--	--	--	-	-	-	-
POS04624			Procymidone	-4.66694	200.47	285.144			2.03598e+07	9.41358e+06	2.66144e+07	3.52479e+07	3.75958e+06	2.31488e+06	3.28671e+06	2.79588e+06	1.92649e+06	--	--	--	-	-	-	-
POS04625			Oolongtheanin	9.37536	200.543	733.611			3368.72	1.44687e+06	3368.72	3368.72	2.18673e+06	1.07408e+06	5.71611e+06	3.1049e+06	718800	-	116310-05-5	HMDB0038858	-	-	-	-
POS04635			3,8-Diglucosyldiosmetin	-3.55251	201.29	625.549			1.77894e+07	3.85627e+06	441605	7.68849e+06	2.96385e+06	5.80107e+06	8.32896e+06	1.20483e+07	2.46166e+06	Flavonoids	97218-32-1	HMDB0037409	-	-	-	-
POS04687			Ferrichrome	3.50376	203.503	741.53			3368.72	1.26862e+06	3368.72	3368.72	1.03897e+06	1.23809e+06	1.59185e+06	1.21165e+06	261266	--	--	--	C06228	ko02010//ABC transporters	Membrane transport	Environmental Information Processing
POS04691			Isoimide	8.11081	203.914	307.164			783610	2.89315e+06	1.21615e+07	1.54802e+07	3368.72	3368.72	3368.72	3368.72	3368.72	--	--	--	-	-	-	-
POS04704			Cyanotriphenylborate	0.0771831	204.875	292.137			5.18049e+06	2.93892e+06	2.02084e+07	1.06443e+07	60899.6	3368.72	73406.2	226021	169298	--	--	--	-	-	-	-
POS04707			6-{[6,12-bis(3,4-dihydroxyphenyl)-13-hydroxy-4-oxo-3,11-dioxatricyclo[8.4.0.0,]tetradeca-1,7,9-trien-8-yl]oxy}-3,4,5-trihydroxyoxane-2-carboxylic acid	0.250552	205.007	629.546			3368.72	1.38357e+06	3368.72	3368.72	1.68875e+07	2.43162e+07	4.29287e+07	4.46744e+07	2.88415e+07	--	--	--	-	-	-	-
POS04722			3,3&apos;-Biflaviolin	-5.23405	205.987	411.293			206263	1.22742e+06	2.07261e+06	486041	3368.72	333156	141167	1.01508e+06	110860	--	--	--	-	-	-	-
POS04762			dTDP-3-methyl-4-oxo-2,6-dideoxy-L-allose	-9.98776	208.379	545.343			1.03408e+06	4.03813e+06	1.13772e+06	523436	1.0426e+08	1.07878e+08	1.40389e+08	9.29004e+07	4.57015e+07	--	--	--	C11915	ko01130//Biosynthesis of antibiotics;ko00523//Polyketide sugar unit biosynthesis	Global and overview maps;Metabolism of terpenoids and polyketides	Metabolism
POS04782			Carbamoyl phosphate	-6.08768	209.554	142.026			1.22158e+07	6.75833e+06	2.20221e+07	6.25753e+07	7.40018e+06	94157.7	3368.72	318241	1.30405e+07	Organic phosphoric acids and derivatives	590-55-6	HMDB0001096	C00169	ko01100//Metabolic pathways;ko01120//Microbial metabolism in diverse environments;ko01230//Biosynthesis of amino acids;ko01200//Carbon metabolism;ko00230//Purine metabolism;ko00240//Pyrimidine metabolism;ko00250//Alanine, aspartate and glutamate metabolism;ko00220//Arginine biosynthesis;ko00910//Nitrogen metabolism	Amino acid metabolism;Energy metabolism;Global and overview maps;Nucleotide metabolism	Metabolism
POS04790			Lorazepam glucuronide	-2.24672	210.224	498.288			1.82748e+06	2.09207e+06	483613	101666	1.90847e+06	3.14977e+07	6.71189e+06	7.6455e+06	3.13456e+06	Organooxygen compounds	32781-79-6	HMDB0041917	-	-	-	-
POS04792			2-AminoAMP	-6.21988	210.237	347.242			2.38063e+06	860543	2.78663e+06	3.41287e+06	3368.72	3368.72	3368.72	3368.72	3368.72	--	--	--	-	-	-	-
POS04803			dTDP-L-mycarose	-9.81296	210.61	547.359			3.09129e+06	3.73498e+06	892699	949702	2.66133e+07	1.1748e+07	3.14463e+07	2.84414e+07	2.68773e+07	--	--	--	C11916	ko01130//Biosynthesis of antibiotics;ko00523//Polyketide sugar unit biosynthesis	Global and overview maps;Metabolism of terpenoids and polyketides	Metabolism
POS04806			Proanthocyanidin A2	9.75259	210.686	577.517			663035	9.04903e+06	4.00186e+06	668674	1.11185e+07	5.36423e+06	9.49375e+06	1.13815e+07	2.84286e+07	Flavonoids	41743-41-3	HMDB0037655	-	-	-	-
POS04808			dTDP-4-oxo-2,6-dideoxy-L-allose	6.88806	210.896	531.325			3368.72	3368.72	3368.72	3368.72	3368.72	662257	759148	935049	1.16324e+06	--	--	--	-	-	-	-
POS04809			Glutathioselenol	-4.8404	210.928	387.289			3368.72	125817	3368.72	3368.72	806882	1.02021e+06	1.06574e+06	796914	71465.2	--	--	--	C18871	ko00450//Selenocompound metabolism	Metabolism of other amino acids	Metabolism
POS04812			Pyridoxalphosphate-6-azophenyl-2&apos;,4&apos;-disulfonic acid	2.60186	211.088	512.386			1.48525e+06	1.11605e+06	5.07831e+06	5.29205e+06	3368.72	3368.72	3368.72	3368.72	3368.72	--	--	--	-	-	-	-
POS04816			CDP-abequose	3.83238	211.117	534.328			617801	2.12271e+06	3368.72	3368.72	590382	2.01576e+07	4.80462e+06	4.15255e+06	3.88179e+06	--	--	--	C01788	ko00520//Amino sugar and nucleotide sugar metabolism	Carbohydrate metabolism	Metabolism
POS04817			3,4,5-trihydroxy-6-({7-oxo-7H-furo[3,2-g]chromen-4-yl}oxy)oxane-2-carboxylic acid	-3.28325	211.118	379.295			1.23619e+07	2.16892e+07	6.14622e+06	1.25004e+07	3.4829e+06	2.37422e+06	3.44542e+06	9.07314e+06	4.23893e+06	Organooxygen compounds	-	HMDB0129424	-	-	-	-
POS04819			Aminopyrrolnitrin	1.09174	211.119	228.097			3.08921e+06	2.21356e+06	3.39978e+06	1.31081e+07	3368.72	3368.72	3368.72	3368.72	3368.72	--	--	--	C21109	ko01130//Biosynthesis of antibiotics	Global and overview maps	Metabolism
POS04824			N-Phosphohypotaurocyamine	-5.95533	211.125	232.173			7.51258e+06	7.22277e+06	1.06806e+07	2.85369e+06	2.80732e+06	4.19403e+06	3.06014e+06	3.68647e+06	6.59958e+06	--	--	--	-	-	-	-
POS04838			2-Oxoadipate	2.85497	212.106	161.132			1.311e+06	790034	2.42832e+06	2.01669e+06	342360	339722	434341	545730	264142	Keto acids and derivatives	3184-35-8	HMDB0000225	C00322	ko01100//Metabolic pathways;ko01120//Microbial metabolism in diverse environments;ko01130//Biosynthesis of antibiotics;ko01230//Biosynthesis of amino acids;ko01210//2-Oxocarboxylic acid metabolism;ko00310//Lysine degradation;ko00380//Tryptophan metabolism;ko00300//Lysine biosynthesis	Amino acid metabolism;Global and overview maps	Metabolism
POS04864			WIN54954	-7.20439	213.756	384.274			3368.72	992920	358418	359505	3368.72	3368.72	3368.72	78653.3	3368.72	--	--	--	-	-	-	-
POS04874			Benoxacor	-4.29175	214.675	261.123			815026	1.81777e+06	5.9977e+06	6.6117e+06	137512	77369.3	3368.72	223770	615817	--	--	--	-	-	-	-
POS04882			Citreovirone	6.88052	214.728	294.152			483538	315929	1.37848e+06	1.47845e+06	412605	336571	151284	229128	453948	Phenols	103955-67-5	HMDB0033516	-	-	-	-
POS04898			Chloramphenicol	0.622457	215.522	324.137			3368.72	3368.72	3368.72	121948	3368.72	3368.72	3368.72	211754	3368.72	Benzene and substituted derivatives	56-75-7	HMDB0014589	-	-	-	-
POS04913			UDP-N-acetyl-alpha-D-glucosamine	-0.71392	217.17	608.361			1.10785e+06	1.14874e+06	73471.2	3368.72	937520	1.08906e+06	486704	1.4036e+06	1.8435e+06	--	--	--	C00043	ko01100//Metabolic pathways;ko01130//Biosynthesis of antibiotics;ko00520//Amino sugar and nucleotide sugar metabolism;ko04931//Insulin resistance;ko00524//Neomycin, kanamycin and gentamicin biosynthesis	Biosynthesis of other secondary metabolites;Carbohydrate metabolism;Endocrine and metabolic diseases;Global and overview maps	Human Diseases;Metabolism
POS04916			Styraxin	5.53697	217.366	371.362			1.22987e+07	1.00891e+06	3.11547e+06	1.0386e+06	3368.72	3368.72	3368.72	3368.72	3368.72	--	--	--	-	-	-	-
POS04921			3,4,5-trihydroxy-6-{3,4,8,9,10-pentahydroxy-6-oxo-6H-benzo[c]chromene-1-carbonyloxy}oxane-2-carboxylic acid	5.05628	217.675	497.343			1.52162e+08	2.41274e+08	5.46092e+07	3.31642e+07	2.02408e+08	2.50615e+08	2.43244e+08	2.76438e+08	2.44628e+08	Tannins	-	HMDB0126671	-	-	-	-
POS04922			Chlorozotocin	0.886399	217.886	314.7			676177	567709	3368.72	82332.7	761748	695745	239561	1.06306e+06	1.35524e+06	--	--	--	-	-	-	-
POS04930			5-Hydroxymethyldeoxycytidylate	4.54565	218.298	338.232			3368.72	115862	2.15414e+06	1.08083e+06	3368.72	3368.72	3368.72	3368.72	3368.72	--	--	--	C03997	ko00240//Pyrimidine metabolism	Nucleotide metabolism	Metabolism
POS04961			Diclocymet	8.03879	220.12	314.232			637691	1.03468e+06	330404	170517	70599.2	47210.3	171416	3368.72	1.15172e+06	--	--	--	-	-	-	-
POS04963			(2,3-Dihydroxybenzoyl)adenylate	-9.20918	220.302	484.329			1.04635e+07	7.22229e+06	2.35293e+06	2.07401e+06	3368.72	4.41899e+06	2.74096e+06	7.18532e+06	6.61698e+06	--	--	--	-	-	-	-
POS04968			Diloxanide furoate	0.317106	220.712	329.155			537802	185499	179333	461522	393583	533017	170046	655908	829625	Phenol esters	3736-81-0	HMDB0015684	-	-	-	-
POS04983			4-[2,2-Dichloro-1-(4-methoxyphenyl)ethenyl]phenol	1.08873	221.552	296.168			518355	1.55675e+06	2.78073e+06	1.33028e+06	292778	717604	728696	679828	1.3871e+06	--	--	--	-	-	-	-
POS04984			MC-5127	-4.12432	221.565	357.163			3368.72	70308	1.0846e+06	857820	3368.72	3368.72	26352.6	127143	39678.3	--	--	--	-	-	-	-
POS04988			Tetrahydroxypteridine	2.58854	221.871	197.128			3.29763e+06	1.4847e+06	4.73716e+06	4.09505e+06	55251.6	196630	469925	248149	90596.1	--	--	--	-	-	-	-
POS05001			Dihydroneopterin phosphate	-5.18235	222.773	336.216			281846	290212	1.88288e+06	162009	3368.72	120199	62675.7	110580	48217.9	Pteridines and derivatives	-	HMDB0006824	C05925	ko01100//Metabolic pathways;ko00790//Folate biosynthesis	Global and overview maps;Metabolism of cofactors and vitamins	Metabolism
POS05002			3-Iodo-4-hydroxyphenylpyruvate	1.15811	222.788	307.062			4.07292e+07	2.00115e+07	9.51508e+06	1.0258e+07	2.24105e+07	7.35969e+06	4.29851e+06	9.42562e+06	1.87859e+07	--	--	--	-	-	-	-
POS05007			Clorgyline	9.30059	223.297	273.18			523576	493758	5.627e+06	1.24161e+06	3368.72	3368.72	3368.72	3368.72	3368.72	--	--	--	-	-	-	-
POS05011			1-(5&apos;-Phosphoribosyl)-5-amino-4-(N-succinocarboxamide)-imidazole	9.18344	223.531	455.295			2.597e+08	6.00985e+07	5.20466e+07	1.21745e+08	1.20239e+07	1.75222e+07	1.49219e+07	1.94577e+07	3.39167e+07	--	--	--	-	-	-	-
POS05021			UDP-D-xylose	3.80318	223.669	537.285			3.16077e+06	758723	409179	665454	3368.72	174559	38457.7	292810	424485	Pyrimidine nucleotides	626915	HMDB0001018	C00190	ko01100//Metabolic pathways;ko00520//Amino sugar and nucleotide sugar metabolism	Carbohydrate metabolism;Global and overview maps	Metabolism
POS05023			2-Galloyl-1,4-galactarolactone methyl ester	-1.3641	223.676	359.261			3368.72	58435.4	3368.72	130066	3368.72	3368.72	3368.72	3368.72	29582.9	Benzene and substituted derivatives	-	HMDB0037200	-	-	-	-
POS05027			5-Carboxy-2-oxohept-3-enedioate	9.63919	223.923	217.154			1.72574e+07	1.19927e+07	3.09535e+07	1.64978e+07	4.7148e+06	7.23645e+06	7.77509e+06	8.51664e+06	1.30127e+07	--	--	--	C04052	ko01120//Microbial metabolism in diverse environments;ko01220//Degradation of aromatic compounds;ko00350//Tyrosine metabolism	Amino acid metabolism;Global and overview maps	Metabolism
POS05069			1-Carboxyvinyl carboxyphosphote	-1.41372	226.305	197.059			1.07662e+06	1.10218e+06	1.48693e+06	1.98236e+06	421632	250438	436378	288304	532252	--	--	--	-	-	-	-
POS05085			Dimefox	-8.55364	227.18	155.129			5.24773e+07	1.22156e+08	1.16178e+08	9.00406e+07	2.67739e+08	3.541e+08	3.08067e+08	2.43249e+08	1.91873e+08	--	--	--	-	-	-	-
POS05104			Lead arsete	7.45666	228.341	348.137			3368.72	3368.72	3368.72	3368.72	3368.72	3368.72	3368.72	3368.72	3368.72	--	--	--	-	-	-	-
POS05111			5-FU	7.49251	228.991	131.085			4.33748e+06	3.51237e+06	4.95772e+06	3.78305e+06	2.26616e+06	1.96006e+06	2.14355e+06	1.42278e+06	1.44574e+06	Diazines	51-21-8	HMDB0014684	C07649	ko04976//Bile secretion;ko00983//Drug metabolism - other enzymes	Digestive system;Xenobiotics biodegradation and metabolism	Metabolism;Organismal Systems
POS05129			Fosetyl	-6.46607	229.645	111.055			3.66654e+07	4.80934e+07	5.5348e+07	5.43657e+07	8.76809e+07	4.28699e+07	7.572e+07	5.82491e+07	1.15372e+08	--	--	--	-	-	-	-
POS05133			3,4,5-trihydroxy-6-{[2-oxo-3-(2,3,4,5-tetrahydroxyphenyl)propanoyl]oxy}oxane-2-carboxylic acid	-5.75331	229.7	405.285			114215	44440.4	144054	243923	31671.2	3368.72	22901.5	306468	3368.72	Organooxygen compounds	-	HMDB0125350	-	-	-	-
POS05152			norsertraline	1.3342	230.041	293.211			1.429e+07	6.39145e+06	9.98014e+06	2.55784e+07	3368.72	3368.72	3368.72	3368.72	3368.72	Tetralins	-	HMDB0061002	-	-	-	-
POS05156			Nitrofurantoin	-1.28215	230.322	239.164			1.26133e+06	119899	3.23171e+06	3368.72	32421.1	3368.72	3368.72	3368.72	96487.4	Azolidines	67-20-9	HMDB0014836	-	-	-	-
POS05159			Lead nitrate	0.153279	230.552	332.217			3.88229e+06	5.32805e+06	8.7197e+06	8.52695e+06	173638	407208	168831	271577	381096	--	--	--	-	-	-	-
POS05163			Nicotite D-ribonucleotide	1.02434	230.661	337.22			570830	736918	1.90733e+06	3.59588e+06	3368.72	3368.72	3368.72	3368.72	3368.72	--	--	--	-	-	-	-
POS05173			Transfluthrin	7.64777	230.782	372.164			180235	3368.72	124166	3368.72	3368.72	3368.72	3368.72	3368.72	3368.72	--	--	--	-	-	-	-
POS05181			2-Caffeoylisocitrate	-8.26304	231.252	355.27			1.0264e+06	333348	2.27041e+06	647014	50774.3	3368.72	3368.72	3368.72	3368.72	--	--	--	-	-	-	-
POS05190			3-(Phosphoacetylamido)-L-alanine	9.76878	232.106	243.133			2.10501e+06	1.82379e+06	4.11412e+06	3.9973e+06	1.20952e+06	1.0925e+06	841511	843553	310627	--	--	--	-	-	-	-
POS05205			Acetyl-maltose	2.90239	233.375	385.342			790995	886889	1.11206e+06	1.14675e+06	3368.72	3368.72	3368.72	3368.72	3368.72	--	--	--	-	-	-	-
POS05232			4-Nitro-6-oxohepta-2,4-dienedioate	-7.25812	235.99	216.123			1.55023e+07	2.05311e+07	4.64511e+06	4.72959e+07	467538	416930	632548	436778	342823	--	--	--	-	-	-	-
POS05234			Bikaverin	-3.99082	236.194	383.326			1.90488e+06	2.09607e+06	2.39369e+06	1.61615e+06	246604	123784	145822	593204	119370	--	--	--	-	-	-	-
POS05235			2-(2,3-dihydroxy-4-methoxyphenyl)-3,5,7-trihydroxy-6-methoxy-3,4-dihydro-2H-1-benzopyran-4-one	6.55276	236.484	365.316			1.85491e+06	2.25154e+06	2.46099e+06	1.38858e+06	521444	447917	432123	1.4135e+06	363703	-	-	HMDB0130278	-	-	-	-
POS05244			Chlormerodrin	-3.21856	237.222	368.206			63508.2	3368.72	529763	343649	3368.72	3368.72	3368.72	3368.72	3368.72	Carboximidic acids and derivatives	62-37-3	HMDB0014674	-	-	-	-
POS05245			Lormetazepam	-8.40583	237.341	336.189			1.37471e+06	639857	2.08781e+06	2.54898e+06	3368.72	3368.72	3368.72	3368.72	29383.8	Benzodiazepines	848-75-9	HMDB0041919	-	-	-	-
POS05250			4-(4-Deoxy-beta-D-gluc-4-enuronosyl)-D-galacturote	-5.57964	237.446	353.254			144901	3368.72	3368.72	3368.72	3368.72	3368.72	3368.72	3368.72	3368.72	--	--	--	-	-	-	-
POS05251			Endothal-disodium	2.34665	237.478	231.134			6.19303e+06	3.94148e+06	1.02991e+07	1.34072e+07	76056.7	28233.9	3368.72	29043.3	25913.5	--	--	--	-	-	-	-
POS05268			Alendronic acid	-1.89463	239.293	250.103			1.21451e+06	734837	1.52661e+06	2.48301e+06	1.06025e+06	1.44119e+06	1.38702e+06	1.22306e+06	744846	Organic phosphonic acids and derivatives	66376-36-1	HMDB0001915	-	-	-	-
POS05281			Bifenox	2.03104	240.62	343.139			92635.3	77770.5	52529.1	3368.72	3368.72	3368.72	25360.8	3368.72	46613.3	--	--	--	-	-	-	-
POS05290			N-Formimino-L-aspartate	6.86712	242.309	161.136			1.29211e+06	895241	6.16995e+06	1.95983e+06	1.0388e+06	783497	940464	903850	656810	--	--	--	C03409	ko00340//Histidine metabolism	Amino acid metabolism	Metabolism
POS05307			Rebeccamycin	-6.86961	244.528	571.381			3368.72	83778.2	3368.72	3368.72	356819	850052	662380	450739	364566	--	--	--	C19701	ko01130//Biosynthesis of antibiotics	Global and overview maps	Metabolism
POS05325			4-Bromocatechol	-7.45528	245.446	190.013			3368.72	4.48603e+06	306989	362929	3.12596e+06	3.34443e+06	5.21015e+06	3.21947e+06	6.17245e+06	Phenols	17345-77-6	HMDB0062396	C14843	ko00980//Metabolism of xenobiotics by cytochrome P450	Xenobiotics biodegradation and metabolism	Metabolism
POS05331			Transfluthrin	7.59973	245.62	372.164			105938	3368.72	290669	453921	3368.72	3368.72	3368.72	3368.72	3368.72	--	--	--	-	-	-	-
POS05338			2-Iodo-6-methoxyphenol	8.94012	245.851	251.043			3368.72	81208.1	3368.72	3368.72	661239	1.2463e+06	450518	681687	1.67234e+06	--	--	--	-	-	-	-
POS05359			Dichlormid	-1.59328	247.075	209.092			2.94474e+06	2.17511e+06	3.49906e+06	1.49952e+06	2.76351e+06	2.06977e+06	1.65905e+06	2.02414e+06	2.02278e+06	--	--	--	-	-	-	-
POS05372			3-Iodo-4-hydroxyphenylpyruvate	1.4208	248.546	307.062			6.64102e+07	2.74209e+07	1.55237e+07	3.19319e+07	2.40353e+07	1.51307e+07	8.33791e+06	1.90447e+07	2.11821e+07	--	--	--	-	-	-	-
POS05392			Cyanotriphenylborate	-0.193559	250.38	292.137			363196	255843	436945	2.03477e+06	149850	59694.9	3368.72	3368.72	517298	--	--	--	-	-	-	-
POS05425			norsertraline	1.19177	252.903	293.211			5.83682e+06	4.16944e+06	6.54076e+06	2.38711e+07	3368.72	3368.72	25793.4	26989.7	3368.72	Tetralins	-	HMDB0061002	-	-	-	-
POS05430			Chlorobenzilate	5.60495	253.704	326.196			532743	269561	1.00571e+06	1.17217e+06	3368.72	22334.6	88970.2	3368.72	76105.7	--	--	--	-	-	-	-
POS05440			Dichlozoline	-7.03931	253.953	275.105			210271	218615	617612	649551	49894.8	3368.72	30007.8	3368.72	3368.72	--	--	--	-	-	-	-
POS05448			Molybdoenzyme molybdenum cofactor	-0.809416	254.189	522.282			255727	284292	97619.5	3368.72	1.81832e+06	1.49068e+06	2.31159e+06	3.31981e+06	2.88754e+06	--	--	--	C18237	ko01100//Metabolic pathways;ko00790//Folate biosynthesis;ko04122//Sulfur relay system	Folding, sorting and degradation;Global and overview maps;Metabolism of cofactors and vitamins	Genetic Information Processing;Metabolism
POS05466			3-(Phosphoacetylamido)-L-alanine	9.79321	255.177	243.133			6.01073e+06	4.43305e+06	1.00682e+07	1.14426e+07	173580	292921	169120	284940	106776	--	--	--	-	-	-	-
POS05468			2-Hydroxymucote semialdehyde	8.23498	255.241	143.118			7.95485e+06	3.28627e+06	2.31015e+07	8.70184e+06	4.37559e+06	3.30315e+06	5.28797e+06	3.90592e+06	2.54617e+06	--	--	--	-	-	-	-
POS05515			Aluminum acetoacetate	-2.62245	257.922	331.23			119750	42899.4	1.25666e+06	1.04897e+06	26151.7	3368.72	3368.72	3368.72	40662	--	--	--	-	-	-	-
POS05517			Fenoxanil	-6.19611	258.094	330.227			264915	898964	7.98266e+06	326976	120721	127025	187441	196816	473342	--	--	--	-	-	-	-
POS05520			N-Phosphotaurocyamine	4.95238	258.404	248.175			1.86335e+06	1.73635e+06	2.45132e+06	1.35667e+06	3368.72	3368.72	69709.9	3368.72	24022.5	--	--	--	C03149	ko00430//Taurine and hypotaurine metabolism	Metabolism of other amino acids	Metabolism
POS05524			2-Oxobutanoate	-9.15043	258.825	103.095			3.75696e+06	4.13157e+06	4.7817e+06	6.18755e+06	2.24204e+06	2.13254e+06	2.68284e+06	2.15785e+06	1.70744e+06	Keto acids and derivatives	600-18-0	HMDB0000005	C00109	ko01100//Metabolic pathways;ko01110//Biosynthesis of secondary metabolites;ko01130//Biosynthesis of antibiotics;ko01230//Biosynthesis of amino acids;ko00260//Glycine, serine and threonine metabolism;ko01210//2-Oxocarboxylic acid metabolism;ko00270//Cysteine and methionine metabolism;ko00290//Valine, leucine and isoleucine biosynthesis;ko00640//Propanoate metabolism;ko00660//C5-Branched dibasic ac…	Amino acid metabolism;Carbohydrate metabolism;Global and overview maps	Metabolism
POS05537			Dinitrosopentamethylenetetramine	6.0691	260.013	187.18			6.87081e+08	1.92295e+08	7.14509e+07	1.09694e+07	3368.72	1.9585e+06	443282	948620	3368.72	Prenol lipids	73599-13-0	HMDB0036855	-	-	-	-
POS05582			Isoimide	8.00444	262.791	307.164			7.58211e+06	5.98711e+06	1.11551e+07	1.50273e+07	3368.72	5.27022e+06	259033	3.55193e+06	22477	--	--	--	-	-	-	-
POS05601			Phosphocreatinine	-8.21866	265.753	194.103			3368.72	1.30608e+06	3.57126e+06	3368.72	3368.72	3368.72	3368.72	3368.72	3368.72	Azolidines	-	HMDB0041624	-	-	-	-
POS05615			Quinclorac	-2.84669	266.681	243.065			1.02772e+06	582909	3.68175e+06	2.3031e+06	62217.8	3368.72	30024.2	3368.72	3368.72	--	--	--	-	-	-	-
POS05631			3-Iodo-4-hydroxyphenylpyruvate	1.25537	267.205	307.062			1.19829e+08	3.0695e+07	1.55199e+07	3.17041e+07	2.36582e+07	1.60553e+07	1.25391e+07	2.30482e+07	2.64863e+07	--	--	--	-	-	-	-
POS05644			N-(3,5-Dichlorophenyl)succinimide	3.27829	267.423	245.082			1.32362e+07	1.14996e+07	7.981e+06	3.40444e+06	770652	690688	844889	638588	351882	--	--	--	-	-	-	-
POS05668			D-Fructose 6-phosphate	2.43509	269.567	261.144			498314	1.88351e+06	2.21071e+06	4.7409e+06	149677	55690	522117	604935	213496	Organooxygen compounds	643-13-0	HMDB0000124	C00085	ko01100//Metabolic pathways;ko01120//Microbial metabolism in diverse environments;ko01200//Carbon metabolism;ko05230//Central carbon metabolism in cancer;ko04922//Glucagon signaling pathway;ko04931//Insulin resistance;ko00052//Galactose metabolism;ko04152//AMPK signaling pathway;ko00500//Starch and sucrose metabolism	Cancers;Carbohydrate metabolism;Endocrine and metabolic diseases;Endocrine system;Global and overview maps;Signal transduction	Environmental Information Processing;Human Diseases;Metabolism;Organismal Systems
POS05674			5&apos;-Phosphoribosyl-N-formylglycimide	-9.16445	269.909	315.191			3368.72	1.34901e+06	881713	6.97579e+06	3368.72	3368.72	3368.72	3368.72	3368.72	--	--	--	-	-	-	-
POS05688			N-Acetyl-D-glucosamine 6-phosphate	1.64427	271.199	302.195			733733	1.15389e+06	5.35297e+06	1.77776e+06	528572	933568	1.02233e+06	1.0685e+06	864455	Organooxygen compounds	18191-20-3	HMDB0001062	C00357	ko01100//Metabolic pathways;ko01130//Biosynthesis of antibiotics;ko00520//Amino sugar and nucleotide sugar metabolism	Carbohydrate metabolism;Global and overview maps	Metabolism
POS05689			Ellagic acid	-2.59319	271.202	303.199			494813	420480	1.05515e+06	1.26719e+06	42568.9	31962.3	116114	44721.1	32023.2	Tannins	113963-57-8	HMDB0041397	-	-	-	-
POS05690			Diclofec	-6.21716	271.204	297.154			769319	137647	890634	965405	31690.7	24730.3	33288.9	3368.72	3368.72	--	--	--	-	-	-	-
POS05693			Meclofemate sodium	-3.04557	271.57	319.137			426946	261001	784047	1.40481e+06	3368.72	3368.72	3368.72	3368.72	3368.72	--	--	--	-	-	-	-
POS05696			Tetrabromophenol blue	1.21245	271.928	986.553			3368.72	3368.72	3368.72	3368.72	3368.72	3368.72	3368.72	3368.72	3368.72	--	--	--	-	-	-	-
POS05697			Dichlofluanid	-1.4064	272.094	334.237			1.19756e+06	660599	3.35323e+06	3.16448e+06	33883.9	3368.72	3368.72	121240	54296.5	--	--	--	-	-	-	-
POS05709			Adefovir	-7.75627	272.944	274.191			510738	267966	1.2382e+06	1.49349e+06	3368.72	3368.72	125027	3368.72	3368.72	Imidazopyrimidines	142340-99-6	HMDB0014856	C11277	ko04976//Bile secretion	Digestive system	Organismal Systems
POS05718			Gravacridonetriol glucoside	5.14865	273.806	520.508			3368.72	3368.72	3368.72	3368.72	650323	929470	561126	1.35583e+06	423807	Glycerolipids	59086-96-3	HMDB0029331	-	-	-	-
POS05757			Calcium glycerophosphate	2.86557	275.425	211.144			6.77028e+06	3.15637e+06	9.63257e+06	1.28875e+07	152958	203170	359281	355062	324739	--	--	--	-	-	-	-
POS05762			Nitrogen mustard	-0.55689	275.513	157.061			3.92928e+06	1.37285e+06	2.21537e+06	3.00474e+06	1.49631e+06	1.46056e+06	1.57458e+06	1.62677e+06	1.19037e+06	Organonitrogen compounds	51-75-2	HMDB0015025	-	-	-	-
POS05790			3,5-Dinitroguaiacol	-4.35102	276.204	215.139			5.5436e+06	9.83046e+06	1.58375e+07	1.03517e+07	684431	1.75186e+06	837007	638900	2.71872e+06	--	--	--	-	-	-	-
POS05805			Bortezomib	-1.74406	277.488	385.244			140416	115883	2.41956e+06	2.50912e+06	413318	846178	1.24074e+06	788989	664274	Carboxylic acids and derivatives	179324-69-7	HMDB0014334	-	-	-	-
POS05806			Nitrofen	0.219304	277.732	285.102			1.63656e+07	9.41298e+06	1.07273e+07	3.66273e+06	2.70476e+06	4.71233e+06	5.33835e+06	3.92706e+06	3.25663e+06	Benzene and substituted derivatives	1836-75-5	HMDB0041951	-	-	-	-
POS05813			Molybdoenzyme molybdenum cofactor	-7.77318	278.072	522.278			3368.72	3368.72	73643.7	3368.72	3368.72	36030.1	3368.72	104320	3368.72	--	--	--	C18237	ko01100//Metabolic pathways;ko00790//Folate biosynthesis;ko04122//Sulfur relay system	Folding, sorting and degradation;Global and overview maps;Metabolism of cofactors and vitamins	Genetic Information Processing;Metabolism
POS05819			1-Carboxyvinyl carboxyphosphote	-0.973493	279.058	197.059			9.16285e+06	2.48972e+06	1.43707e+07	5.47757e+06	1.23705e+06	756213	1.57868e+06	865243	995900	--	--	--	-	-	-	-
POS05837			Chlorobenzilate	-5.39394	280.236	326.192			674091	1.19669e+06	2.51534e+06	2.14441e+06	7.84805e+06	8.24457e+06	6.85504e+06	7.76664e+06	8.74413e+06	--	--	--	-	-	-	-
POS05868			N-Acetyl-L-aspartate	2.47707	281.528	176.147			1.6039e+06	1.67474e+06	4.89309e+06	3.22667e+06	917413	709392	989441	805095	512789	Carboxylic acids and derivatives	997-55-7	HMDB0000812	C01042	ko01100//Metabolic pathways;ko00250//Alanine, aspartate and glutamate metabolism	Amino acid metabolism;Global and overview maps	Metabolism
POS05870			N-Acetyl-L-glutamate 5-phosphate	-2.15905	281.564	270.152			867915	102023	368476	3.23247e+06	3368.72	3368.72	3368.72	3368.72	3368.72	Carboxylic acids and derivatives	15383-57-0	HMDB0006456	C04133	ko01100//Metabolic pathways;ko01110//Biosynthesis of secondary metabolites;ko01130//Biosynthesis of antibiotics;ko01230//Biosynthesis of amino acids;ko01210//2-Oxocarboxylic acid metabolism;ko00220//Arginine biosynthesis	Amino acid metabolism;Global and overview maps	Metabolism
POS05878			N,N&apos;-Dimethylurea	-0.415078	281.654	89.1156			1.20588e+07	3368.72	2.31647e+07	2.06812e+07	3368.72	3368.72	3368.72	3368.72	3368.72	--	--	--	-	-	-	-
POS05891			4-Nitro-6-oxohepta-2,4-dienedioate	-7.79298	282.409	216.123			5.4056e+06	6.0912e+06	1.15108e+07	1.76434e+07	3368.72	144637	1.16199e+06	2.49585e+06	183488	--	--	--	-	-	-	-
POS05897			cis-(Homo)3-aconitate	-3.07441	282.532	217.195			906826	729024	8.54709e+06	2.06883e+06	87821.4	3368.72	45692.4	3368.72	3368.72	--	--	--	C20582	ko01120//Microbial metabolism in diverse environments;ko01210//2-Oxocarboxylic acid metabolism	Global and overview maps	Metabolism
POS05904			TG(14:0/18:2(9Z,12Z)/24:1(15Z))	1.42716	282.715	914.516			3368.72	3368.72	3368.72	3368.72	3368.72	3368.72	3368.72	3368.72	3368.72	Glycerolipids	-	HMDB0042525	-	-	-	-
POS05911			2-Oxoadipate	2.67908	283.33	161.132			386588	468572	502809	363636	292545	289586	329787	79955.6	121123	Keto acids and derivatives	3184-35-8	HMDB0000225	C00322	ko01100//Metabolic pathways;ko01120//Microbial metabolism in diverse environments;ko01130//Biosynthesis of antibiotics;ko01230//Biosynthesis of amino acids;ko01210//2-Oxocarboxylic acid metabolism;ko00310//Lysine degradation;ko00380//Tryptophan metabolism;ko00300//Lysine biosynthesis	Amino acid metabolism;Global and overview maps	Metabolism
POS05912			Tizoxanide glucuronide	-2.21661	283.33	442.375			3368.72	3368.72	3368.72	3368.72	3368.72	3368.72	3368.72	3368.72	3368.72	Organooxygen compounds	-	HMDB0060643	-	-	-	-
POS05913			Validoxylamine A 7&apos;-phosphate	-2.90672	283.385	416.336			8.85017e+06	4.08593e+06	1.52681e+07	2.62381e+07	2.58374e+06	3.17648e+06	2.4026e+06	3.14259e+06	2.7452e+06	--	--	--	-	-	-	-
POS05923			N-Nitrosomethylvinylamine	4.69921	285.185	87.1002			1.2266e+08	5.19306e+07	4.05251e+07	9.69329e+06	2.57597e+07	3.09264e+07	3.07688e+07	2.3367e+07	2.88367e+07	--	--	--	-	-	-	-
POS05942			2-Chlorobenzoate	-4.61083	287.413	157.573			3368.72	3368.72	3368.72	3368.72	845451	1.09578e+06	1.35116e+06	4.06636e+06	2.93736e+06	--	--	--	C02357	ko01120//Microbial metabolism in diverse environments;ko01220//Degradation of aromatic compounds	Global and overview maps	Metabolism
POS05966			1-piperideine-2-carboxylate	-4.39557	287.889	127.143			6.98614e+07	4.89394e+07	1.41019e+08	1.32773e+08	1.74503e+07	1.56605e+07	1.65544e+07	1.2106e+07	9.89368e+06	Pyridines and derivatives	-	HMDB0062778	C04092	ko01100//Metabolic pathways;ko00310//Lysine degradation	Amino acid metabolism;Global and overview maps	Metabolism
POS05975			Endothal-disodium	2.89416	289.703	231.134			1.141e+06	600880	6.34011e+06	1.17343e+07	89156	251345	3368.72	3368.72	3368.72	--	--	--	-	-	-	-
POS05983			(3E)-4-(2-Carboxyphenyl)-2-oxobut-3-enoate	0.784478	291.506	221.186			191715	1.41445e+07	1.17407e+06	2.36094e+06	8.66677e+07	7.96322e+07	1.00805e+08	1.3154e+08	7.48772e+07	--	--	--	-	-	-	-
POS05992			Methylphosphote	-9.16976	293.05	97.0288			147556	3368.72	274372	263312	268130	225940	281348	432842	360643	--	--	--	-	-	-	-
POS06022			3-Iodo-4-hydroxyphenylpyruvate	1.4171	296.29	307.062			1.25034e+08	3.33879e+07	2.41773e+07	2.83296e+07	1.6661e+07	1.1935e+07	7.7592e+06	1.96689e+07	2.44836e+07	--	--	--	-	-	-	-
POS06045			2-Hydroxymucote semialdehyde	8.4033	298.587	143.118			881725	1.15215e+06	2.51074e+06	1.79056e+06	1.14801e+06	1.98819e+06	1.56519e+06	1.66075e+06	1.93877e+06	--	--	--	-	-	-	-
POS06092			Selenohomocystine	-8.13414	301.475	363.148			3368.72	230930	865159	3368.72	1.43979e+06	2.73315e+06	3.69775e+06	1.78038e+06	2.8009e+06	--	--	--	-	-	-	-
POS06099			Carboxyphosphamide	2.71464	302.799	294.093			1.42852e+06	548253	985701	1.07363e+06	562517	390125	218859	311701	1.18799e+06	Organonitrogen compounds	-	HMDB0060449	C07646	ko00982//Drug metabolism - cytochrome P450	Xenobiotics biodegradation and metabolism	Metabolism
POS06104			Trimethylselenonium	1.3795	303.262	125.071			6.75562e+06	7.70005e+06	1.17046e+07	8.83016e+06	4.93207e+06	4.64467e+06	4.97153e+06	4.34735e+06	4.39936e+06	Organometalloid compounds	25930-79-4	HMDB0042052	C18872	ko00450//Selenocompound metabolism	Metabolism of other amino acids	Metabolism
POS06112			N-Carbamoyl-L-aspartate	-0.901499	304.082	177.135			745252	612250	1.39348e+06	890883	326470	427253	495276	1.86071e+06	665348	Carboxylic acids and derivatives	13184-27-5	HMDB0000828	C00438	ko01100//Metabolic pathways;ko00240//Pyrimidine metabolism;ko00250//Alanine, aspartate and glutamate metabolism	Amino acid metabolism;Global and overview maps;Nucleotide metabolism	Metabolism
POS06144			N-(3,5-Dichlorophenyl)succinimide	3.7309	305.505	245.082			658338	818808	1.23138e+06	1.54844e+06	1.15699e+06	908578	632965	950153	1.82297e+06	--	--	--	-	-	-	-
POS06148			Adenosine 5-O-(3-thiodiphophate)	7.96449	305.837	444.278			1.87879e+06	3.02089e+06	3.57437e+06	1.02298e+07	3368.72	3368.72	3368.72	3368.72	3368.72	--	--	--	-	-	-	-
POS06153			4-Carboxy-4-hydroxy-2-oxoadipate	-5.91414	305.868	221.14			2.72745e+06	1.40384e+06	1.68543e+06	2.61091e+06	1.81397e+06	1.44037e+06	1.81058e+06	910127	4.21399e+06	--	--	--	C04115	ko01120//Microbial metabolism in diverse environments	Global and overview maps	Metabolism
POS06158			3-Methyleneoxindole	-1.4371	305.962	146.165			394346	9.60323e+06	3368.72	1.00846e+06	1.3897e+07	1.25458e+07	2.78844e+07	2.84939e+06	8.62637e+06	--	--	--	-	-	-	-
POS06172			AminoDAHP	6.49815	308.205	288.17			1.28069e+06	1.17958e+06	2.96695e+06	7.26059e+06	3368.72	3368.72	3368.72	3368.72	197723	--	--	--	C12106	ko01130//Biosynthesis of antibiotics	Global and overview maps	Metabolism
POS06179			L-Selenocystathionine	-2.43447	308.555	270.164			172572	3.88468e+06	416554	3368.72	4.60743e+06	6.67764e+06	5.26797e+06	5.38194e+06	1.44245e+07	Carboxylic acids and derivatives	-	HMDB0062527	C05699	ko00450//Selenocompound metabolism	Metabolism of other amino acids	Metabolism
POS06184			Desflurane	-5.89211	309.416	169.044			3368.72	9.76827e+06	3368.72	3368.72	1.00946e+07	1.09868e+07	1.34827e+07	1.10354e+07	1.19953e+07	Organofluorides	57041-67-5	HMDB0015320	-	-	-	-
POS06192			CDP-DG(16:1(9Z)/20:4(5Z,8Z,11Z,14Z))	3.14994	309.416	1001.12			3368.72	414371	3368.72	3368.72	1.20547e+06	1.33949e+06	2.32947e+06	1.58441e+06	1.22811e+06	Glycerophospholipids	-	HMDB0115953	-	-	-	-
POS06195			6-[2,3-dihydroxy-5-({[3-hydroxy-6-(hydroxymethyl)-2,5-bis(3,4,5-trihydroxybenzoyloxy)oxan-4-yl]oxy}carbonyl)phenoxy]-3,4,5-trihydroxyoxane-2-carboxylic acid	-0.812646	309.416	813.602			3368.72	168229	3368.72	3368.72	1.2879e+06	1.2567e+06	1.95819e+06	889494	1.27144e+06	Tannins	-	HMDB0133120	-	-	-	-
POS06212			THF-L-glutamate	8.50143	309.418	575.555			3368.72	308424	3368.72	3368.72	683652	422231	40590.2	807462	2.16971e+06	Pteridines and derivatives	-	HMDB0006825	C09332	ko00790//Folate biosynthesis	Metabolism of cofactors and vitamins	Metabolism
POS06217			DG(16:1n7/0:0/22:2n6)	5.04443	309.418	648.049			3368.72	741139	3368.72	170582	1.07543e+06	837347	415727	928308	3.13542e+06	Glycerolipids	-	HMDB0056168	-	-	-	-
POS06228			Bismuth subnitrate	3.03166	309.419	398.019			195680	7.70496e+06	706371	1.64117e+06	7.83606e+06	6.84626e+06	6.22227e+06	1.00625e+07	2.60675e+07	--	--	--	-	-	-	-
POS06237			D-Fructose 6-phosphate	3.16205	309.423	261.144			1.38839e+07	6.22358e+06	1.12397e+07	1.32725e+07	6.13486e+06	6.04561e+06	4.49202e+06	4.72003e+06	5.21259e+06	Organooxygen compounds	643-13-0	HMDB0000124	C00085	ko01100//Metabolic pathways;ko01120//Microbial metabolism in diverse environments;ko01200//Carbon metabolism;ko05230//Central carbon metabolism in cancer;ko04922//Glucagon signaling pathway;ko04931//Insulin resistance;ko00052//Galactose metabolism;ko04152//AMPK signaling pathway;ko00500//Starch and sucrose metabolism	Cancers;Carbohydrate metabolism;Endocrine and metabolic diseases;Endocrine system;Global and overview maps;Signal transduction	Environmental Information Processing;Human Diseases;Metabolism;Organismal Systems
POS06263			Aminopyrrolnitrin	1.79658	312.014	228.098			1.81059e+06	2.23503e+06	1.9752e+06	3.3662e+06	1.53006e+06	1.17743e+06	1.09124e+06	1.06978e+06	1.8543e+06	--	--	--	C21109	ko01130//Biosynthesis of antibiotics	Global and overview maps	Metabolism
POS06291			4-(N-Maleimido)phenyltrimethylammonium iodide	-4.75255	312.972	359.18			86619	3368.72	752711	1.00445e+06	3368.72	3368.72	103607	133858	168629	--	--	--	-	-	-	-
POS06298			Cisplatin	6.47637	313.752	301.06			162186	82205.4	517383	1.51358e+06	3368.72	3368.72	57455.9	122289	2.10195e+06	Transition metal salts	15663-27-1	HMDB0014656	-	-	-	-
POS06312			Vinclozolin	-5.55599	313.845	287.116			1.76006e+06	2.66549e+06	1.39376e+06	3.07022e+06	2.69252e+06	3.89857e+06	3.73608e+06	3.53186e+06	8.21969e+06	--	--	--	-	-	-	-
POS06342			Calcium peroxide	7.931	315.584	73.0846			5.27429e+06	5.25328e+06	9.80816e+06	6.25541e+06	7.32799e+06	8.79128e+06	7.83822e+06	6.75507e+06	7.3244e+06	--	--	--	-	-	-	-
POS06346			Ethanolamine phosphate	-8.58334	315.646	142.069			9.55943e+07	1.02782e+08	2.02991e+08	1.19303e+07	737015	847479	1.2726e+06	876470	498107	Organic phosphoric acids and derivatives	1071-23-4	HMDB0000224	C00346	ko01100//Metabolic pathways;ko00564//Glycerophospholipid metabolism;ko00600//Sphingolipid metabolism;ko04071//Sphingolipid signaling pathway	Global and overview maps;Lipid metabolism;Signal transduction	Environmental Information Processing;Metabolism
POS06357			Risedronic acid	6.17873	316.459	284.121			163261	287170	262642	950361	5.5955e+06	6.96118e+06	8.89355e+06	5.42355e+06	2.07448e+06	Organic phosphonic acids and derivatives	105462-24-6	HMDB0015022	-	-	-	-
POS06358			1,4-Bis(chloromethoxymethyl)benzene	-8.10601	316.485	236.112			3.32062e+06	1.82556e+06	1.38193e+06	2.52673e+06	415379	470827	602775	842565	222845	--	--	--	-	-	-	-
POS06380			norsertraline	0.850455	318.245	293.211			3.43847e+06	1.66479e+06	4.33451e+06	1.05313e+07	3368.72	3368.72	3368.72	3368.72	111786	Tetralins	-	HMDB0061002	-	-	-	-
POS06396			3-Iodo-4-hydroxyphenylpyruvate	2.96224	319.034	307.062			3.1995e+07	1.16188e+07	1.99211e+06	4.19907e+06	6.95957e+06	4.89677e+06	5.9666e+06	6.78466e+06	1.22084e+07	--	--	--	-	-	-	-
POS06398			para-Trifluoromethylphenol	-5.14599	319.144	163.116			4.95163e+06	3.23698e+06	3.78585e+06	1.74701e+06	854508	863164	1.43374e+06	813844	494667	Benzene and substituted derivatives	-	HMDB0014023	-	-	-	-
POS06403			5,6-Dihydro-5-fluorouracil	5.77822	319.277	133.101			560490	646119	363529	824473	338924	322458	3368.72	182979	708712	Diazines	-	HMDB0060402	C16630	ko00983//Drug metabolism - other enzymes	Xenobiotics biodegradation and metabolism	Metabolism
POS06409			Streptamine phosphate	8.58737	320.022	259.176			1.65652e+07	2.55256e+07	1.2977e+07	2.87883e+07	62990.1	32667.7	102842	3368.72	40669.9	--	--	--	-	-	-	-
POS06433			Glyphosate	4.23086	320.981	170.081			2.72396e+07	1.53448e+07	4.13857e+07	6.0521e+07	516083	848887	1.89521e+06	903895	515474	Carboxylic acids and derivatives	5652-28-8	HMDB0000370	-	-	-	-
POS06434			4-Nitro-6-oxohepta-2,4-dienedioate	-7.90023	320.981	216.123			4.30625e+06	3.55013e+06	7.09631e+06	1.59461e+07	173599	41469.2	166825	125444	331524	--	--	--	-	-	-	-
POS06446			3-oxobrimonidine	7.11001	321.399	311.159			847660	687576	3.0357e+06	4.64358e+06	3368.72	3368.72	3368.72	3368.72	3368.72	Diazanaphthalenes	-	HMDB0061102	-	-	-	-
POS06455			2-Oxoadipate	1.90686	321.955	161.132			1.6062e+06	1.49536e+06	1.91427e+06	7.68168e+06	668216	328885	346350	295047	220645	Keto acids and derivatives	3184-35-8	HMDB0000225	C00322	ko01100//Metabolic pathways;ko01120//Microbial metabolism in diverse environments;ko01130//Biosynthesis of antibiotics;ko01230//Biosynthesis of amino acids;ko01210//2-Oxocarboxylic acid metabolism;ko00310//Lysine degradation;ko00380//Tryptophan metabolism;ko00300//Lysine biosynthesis	Amino acid metabolism;Global and overview maps	Metabolism
POS06456			L-3,4-Dihydroxybutan-2-one 4-phosphate	1.41146	321.955	185.092			1.14657e+07	4.02725e+07	2.63703e+07	6.71317e+07	1.07531e+06	990544	1.57758e+06	452992	164254	--	--	--	C15556	ko01100//Metabolic pathways;ko01110//Biosynthesis of secondary metabolites;ko00740//Riboflavin metabolism	Global and overview maps;Metabolism of cofactors and vitamins	Metabolism
POS06468			3,5-Dinitroguaiacol	-4.07557	323.105	215.139			1.14843e+07	1.65943e+07	3.21702e+07	3.60223e+07	1.39439e+06	1.51127e+06	2.779e+06	1.87924e+06	2.50155e+06	--	--	--	-	-	-	-
POS06482			Uracil mustard	-9.30561	323.753	253.103			1.86941e+06	641132	3.09294e+06	2.15258e+06	2.14471e+06	388265	611776	2.34656e+06	2.88185e+06	Organonitrogen compounds	66-75-1	HMDB0014929	-	-	-	-
POS06492			Flurochloridone	4.16774	324.977	313.124			5.71426e+06	1.2566e+06	2.00595e+06	4.45432e+06	1.43532e+06	1.09136e+06	1.08788e+06	1.56664e+06	2.72404e+06	--	--	--	-	-	-	-
POS06510			2-Hydroxymucote semialdehyde	8.21841	326.562	143.118			5.20977e+06	1.68815e+07	4.91858e+07	1.79883e+07	1.25269e+06	1.10641e+06	1.50342e+06	1.13957e+06	2.56974e+06	--	--	--	-	-	-	-
POS06520			Chloramphenicol	0.782832	328.012	324.137			3368.72	591410	1.48383e+06	457892	329430	278744	346467	758317	602789	Benzene and substituted derivatives	56-75-7	HMDB0014589	-	-	-	-
POS06531			Isocil	-3.19856	328.026	248.096			922764	493018	1.09456e+06	1.55013e+06	3368.72	3368.72	87874.4	3368.72	3368.72	--	--	--	-	-	-	-
POS06572			Acetyl citrate	-9.82292	331.726	233.149			1.78088e+06	1.58815e+06	4.87323e+06	4.40379e+06	306215	333864	315761	167327	226865	Carboxylic acids and derivatives	-	HMDB0059808	-	-	-	-
POS06584			9-Carboxymethoxymethylguanine	0.450941	333.221	240.196			5.94638e+06	2.91933e+06	6.73704e+06	1.19646e+07	3368.72	3368.72	3368.72	3368.72	3368.72	Imidazopyrimidines	-	HMDB0060805	-	-	-	-
POS06592			thymidine 3&apos;-monophosphate	-7.82464	333.911	321.2			2.49922e+06	866104	1.49815e+06	2.68653e+06	3368.72	3368.72	3368.72	3368.72	3368.72	--	--	--	-	-	-	-
POS06594			Sedoheptulose 7-phosphate	2.60473	334.072	291.17			3368.72	3.05831e+06	317425	1.53151e+07	3368.72	3368.72	3368.72	3368.72	3368.72	Organic oxygen compounds	-	HMDB0062754	C05382	ko01100//Metabolic pathways;ko01110//Biosynthesis of secondary metabolites;ko01120//Microbial metabolism in diverse environments;ko01130//Biosynthesis of antibiotics;ko01230//Biosynthesis of amino acids;ko01200//Carbon metabolism;ko00030//Pentose phosphate pathway	Carbohydrate metabolism;Global and overview maps	Metabolism
POS06601			3-oxobrimonidine	6.82186	334.514	311.159			2.93711e+06	5.40628e+06	5.90849e+06	2.68839e+07	31169.1	3368.72	3368.72	3368.72	255578	Diazanaphthalenes	-	HMDB0061102	-	-	-	-
POS06636			Flupropate	-3.01356	337.759	147.047			6.35167e+06	7.93943e+06	1.80067e+07	9.76789e+06	3.7506e+06	3.55981e+06	4.19926e+06	3.9584e+06	3.30969e+06	--	--	--	-	-	-	-
POS06650			Aminoethoxyacetic acid	-3.37994	338.821	119.118			7.11413e+06	5.63552e+06	1.23892e+07	9.37204e+06	4.48316e+07	3.60057e+07	3.15505e+07	5.05392e+07	2.77223e+07	Carboxylic acids and derivatives	-	HMDB0060587	-	-	-	-
POS06651			Aminopyrrolnitrin	1.56399	339.107	228.098			5.38148e+06	3.56887e+06	1.4451e+07	1.34603e+07	260895	526423	1.10625e+06	551884	1.18989e+06	--	--	--	C21109	ko01130//Biosynthesis of antibiotics	Global and overview maps	Metabolism
POS06660			Endothal-disodium	2.36214	340.188	231.134			2.9202e+06	3.20404e+06	4.88583e+06	5.40423e+06	8.16157e+06	1.03749e+07	1.59468e+07	1.05161e+07	1.60443e+07	--	--	--	-	-	-	-
POS06692			Guabenz	9.01445	342.78	232.091			1.71446e+06	1.23883e+06	3.48382e+06	1.31821e+06	4.03495e+06	4.98825e+06	7.82477e+06	5.13435e+06	7.47731e+06	--	--	--	-	-	-	-
POS06700			Ascorbate	0.0817643	342.902	177.131			3.76759e+06	2.71286e+06	6.21356e+06	5.38561e+06	540446	700669	727478	590780	1.11126e+06	Dihydrofurans	50-81-7	HMDB0000044	C00072	ko01100//Metabolic pathways;ko01110//Biosynthesis of secondary metabolites;ko01120//Microbial metabolism in diverse environments;ko04977//Vitamin digestion and absorption;ko00480//Glutathione metabolism;ko00053//Ascorbate and aldarate metabolism;ko04066//HIF-1 signaling pathway	Carbohydrate metabolism;Digestive system;Global and overview maps;Metabolism of other amino acids;Signal transduction	Environmental Information Processing;Metabolism;Organismal Systems
POS06702			Chloranocryl	4.58916	342.965	231.099			2.22121e+06	2.24805e+06	3.09554e+06	3.46767e+06	236890	1.04361e+07	1.61059e+07	1.06094e+07	1.63875e+07	--	--	--	-	-	-	-
POS06706			2-Oxobutanoate	-8.75232	343.054	103.095			1.74021e+06	2.91598e+06	7.9824e+06	1.02903e+06	3.57386e+07	1.08848e+07	1.72766e+07	1.52286e+07	5.10462e+06	Keto acids and derivatives	600-18-0	HMDB0000005	C00109	ko01100//Metabolic pathways;ko01110//Biosynthesis of secondary metabolites;ko01130//Biosynthesis of antibiotics;ko01230//Biosynthesis of amino acids;ko00260//Glycine, serine and threonine metabolism;ko01210//2-Oxocarboxylic acid metabolism;ko00270//Cysteine and methionine metabolism;ko00290//Valine, leucine and isoleucine biosynthesis;ko00640//Propanoate metabolism;ko00660//C5-Branched dibasic ac…	Amino acid metabolism;Carbohydrate metabolism;Global and overview maps	Metabolism
POS06726			2-epi-5-epi-Valiolone 7-phosphate	4.64947	343.985	273.155			307575	1.29578e+06	4.23079e+06	3368.72	34223.9	3368.72	3368.72	3368.72	3368.72	--	--	--	C17692	ko01130//Biosynthesis of antibiotics	Global and overview maps	Metabolism
POS06745			3-(Phosphoacetylamido)-L-alanine	9.34826	344.883	243.133			1.06052e+07	7.5826e+06	1.16486e+07	2.14589e+07	421070	347369	922469	583235	1.91874e+06	--	--	--	-	-	-	-
POS06751			3,5-Dichloro-L-tyrosine	4.56135	345.101	251.087			2.65169e+06	2.15388e+06	4.74749e+06	6.05922e+06	1.16645e+06	1.05342e+06	258416	1.31051e+06	2.74405e+06	--	--	--	-	-	-	-
POS06775			Guanfacine	6.88847	346.576	247.102			941483	769349	313384	2.32005e+06	2.45741e+06	2.97096e+06	4.63894e+06	2.70723e+06	3.6319e+06	Benzene and substituted derivatives	29110-47-2	HMDB0015153	-	-	-	-
POS06789			L-3,4-Dihydroxybutan-2-one 4-phosphate	4.75756	347.29	185.093			8.75228e+06	1.56796e+07	1.35436e+07	2.56686e+07	2.97207e+06	4.07385e+06	4.72195e+06	2.64006e+06	3.60134e+06	--	--	--	C15556	ko01100//Metabolic pathways;ko01110//Biosynthesis of secondary metabolites;ko00740//Riboflavin metabolism	Global and overview maps;Metabolism of cofactors and vitamins	Metabolism
POS06799			Sanguisorbic acid dilactone	4.76008	347.543	471.306			494946	3368.72	426118	345792	36981	3368.72	3368.72	3368.72	3368.72	Tannins	-	HMDB0029274	-	-	-	-
POS06800			Nitrogen mustard	-0.4831	347.547	157.061			1.77935e+07	8.63009e+06	2.59015e+07	2.26313e+07	4.09717e+06	4.88003e+06	2.97195e+06	3.02805e+06	6.75903e+06	Organonitrogen compounds	51-75-2	HMDB0015025	-	-	-	-
POS06808			D-Fructose 6-phosphate	3.01776	348.17	261.144			4.30727e+06	672398	5.31067e+06	2.0333e+06	3368.72	3368.72	71111.1	33430.1	37996.1	Organooxygen compounds	643-13-0	HMDB0000124	C00085	ko01100//Metabolic pathways;ko01120//Microbial metabolism in diverse environments;ko01200//Carbon metabolism;ko05230//Central carbon metabolism in cancer;ko04922//Glucagon signaling pathway;ko04931//Insulin resistance;ko00052//Galactose metabolism;ko04152//AMPK signaling pathway;ko00500//Starch and sucrose metabolism	Cancers;Carbohydrate metabolism;Endocrine and metabolic diseases;Endocrine system;Global and overview maps;Signal transduction	Environmental Information Processing;Human Diseases;Metabolism;Organismal Systems
POS06830			(Acetyloxy)triphenylstannane	8.80982	349.003	413.101			4.04062e+06	976095	568261	4.23326e+06	3368.72	3368.72	3368.72	3368.72	3368.72	Benzenoids	900-95-8	HMDB0031789	-	-	-	-
POS06832			Chlorfenprop-methyl	-1.98319	349.105	234.098			2.13233e+06	1.43242e+06	4.34064e+06	6.06291e+06	275317	980768	933923	697089	308028	--	--	--	-	-	-	-
POS06858			Isoimide	8.10766	351.091	307.164			886932	4.13421e+06	817745	1.93042e+07	919901	2.3825e+06	1.22457e+06	1.07005e+06	589652	--	--	--	-	-	-	-
POS06860			Sodium salicylate	8.90706	351.142	161.111			6.1032e+06	973945	1.48919e+07	1.65645e+06	137514	380264	237193	42186	268301	Flavonoids	5689-38-3	HMDB0036411	-	-	-	-
POS06873			Aminoethoxyacetic acid	-3.76657	352.912	119.118			2.22042e+06	480379	2.65589e+06	4.80223e+06	1.39057e+07	9.40308e+06	1.2045e+07	1.44132e+07	1.10168e+07	Carboxylic acids and derivatives	-	HMDB0060587	-	-	-	-
POS06874			Azacozole	7.144	352.916	301.15			366038	386469	382612	942647	37293.8	3368.72	3368.72	3368.72	3368.72	--	--	--	-	-	-	-
POS06881			Methazole	-1.80828	354.701	262.068			879066	289197	118258	1.01581e+06	3368.72	3368.72	3368.72	3368.72	3368.72	--	--	--	-	-	-	-
POS06891			norcisapride	-1.06944	355.609	314.787			6.31361e+06	1.40918e+07	1.95174e+07	9.19931e+06	1.26019e+07	7.26767e+06	6.66939e+06	8.34492e+06	6.15708e+06	Benzene and substituted derivatives	-	HMDB0061018	-	-	-	-
POS06904			JSTX-3	-9.48986	356.483	566.707			685180	1.08165e+06	3.00099e+06	1.0988e+06	891816	1.19036e+06	932565	716376	939507	--	--	--	-	-	-	-
POS06933			Niguldipine	-3.51807	356.786	610.717			2.73947e+06	2.81025e+06	3.21383e+06	2.69469e+06	2.02144e+06	2.03689e+06	1.48668e+06	1.79812e+06	1.69825e+06	--	--	--	-	-	-	-
POS06959			Janthitrem C	1.80949	357.301	570.782			7.87415e+06	5.16713e+06	5.77014e+06	1.22097e+07	3.16349e+06	4.18158e+06	4.01131e+06	4.22475e+06	4.03713e+06	Naphthopyrans	73561-91-8	HMDB0040684	-	-	-	-
POS06963			Gentisyl-CoA	-4.99965	357.301	904.642			1.91715e+06	1.27659e+06	1.20845e+06	1.15988e+06	1.13951e+06	1.2239e+06	1.35061e+06	670669	906823	--	--	--	-	-	-	-
POS06965			Barbinine	-5.92585	357.301	667.761			3.49068e+06	2.00319e+06	1.36863e+06	4.91334e+06	1.17461e+06	1.58077e+06	1.5918e+06	1.57138e+06	1.62585e+06	--	--	--	-	-	-	-
POS07017			TG(18:0/24:0/o-18:0)	-1.83076	357.37	962.686			4.46827e+06	2.10447e+06	1.52829e+06	6.87948e+06	1.15429e+06	1.51086e+06	1.62572e+06	2.22635e+06	1.8908e+06	Glycerolipids	-	HMDB0044856	-	-	-	-
POS07019			Cobalt-sirohydrochlorin	-3.83337	357.371	920.753			2.80567e+06	1.09792e+06	676051	5.21234e+06	628272	1.33315e+06	1.05825e+06	1.5244e+06	1.31696e+06	--	--	--	C11538	ko01100//Metabolic pathways;ko00860//Porphyrin and chlorophyll metabolism	Global and overview maps;Metabolism of cofactors and vitamins	Metabolism
POS07022			7-Methyl-3-oxooctanoyl-CoA	6.00208	357.373	922.753			3.16707e+06	1.24867e+06	289833	4.69672e+06	491528	918953	981644	1.4366e+06	869173	--	--	--	-	-	-	-
POS07036			Vadium pentoxide	5.07951	359.141	182.888			2.46865e+06	3.65653e+06	1.59827e+06	6.05709e+06	4.88493e+06	4.09395e+06	4.91985e+06	4.57404e+06	4.96014e+06	--	--	--	-	-	-	-
POS07055			(+)-1,18-Nonacosanediol	-6.91526	360.026	441.79			358094	457071	77387.4	160622	370673	569508	507812	458012	450028	Fatty Acyls	151454-22-7	HMDB0041004	-	-	-	-
POS07071			2-Oxoclopidogrel	7.57138	360.818	338.831			367963	515283	624274	746623	783020	749639	533666	350480	308050	-	-	HMDB0013929	-	-	-	-
POS07109			D-Fructose 6-phosphate	3.00268	362.729	261.144			1.04965e+07	4.37857e+06	4.41604e+06	3.13547e+06	2.53838e+06	2.53084e+06	2.18025e+06	2.43627e+06	1.73248e+06	Organooxygen compounds	643-13-0	HMDB0000124	C00085	ko01100//Metabolic pathways;ko01120//Microbial metabolism in diverse environments;ko01200//Carbon metabolism;ko05230//Central carbon metabolism in cancer;ko04922//Glucagon signaling pathway;ko04931//Insulin resistance;ko00052//Galactose metabolism;ko04152//AMPK signaling pathway;ko00500//Starch and sucrose metabolism	Cancers;Carbohydrate metabolism;Endocrine and metabolic diseases;Endocrine system;Global and overview maps;Signal transduction	Environmental Information Processing;Human Diseases;Metabolism;Organismal Systems
POS07130			DCI	-3.47163	364.568	249.155			84372.1	3368.72	3368.72	3368.72	562851	322262	728142	1.17947e+06	1.21172e+06	--	--	--	-	-	-	-
POS07131			Methyl viologen	1.79032	364.568	258.167			312558	956341	760485	346697	1.37734e+06	1.01021e+06	1.62474e+06	1.5135e+06	1.36574e+06	Organoheterocyclic compounds	1910-42-5	HMDB0033121	-	-	-	-
POS07137			Gold	7.03032	365.377	197.975			181997	123407	3368.72	3368.72	778920	1.7748e+06	1.58992e+06	836202	1.3994e+06	Homogeneous transition metal compounds	7440-57-5	HMDB0004138	-	-	-	-
POS07138			Thioxanthine monophosphate	-6.36792	365.397	263.146			2.96044e+06	9.39884e+07	1.55683e+07	1.01809e+07	3.39918e+07	2.518e+07	2.63095e+07	3.49142e+07	5.24387e+07	Imidazopyrimidines	-	HMDB0060876	-	-	-	-
POS07139			Oxaloacetate	8.45629	365.4	133.08			1.89746e+07	2.13541e+08	1.17301e+08	5.80348e+07	1.00672e+08	7.97309e+07	8.56477e+07	8.53194e+07	1.01001e+08	Keto acids and derivatives	328-42-7	HMDB0000223	C00036	ko01100//Metabolic pathways;ko01110//Biosynthesis of secondary metabolites;ko01120//Microbial metabolism in diverse environments;ko01130//Biosynthesis of antibiotics;ko01230//Biosynthesis of amino acids;ko01200//Carbon metabolism;ko01210//2-Oxocarboxylic acid metabolism;ko05230//Central carbon metabolism in cancer;ko00630//Glyoxylate and dicarboxylate metabolism;ko00250//Alanine, aspartate and gl…	Amino acid metabolism;Cancers;Carbohydrate metabolism;Endocrine system;Excretory system;Global and overview maps	Human Diseases;Metabolism;Organismal Systems
POS07170			Methyl methylthio selenide	1.04938	368.127	142.097			2.47754e+06	1.30596e+06	5.08841e+06	2.47114e+06	213829	415092	395740	304326	165635	Thioselenides	41884-42-8	HMDB0030879	-	-	-	-
POS07188			Glyphosine	9.29354	369.905	264.089			2.2895e+06	4.80706e+06	1.20849e+07	2.85188e+06	3368.72	3368.72	3368.72	3368.72	3368.72	--	--	--	-	-	-	-
POS07190			para-Trifluoromethylphenol	-5.50676	369.925	163.116			2.28018e+07	1.38916e+08	5.32383e+07	9.05035e+07	2.25515e+08	2.60679e+08	2.67907e+08	2.27549e+08	2.40568e+08	Benzene and substituted derivatives	-	HMDB0014023	-	-	-	-
POS07195			dTMP	2.45057	369.947	323.217			858644	630006	897126	1.42675e+06	1.61934e+06	3.50515e+06	2.68242e+06	3.59276e+06	3.63734e+06	Pyrimidine nucleotides	365-07-1	HMDB0001227	C00364	ko01100//Metabolic pathways;ko00240//Pyrimidine metabolism	Global and overview maps;Nucleotide metabolism	Metabolism
POS07205			Ferimol	8.65615	370.804	332.206			359141	651671	3.70256e+06	1.37079e+06	3368.72	3368.72	3368.72	3368.72	3368.72	--	--	--	-	-	-	-
POS07207			Succinic anhydride	-7.32465	370.887	101.079			2.60792e+06	3.37295e+06	5.40499e+06	2.743e+06	7.03997e+06	6.55714e+06	8.38015e+06	8.45347e+06	7.84175e+06	Oxolanes	108-30-5	HMDB0032523	-	-	-	-
POS07241			S-(4-Bromophenyl)-mercaptopyruvate	-0.638095	375.227	276.126			1.57723e+06	1.76223e+06	6.80251e+06	1.54793e+06	76479.5	54231.2	3368.72	112404	236510	--	--	--	-	-	-	-
POS07243			2-C-Methyl-D-erythritol 2,4-cyclodiphosphate	7.23533	375.262	279.1			2.4099e+06	2.75619e+06	1.25973e+06	8.53908e+06	1.69682e+06	2.43121e+06	2.13637e+06	2.1194e+06	1.83666e+06	--	--	--	C11453	ko01100//Metabolic pathways;ko01110//Biosynthesis of secondary metabolites;ko01130//Biosynthesis of antibiotics;ko00900//Terpenoid backbone biosynthesis	Global and overview maps;Metabolism of terpenoids and polyketides	Metabolism
POS07252			Ascorbate	-0.768598	375.63	177.131			8.23945e+07	1.55076e+07	1.38188e+07	6.34578e+07	1.26655e+07	1.14237e+07	7.37882e+06	9.40422e+06	1.49428e+07	Dihydrofurans	50-81-7	HMDB0000044	C00072	ko01100//Metabolic pathways;ko01110//Biosynthesis of secondary metabolites;ko01120//Microbial metabolism in diverse environments;ko04977//Vitamin digestion and absorption;ko00480//Glutathione metabolism;ko00053//Ascorbate and aldarate metabolism;ko04066//HIF-1 signaling pathway	Carbohydrate metabolism;Digestive system;Global and overview maps;Metabolism of other amino acids;Signal transduction	Environmental Information Processing;Metabolism;Organismal Systems
POS07254			Lormetazepam	-3.49415	375.844	336.191			4.96453e+06	2.96067e+06	445380	1.05848e+07	3368.72	3368.72	3368.72	3368.72	3368.72	Benzodiazepines	848-75-9	HMDB0041919	-	-	-	-
POS07270			3&apos;,5&apos;-Cyclic CMP	5.62314	377.06	306.19			2.50579e+06	1.86734e+06	4.51611e+06	5.16528e+06	3368.72	3368.72	3368.72	3368.72	3368.72	--	--	--	-	-	-	-
POS07274			Benoxacor	9.06879	377.199	261.126			2.27564e+06	1.56372e+06	2.14758e+06	6.15618e+06	811190	546325	681579	411341	2.5533e+06	--	--	--	-	-	-	-
POS07277			Ellagic acid	-3.35765	377.339	303.199			6.62407e+06	3.11571e+06	1.15394e+06	2.93178e+06	3368.72	3368.72	3368.72	25685.7	3368.72	Tannins	113963-57-8	HMDB0041397	-	-	-	-
POS07284			2-Hydroxymucote semialdehyde	8.42649	377.871	143.118			6.03996e+06	4.15728e+06	1.11579e+07	1.17628e+07	4.18044e+06	6.04155e+06	7.62537e+06	9.54588e+06	1.18315e+07	--	--	--	-	-	-	-
POS07305			Se-Propenylselenocysteine Se-oxide	-1.35727	378.868	225.123			1.56302e+07	1.0273e+07	6.97925e+06	3.31874e+07	1.63008e+06	1.3003e+06	469285	2.45423e+06	2.80128e+06	--	--	--	-	-	-	-
POS07336			Acetyl citrate	-9.76603	380.167	233.149			3.92697e+06	2.59867e+06	8.01198e+06	2.77132e+06	26651.4	49090.1	3368.72	3368.72	87581.6	Carboxylic acids and derivatives	-	HMDB0059808	-	-	-	-
POS07337			Endothal-disodium	2.92058	380.296	231.134			5.93777e+06	1.09817e+06	2.42349e+07	2.4705e+06	69321.4	387520	189720	186181	257870	--	--	--	-	-	-	-
POS07350			4-Nitro-6-oxohepta-2,4-dienedioate	-6.56756	381.358	216.123			8.04259e+06	6.85748e+06	5.43227e+06	1.76461e+06	599137	324545	500539	62596.8	96248.6	--	--	--	-	-	-	-
POS07353			3-Sulfopyruvate	5.57117	381.418	169.134			1.2798e+07	1.12683e+07	1.77313e+07	2.14109e+07	1.89802e+07	1.71052e+07	1.26402e+07	2.07413e+07	1.0931e+07	Keto acids and derivatives	98022-26-5	HMDB0004045	C05528	ko01120//Microbial metabolism in diverse environments;ko00270//Cysteine and methionine metabolism	Amino acid metabolism;Global and overview maps	Metabolism
POS07355			N-Acetyl-L-glutamate 5-phosphate	8.02461	381.492	270.155			1.4755e+06	651854	3.66559e+06	2.58336e+06	93255.8	98105.2	267056	163073	153916	Carboxylic acids and derivatives	15383-57-0	HMDB0006456	C04133	ko01100//Metabolic pathways;ko01110//Biosynthesis of secondary metabolites;ko01130//Biosynthesis of antibiotics;ko01230//Biosynthesis of amino acids;ko01210//2-Oxocarboxylic acid metabolism;ko00220//Arginine biosynthesis	Amino acid metabolism;Global and overview maps	Metabolism
POS07361			Pyridoxal phosphate	-1.32132	381.906	248.149			1.73674e+07	1.25373e+07	4.4414e+06	2.45432e+07	467448	572042	676309	488425	645714	Pyridines and derivatives	54-47-7	HMDB0001491	C00018	ko01100//Metabolic pathways;ko04977//Vitamin digestion and absorption;ko00730//Thiamine metabolism;ko00750//Vitamin B6 metabolism	Digestive system;Global and overview maps;Metabolism of cofactors and vitamins	Metabolism;Organismal Systems
POS07396			1,4-Bis(chloromethoxymethyl)benzene	-7.34664	384.108	236.113			4.13232e+06	2.73153e+06	1.44155e+07	8.54825e+06	3.07536e+06	3.67945e+06	6.11396e+06	4.64234e+06	6.80212e+06	--	--	--	-	-	-	-
POS07410			1-Deoxy-D-altro-heptulose 7-phosphate	3.4545	385.132	275.171			496206	788660	2.11018e+06	3368.72	3368.72	64394.5	3368.72	3368.72	3368.72	--	--	--	-	-	-	-
POS07414			Quinoxyfen	6.11286	385.492	309.144			1.91888e+07	1.58278e+06	1.16576e+07	4.77625e+06	84042.8	3368.72	3368.72	3368.72	81700.3	--	--	--	-	-	-	-
POS07427			(1S,3R)-3-(2,2-Dichloroethenyl)-2,2-dimethylcyclopropanecarboxylate	-7.31253	386.124	210.076			1.58813e+08	9.80525e+07	3.83703e+07	2.94695e+08	1.18108e+06	1.25778e+06	2.87681e+06	2.16298e+06	1.38924e+06	--	--	--	-	-	-	-
POS07438			3,5-Dinitroguaiacol	-4.38265	386.841	215.139			1.67964e+07	9.83511e+06	3.98428e+06	2.5199e+07	3.23171e+06	547817	1.81955e+06	829206	819195	--	--	--	-	-	-	-
POS07537			erythro-6,8-Pentatriacontanediol	-7.74119	391.779	525.948			3368.72	1.12872e+06	3368.72	3368.72	2.02183e+06	1.53338e+06	1.58129e+06	1.70279e+06	896024	Fatty Acyls	155800-92-3	HMDB0041074	-	-	-	-
POS07538			DG(16:0e/18:0/0:0)	2.38597	391.779	583.99			3368.72	732975	3368.72	3368.72	2.15601e+06	1.92369e+06	2.05394e+06	2.14726e+06	902297	Glycerolipids	-	HMDB0011146	-	-	-	-
POS07557			PE-NMe(14:0/18:2(9Z,12Z))	0.208643	391.985	702.974			525152	2.82379e+06	8.33734e+06	443543	3.45015e+06	2.95451e+06	5.41087e+06	4.18904e+06	1.52106e+06	Glycerophospholipids	-	HMDB0112979	-	-	-	-
POS07565			CE(14:0)	-4.43964	392	598.014			3368.72	863701	1.71572e+06	3368.72	886031	732207	1.23738e+06	1.30949e+06	448607	Steroids and steroid derivatives	1989-52-2	HMDB0006725	-	-	-	-
POS07567			PE-NMe2(18:4(6Z,9Z,12Z,15Z)/18:4(6Z,9Z,12Z,15Z))	3.53295	392	761.016			3368.72	650317	2.27545e+06	3368.72	890917	829279	1.95056e+06	1.72146e+06	310721	Glycerophospholipids	-	HMDB0114163	-	-	-	-
POS07580			Erioglaucine A	-5.80494	392.077	750.896			328104	1.38927e+06	3.87068e+06	283800	989477	979524	1.83554e+06	921260	653779	Benzene and substituted derivatives	-	HMDB0036785	-	-	-	-
POS07588			4-Bromo-3,5-cyclohexadiene-1,2-dione	2.73478	392.146	187.999			1.13024e+07	2.36944e+07	4.35699e+07	1.3975e+07	2.31681e+07	2.13997e+07	2.66729e+07	2.36543e+07	1.50316e+07	Organooxygen compounds	-	HMDB0062395	C14846	ko00980//Metabolism of xenobiotics by cytochrome P450	Xenobiotics biodegradation and metabolism	Metabolism
POS07591			Cephalomannine	-9.39467	392.146	832.9			139693	826725	2.98512e+06	120032	889356	687098	1.31241e+06	765413	315045	--	--	--	-	-	-	-
POS07622			20-O-Methyl-19-chloroproansamitocin	2.14535	392.208	493.013			2.68754e+06	1.60611e+06	2.78129e+06	485758	632244	635358	400010	2.05197e+06	1.44453e+06	--	--	--	C20135	ko01130//Biosynthesis of antibiotics	Global and overview maps	Metabolism
POS07650			Tetrabromobisphenol A	5.54585	392.457	544.881			574052	1.41996e+06	2.8238e+06	1.12041e+06	844125	955886	1.03999e+06	562257	407645	--	--	--	C13620	ko01120//Microbial metabolism in diverse environments	Global and overview maps	Metabolism
POS07666			3,5-Dibromo-4-hydroxybenzoate	-8.84081	393.431	296.918			711705	382632	1.68454e+06	1.04728e+06	762915	863899	1.07457e+06	348979	595608	--	--	--	C03925	ko01120//Microbial metabolism in diverse environments	Global and overview maps	Metabolism
POS07672			Clopyralid	8.07985	393.928	193.008			948746	3.51897e+06	593415	1.45211e+06	479868	692562	800134	519222	391899	--	--	--	-	-	-	-
POS07737			3,4,5-trihydroxy-6-(6-hydroxy-2H-1,3-benzodioxole-5-carbonyloxy)oxane-2-carboxylic acid	5.96422	399.287	359.264			428117	3368.72	591029	3368.72	652388	1.18524e+06	884315	460428	1.01123e+06	Tannins	-	HMDB0129403	-	-	-	-
POS07750			3-Iodothyronamine	-7.73073	400.226	356.175			1.07994e+06	653186	3368.72	3.59372e+06	3368.72	3368.72	24596	15127.7	3368.72	Benzene and substituted derivatives	-	HMDB0060524	-	-	-	-
POS07759			Lead arsete	-9.27426	401.539	348.131			782713	3368.72	2.0164e+06	143929	17101.6	37549.4	75254	20770.6	96222.2	--	--	--	-	-	-	-
POS07760			PE(22:0/P-18:1(11Z))	2.93518	401.665	787.166			191866	102613	3368.72	276029	1.03379e+06	2.10522e+06	1.94156e+06	1.29972e+06	1.09218e+06	Glycerophospholipids	-	HMDB0009512	C00350	ko01100//Metabolic pathways;ko01110//Biosynthesis of secondary metabolites;ko00564//Glycerophospholipid metabolism;ko04723//Retrograde endocannabinoid signaling;ko00563//Glycosylphosphatidylinositol(GPI)-anchor biosynthesis;ko04140//Autophagy - animal;ko05130//Pathogenic Escherichia coli infection	Global and overview maps;Glycan biosynthesis and metabolism;Infectious diseases;Lipid metabolism;Nervous system;Transport and catabolism	Cellular Processes;Human Diseases;Metabolism;Organismal Systems
POS07762			Dichlormid	-2.20047	402.077	209.092			1.07639e+06	120910	8.51375e+06	1.24359e+06	3368.72	3368.72	3368.72	38592.8	3368.72	--	--	--	-	-	-	-
POS07766			N-Formimino-L-aspartate	6.52426	402.584	161.136			6.04664e+08	3.35699e+08	7.31579e+08	6.27024e+08	1.53405e+06	2.74474e+06	1.7259e+06	1.45983e+06	340660	--	--	--	C03409	ko00340//Histidine metabolism	Amino acid metabolism	Metabolism
POS07768			TG(16:0/15:0/16:0)	-5.24186	402.639	794.297			3368.72	3368.72	3368.72	3368.72	4.8921e+06	3.08564e+06	741959	1.80684e+06	1.95874e+06	Glycerolipids	-	HMDB0043857	-	-	-	-
POS07816			5-Carboxy-2-oxohept-3-enedioate	9.59593	404.65	217.154			1.13351e+07	7.27948e+06	4.568e+07	1.29717e+07	3368.72	3368.72	3368.72	26805.4	3368.72	--	--	--	C04052	ko01120//Microbial metabolism in diverse environments;ko01220//Degradation of aromatic compounds;ko00350//Tyrosine metabolism	Amino acid metabolism;Global and overview maps	Metabolism
POS07832			dUDP	-7.23181	405.375	389.166			607452	450919	3368.72	2.01979e+06	3368.72	3368.72	3368.72	3368.72	3368.72	Pyrimidine nucleotides	4208-67-7	HMDB0001000	C01346	ko01100//Metabolic pathways;ko00240//Pyrimidine metabolism	Global and overview maps;Nucleotide metabolism	Metabolism
POS07864			Propane-1,2-diol 1-phosphate	-9.53593	407.178	157.08			1.15791e+07	1.0586e+07	1.23375e+07	1.01365e+07	5.19384e+07	5.15508e+07	6.2807e+07	5.1613e+07	5.62542e+07	--	--	--	-	-	-	-
POS07867			Nitrogen mustard	-0.532094	407.341	157.061			9.05542e+06	8.53961e+06	9.46912e+06	9.30477e+06	3.89602e+07	4.43286e+07	4.99029e+07	2.60417e+07	5.26816e+07	Organonitrogen compounds	51-75-2	HMDB0015025	-	-	-	-
POS07885			3,5-Dichloro-4-hydroxy-2-methoxy-6-methylbenzoic acid	8.9478	408.685	252.073			1.17745e+07	4.01101e+06	3.13594e+06	9.74266e+06	4.09122e+06	6.30914e+06	2.60183e+06	5.52242e+06	1.40406e+07	Benzene and substituted derivatives	4101-80-8	HMDB0033822	-	-	-	-
POS07902			2-Hydroxymucote semialdehyde	8.19306	409.249	143.118			3.85135e+07	1.28084e+07	2.79878e+07	6.46765e+06	1.40879e+06	1.53673e+06	1.56266e+06	1.30352e+06	1.43031e+06	--	--	--	-	-	-	-
POS07942			2-Furoate	-3.1239	411.913	113.09			1.25756e+07	5.88399e+06	7.36895e+06	4.36461e+06	7.17722e+06	1.15886e+07	1.15432e+07	1.41529e+07	4.77284e+07	Furans	88-14-2	HMDB0000617	C01546	ko01120//Microbial metabolism in diverse environments	Global and overview maps	Metabolism
POS07944			Selenohomocystine	7.85555	411.942	363.154			424235	3.99062e+06	149939	1.28823e+07	3368.72	3368.72	3368.72	3368.72	3368.72	--	--	--	-	-	-	-
POS07964			D-Glucono-1,5-lactone 6-phosphate	4.05576	413.053	259.128			4.98846e+06	6.72437e+06	7.69177e+06	6.27462e+06	2.53061e+07	1.22026e+07	6.5069e+06	9.6321e+06	1.0265e+07	Organooxygen compounds	2641-81-8	HMDB0001127	C01236	ko01100//Metabolic pathways;ko01110//Biosynthesis of secondary metabolites;ko01120//Microbial metabolism in diverse environments;ko01130//Biosynthesis of antibiotics;ko01200//Carbon metabolism;ko00030//Pentose phosphate pathway	Carbohydrate metabolism;Global and overview maps	Metabolism
POS07969			2,3-diketogulonate	-1.40977	413.596	192.123			1.20719e+07	7.56955e+06	4.105e+07	1.41305e+07	1.53233e+06	1.31618e+06	868575	1.33806e+06	989242	Organooxygen compounds	-	HMDB0062803	-	-	-	-
POS07972			Bisphenol A bis(chloroformate)	-8.31149	413.729	354.201			6.59082e+06	2.17781e+06	2.15556e+06	1.35911e+07	3368.72	3368.72	3368.72	3368.72	3368.72	--	--	--	-	-	-	-
POS07977			Endothal-disodium	2.86933	414.47	231.134			8.62542e+06	1.06653e+07	5.44229e+06	1.33529e+07	509496	388402	468365	303198	438895	--	--	--	-	-	-	-
POS07984			Cyanotriphenylborate	3.88882	414.82	292.138			7.28548e+06	2.80931e+06	6.16883e+06	6.72815e+06	515590	739035	1.38156e+06	502177	410347	--	--	--	-	-	-	-
POS07987			MC-5127	0.858825	415.052	357.165			1.70978e+06	5.16674e+06	3368.72	1.32279e+07	98481.1	136093	173534	3368.72	55688.2	--	--	--	-	-	-	-
POS07990			N-Glycolyl-D-mannosamine 6-phosphate	5.67949	415.183	318.196			303563	1.11556e+06	682907	5.76379e+06	1.01801e+06	2.37645e+06	1.19762e+06	1.1094e+06	1.49017e+06	--	--	--	-	-	-	-
POS07997			Tolclofos-methyl	0.987621	415.526	302.134			2.25752e+06	2.56605e+06	3.30617e+06	4.87192e+06	457809	434837	538007	421488	150430	--	--	--	-	-	-	-
POS08001			4,6-Dichloro-3-methylcatechol	-9.74712	415.966	194.033			3368.72	87446.9	3368.72	3368.72	1.88984e+06	2.05197e+06	833906	1.54942e+06	1.62551e+06	--	--	--	C18302	ko01120//Microbial metabolism in diverse environments;ko01220//Degradation of aromatic compounds	Global and overview maps	Metabolism
POS08012			3-Iodothyronamine	6.46211	417.178	356.18			1.43844e+07	4.68948e+06	3.54631e+06	2.46811e+07	3368.72	3368.72	3368.72	25561.4	22652.1	Benzene and substituted derivatives	-	HMDB0060524	-	-	-	-
POS08013			4-[2,2-Dichloro-1-(4-methoxyphenyl)ethenyl]phenol	1.5382	417.263	296.168			3.31567e+07	1.7435e+07	553150	7.20867e+07	48157	3368.72	3368.72	3368.72	3368.72	--	--	--	-	-	-	-
POS08017			m-Benzenesulfonium diazonium chloride	6.08193	417.674	221.642			3368.72	3368.72	3368.72	3368.72	564027	922298	632642	1.24285e+06	196714	--	--	--	-	-	-	-
POS08018			Goyaglycoside c	8.18145	417.674	663.906			3368.72	3368.72	3368.72	3368.72	247646	447460	170635	105456	187121	Steroids and steroid derivatives	333332-49-3	HMDB0038349	-	-	-	-
POS08040			Quinoxyfen	6.39226	419.127	309.144			1.34344e+06	2.06392e+06	568796	7.68886e+06	701476	464506	524795	649294	1.16837e+06	--	--	--	-	-	-	-
POS08047			3,5-Dinitroguaiacol	-4.42606	419.3	215.139			1.84957e+07	7.92863e+06	5.8091e+06	1.88491e+07	513486	254515	705325	642971	517307	--	--	--	-	-	-	-
POS08048			Zinc phosphide	8.5382	419.32	259.184			1.99269e+07	5.94715e+06	3.0973e+06	2.06306e+07	3368.72	3368.72	3368.72	3368.72	3368.72	--	--	--	-	-	-	-
POS08053			Purine mononucleotide	-3.6368	419.492	333.213			1.36672e+06	804067	1.55647e+06	1.85278e+06	191868	255614	326863	217675	498390	--	--	--	-	-	-	-
POS08065			3-oxobrimonidine	6.94062	421.195	311.159			1.80487e+07	1.85312e+07	1.81335e+06	1.24287e+08	173667	137926	1.81029e+06	139604	550617	Diazanaphthalenes	-	HMDB0061102	-	-	-	-
POS08078			Apraclonidine	0.565039	422.174	246.116			1.46212e+06	1.25015e+06	3.09667e+06	3.40003e+06	1.56485e+06	2.54222e+06	2.02852e+06	1.8694e+06	2.39488e+06	Benzene and substituted derivatives	66711-21-5	HMDB0015099	-	-	-	-
POS08099			3-(Phosphoacetylamido)-L-alanine	9.97135	423.516	243.133			1.07113e+07	1.05919e+07	1.03733e+07	1.70293e+07	1.19499e+06	1.08371e+06	1.07617e+06	1.20885e+06	1.37854e+06	--	--	--	-	-	-	-
POS08103			D-Fructose 6-phosphate	3.25718	423.607	261.144			1.63213e+07	1.00606e+07	2.61778e+07	6.78889e+07	1.0914e+07	1.99324e+07	3.2452e+07	1.87652e+07	1.48302e+07	Organooxygen compounds	643-13-0	HMDB0000124	C00085	ko01100//Metabolic pathways;ko01120//Microbial metabolism in diverse environments;ko01200//Carbon metabolism;ko05230//Central carbon metabolism in cancer;ko04922//Glucagon signaling pathway;ko04931//Insulin resistance;ko00052//Galactose metabolism;ko04152//AMPK signaling pathway;ko00500//Starch and sucrose metabolism	Cancers;Carbohydrate metabolism;Endocrine and metabolic diseases;Endocrine system;Global and overview maps;Signal transduction	Environmental Information Processing;Human Diseases;Metabolism;Organismal Systems
POS08104			Thioguanosine 5&apos;-diphosphate	4.06196	423.66	460.275			3368.72	3368.72	239453	79966.3	23695.7	159307	174801	49241.4	25396.5	--	--	--	-	-	-	-
POS08110			Bis(glycerophospho)-glycerol	-9.71106	424.101	401.214			138570	858108	236163	3.74998e+06	980802	1.22088e+06	1.42317e+06	778723	845564	--	--	--	-	-	-	-
POS08120			Bis(2-chloro-1-methylethyl)ether	-3.38021	424.493	172.072			3.49301e+06	2.94776e+06	5.05132e+06	5.41961e+06	6.71748e+06	4.72802e+06	8.70218e+06	6.44653e+06	6.47135e+06	--	--	--	-	-	-	-
POS08124			UK-47265	-4.15626	424.728	340.186			1.57548e+07	8.45599e+06	3.88427e+06	3.97018e+07	293253	616281	798260	294864	272815	--	--	--	-	-	-	-
POS08126			p-Chloromercuribenzoate	-9.67844	424.81	358.16			7.44685e+07	5.15288e+06	1.25674e+07	2.13048e+07	24456.1	97699.9	667304	162477	201893	--	--	--	-	-	-	-
POS08129			L-3,4-Dihydroxybutan-2-one 4-phosphate	1.82695	424.96	185.092			3.84181e+06	3.40738e+06	5.33277e+06	5.56733e+06	2.2875e+06	2.14909e+06	2.35293e+06	2.27382e+06	2.22158e+06	--	--	--	C15556	ko01100//Metabolic pathways;ko01110//Biosynthesis of secondary metabolites;ko00740//Riboflavin metabolism	Global and overview maps;Metabolism of cofactors and vitamins	Metabolism
POS08136			Urate D-ribonucleotide	0.333238	425.242	381.212			363315	1.67199e+06	987646	7.18027e+06	237727	464813	400851	349050	916393	--	--	--	-	-	-	-
POS08140			Tienilic acid	6.34768	425.572	332.181			7.93632e+06	548067	1.91867e+06	1.81121e+06	230182	493521	394560	391439	422340	--	--	--	-	-	-	-
POS08141			4-Nitro-6-oxohepta-2,4-dienedioate	-7.10793	425.786	216.123			5.1939e+06	3.63703e+06	954889	1.24701e+07	1.6613e+06	1.26992e+06	935998	735568	1.14326e+06	--	--	--	-	-	-	-
POS08150			Azacozole	7.1159	426.161	301.15			1.74297e+06	1.04118e+06	1.10082e+06	3.89289e+06	120446	76375.7	217893	71292.3	169921	--	--	--	-	-	-	-
POS08154			Pyridoxine phosphate	-1.26335	426.278	250.165			7.73126e+07	4.36228e+07	701599	1.18534e+08	91588.5	59583.3	183628	119761	114570	Pyridines and derivatives	447-05-2	HMDB0001319	C00627	ko01100//Metabolic pathways;ko00750//Vitamin B6 metabolism	Global and overview maps;Metabolism of cofactors and vitamins	Metabolism
POS08176			TG(22:5(4Z,7Z,10Z,13Z,16Z)/o-18:0/22:5(4Z,7Z,10Z,13Z,16Z))	-2.40258	427.385	970.555			3368.72	3368.72	3368.72	3368.72	395038	599500	431742	207847	364534	Glycerolipids	-	HMDB0055141	-	-	-	-
POS08183			Fenpiclonil	-0.482705	428.116	238.092			586076	224220	1.25037e+06	1.89808e+06	458676	561110	309366	193071	577920	--	--	--	-	-	-	-
POS08192			Se-Propenylselenocysteine Se-oxide	-1.70072	428.618	225.123			2.47499e+07	2.27081e+07	7.45807e+06	6.60724e+07	1.26996e+06	1.09941e+06	103470	1.82981e+06	2.19594e+06	--	--	--	-	-	-	-
POS08205			(1S,3R)-3-(2,2-Dichloroethenyl)-2,2-dimethylcyclopropanecarboxylate	-5.77259	430.32	210.076			2.36662e+06	6.72476e+06	2.50988e+06	6.01e+06	3368.72	99276.7	158568	84986.5	134233	--	--	--	-	-	-	-
POS08217			Chlorfenprop-methyl	-6.61039	430.897	234.097			7.86182e+06	2.88109e+06	1.83376e+06	1.35527e+07	2.40574e+06	2.87598e+06	4.3871e+06	2.36088e+06	1.1083e+06	--	--	--	-	-	-	-
POS08235			Nitrogen mustard	-0.243913	431.688	157.061			1.4847e+06	2.62496e+06	2.3006e+06	4.37451e+06	8.84723e+06	6.44511e+06	7.92905e+06	7.01941e+06	8.82192e+06	Organonitrogen compounds	51-75-2	HMDB0015025	-	-	-	-
POS08285			3-Iodo-L-tyrosine	-5.79019	432.762	308.091			3.22981e+06	3.95461e+06	858582	9.36407e+06	2.43935e+07	7.69477e+06	8.47432e+06	8.61853e+06	4.07602e+07	Carboxylic acids and derivatives	70-78-0	HMDB0000021	C02515	ko01100//Metabolic pathways;ko00350//Tyrosine metabolism;ko04918//Thyroid hormone synthesis	Amino acid metabolism;Endocrine system;Global and overview maps	Metabolism;Organismal Systems
POS08300			Erythromycin B	-5.47368	433.817	718.931			3368.72	126243	3368.72	3368.72	2.29376e+06	3.56877e+06	3.05013e+06	2.43017e+06	3.04074e+06	--	--	--	C06653	ko01130//Biosynthesis of antibiotics	Global and overview maps	Metabolism
POS08326			dATP	5.9089	435.955	492.192			387656	58445	337519	486751	3368.72	29063.3	476058	18443.5	890728	Purine nucleotides	1927-31-7	HMDB0001532	C00131	ko01100//Metabolic pathways;ko00230//Purine metabolism	Global and overview maps;Nucleotide metabolism	Metabolism
POS08342			Phosphotyrosine	-0.68686	436.738	262.175			3368.72	6.04527e+06	3.66151e+06	3368.72	2.49405e+06	6.11734e+06	3.60248e+06	4.55435e+06	4.70831e+06	Carboxylic acids and derivatives	-	HMDB0006049	-	-	-	-
POS08352			L-Glutamyl 5-phosphate	1.35023	437.604	228.117			321821	3368.72	1.76249e+06	1.89771e+06	5.65173e+06	1.342e+07	5.62321e+06	8.14126e+06	5.00794e+06	Carboxylic acids and derivatives	13254-53-0	HMDB0001228	C03287	ko01100//Metabolic pathways;ko01110//Biosynthesis of secondary metabolites;ko01130//Biosynthesis of antibiotics;ko01230//Biosynthesis of amino acids;ko00330//Arginine and proline metabolism	Amino acid metabolism;Global and overview maps	Metabolism
POS08355			Erythrityl Tetranitrate	2.81458	437.767	303.118			1.15228e+06	977367	543184	2.43394e+06	212790	152036	276851	233281	93865.1	Organic oxoanionic compounds	7297-25-8	HMDB0015551	-	-	-	-
POS08368			Procymidone	-4.9186	438.751	285.144			6.26055e+06	3.1375e+06	3.7334e+06	1.55166e+07	471172	318315	588169	293061	475297	--	--	--	-	-	-	-
POS08388			Hydroxytriphenylstannane	-5.51768	439.856	371.055			3368.72	3368.72	3368.72	3368.72	218527	563988	551989	331035	257762	--	--	--	-	-	-	-
POS08396			Licoricesaponin C2	-9.7226	440.264	807.932			3368.72	3368.72	3368.72	3368.72	291927	683549	811986	207277	106814	Prenol lipids	118525-49-8	HMDB0038759	-	-	-	-
POS08411			2-epi-5-epi-Valiolone 7-phosphate	5.12246	441.192	273.155			158318	110979	842130	279069	3368.72	18985.8	3368.72	3368.72	3368.72	--	--	--	C17692	ko01130//Biosynthesis of antibiotics	Global and overview maps	Metabolism
POS08431			Bromofos	-0.424111	442.178	367.003			3368.72	3368.72	3368.72	3368.72	551899	256881	40881.5	367314	2.12699e+06	--	--	--	-	-	-	-
POS08441			D-Fructose 6-phosphate	2.96726	442.861	261.144			9.59416e+06	2.89472e+06	7.87065e+06	2.2465e+08	44510.6	95312.5	1.1431e+06	56637	467599	Organooxygen compounds	643-13-0	HMDB0000124	C00085	ko01100//Metabolic pathways;ko01120//Microbial metabolism in diverse environments;ko01200//Carbon metabolism;ko05230//Central carbon metabolism in cancer;ko04922//Glucagon signaling pathway;ko04931//Insulin resistance;ko00052//Galactose metabolism;ko04152//AMPK signaling pathway;ko00500//Starch and sucrose metabolism	Cancers;Carbohydrate metabolism;Endocrine and metabolic diseases;Endocrine system;Global and overview maps;Signal transduction	Environmental Information Processing;Human Diseases;Metabolism;Organismal Systems
POS08445			ADP	4.80069	443.001	428.21			125107	262087	64553.8	1.91357e+06	3368.72	28110	3368.72	26205.4	18278.3	Purine nucleotides	58-64-0	HMDB0001341	C00008	ko01100//Metabolic pathways;ko01110//Biosynthesis of secondary metabolites;ko01130//Biosynthesis of antibiotics;ko00230//Purine metabolism;ko04080//Neuroactive ligand-receptor interaction;ko04742//Taste transduction;ko05012//Parkinson disease;ko04152//AMPK signaling pathway;ko00190//Oxidative phosphorylation;ko04924//Renin secretion;ko04611//Platelet activation;ko04068//FoxO signaling pathway;ko0…	Endocrine system;Energy metabolism;Global and overview maps;Immune system;Neurodegenerative diseases;Nucleotide metabolism;Sensory system;Signal transduction;Signaling molecules and interaction;Transport and catabolism	Cellular Processes;Environmental Information Processing;Human Diseases;Metabolism;Organismal Systems
POS08480			Chlorfenprop-methyl	-7.08121	445.266	234.097			2.7161e+06	908670	2.21036e+06	5.67923e+06	5.96117e+06	9.5863e+06	1.31929e+07	5.32566e+06	2.77681e+06	--	--	--	-	-	-	-
POS08500			PS(14:0/14:0)	-6.72741	446.633	680.876			3368.72	3368.72	3368.72	3368.72	552276	505108	375310	245605	499924	Glycerophospholipids	-	HMDB0012330	-	-	-	-
POS08526			Phosphophosphite	-7.78761	447.878	276.138			1.10343e+06	589863	298450	2.39513e+06	3368.72	3368.72	3368.72	3368.72	3368.72	--	--	--	-	-	-	-
POS08544			Deoxyribose triphosphate	8.83973	450.369	375.081			29651.7	3368.72	49342	1.45818e+06	416527	1.15865e+06	309318	1.09852e+06	1.03325e+06	--	--	--	-	-	-	-
POS08550			1-Phosphatidyl-D-myo-inositol	4.15308	450.845	391.243			248278	387144	437687	1.79453e+06	3368.72	27365.2	32196.7	3368.72	66837.9	Glycerophospholipids	-	HMDB0006953	C01194	ko01100//Metabolic pathways;ko00564//Glycerophospholipid metabolism;ko00563//Glycosylphosphatidylinositol(GPI)-anchor biosynthesis;ko04140//Autophagy - animal;ko00562//Inositol phosphate metabolism;ko04070//Phosphatidylinositol signaling system;ko05152//Tuberculosis	Carbohydrate metabolism;Global and overview maps;Glycan biosynthesis and metabolism;Infectious diseases;Lipid metabolism;Signal transduction;Transport and catabolism	Cellular Processes;Environmental Information Processing;Human Diseases;Metabolism
POS08551			Methyclothiazide	8.21722	450.963	361.248			2.35158e+06	874997	5.66236e+06	2.54205e+06	420656	682621	530053	296580	445201	Thiadiazines	135-07-9	HMDB0014377	-	-	-	-
POS08553			Isocil	1.8394	451.115	248.097			2.20566e+06	710645	643815	986940	1.79372e+07	1.79188e+07	2.79911e+07	1.4952e+07	1.38149e+07	--	--	--	-	-	-	-
POS08563			DG(13:0/0:0/a-25:0)	2.58528	451.675	654.095			3368.72	3368.72	3368.72	3368.72	65448.3	267048	43714.3	45527	287235	Glycerolipids	-	HMDB0093316	-	-	-	-
POS08570			MG(0:0/a-25:0/0:0)[rac]	-7.83593	452.06	457.756			3368.72	84679.3	3368.72	3368.72	851271	1.67538e+06	1.20259e+06	611129	627820	Glycerolipids	-	HMDB0072847	-	-	-	-
POS08583			TG(14:0/20:2n6/o-18:0)	-4.71094	453.069	846.435			3368.72	3368.72	3368.72	3368.72	557953	529640	673365	461869	245578	Glycerolipids	-	HMDB0042600	-	-	-	-
POS08611			Endothal-disodium	3.06643	455.465	231.134			658109	368376	2.99861e+06	3.27541e+06	818002	441511	691897	392620	288630	--	--	--	-	-	-	-
POS08637			Histamine Phosphate	6.31499	457.312	308.145			200364	238458	3368.72	788878	2.11554e+06	1.72756e+06	2.15739e+06	1.8811e+06	2.28113e+06	--	--	--	-	-	-	-
POS08650			2&apos;-Phospho-cyclic ADP-ribose	4.71269	459.041	622.291			3368.72	3368.72	3368.72	3368.72	3368.72	3368.72	3368.72	3368.72	3368.72	--	--	--	-	-	-	-
POS08699			N-(3,4-Dichlorophenyl)-malomate	4.83736	462.6	249.071			451886	198720	649412	552125	365891	603136	564869	380229	416073	--	--	--	-	-	-	-
POS08712			3&apos;,5&apos;-Cyclic IMP	-2.84566	463.335	331.197			1.71382e+06	2.01155e+06	2.16665e+06	3.19135e+06	478846	960104	1.02148e+06	748700	1.59395e+06	--	--	--	-	-	-	-
POS08716			rcobarbital	2.4389	463.388	304.16			802795	1.01847e+06	1.77661e+06	883393	268433	943188	445733	513017	921225	--	--	--	-	-	-	-
POS08721			Boscalid	-4.57146	463.853	344.212			272014	531691	330875	215659	297127	941243	865418	486454	1.00986e+06	--	--	--	-	-	-	-
POS08764			Phosacetim	3.06786	467.022	376.218			76334.8	451032	652275	729434	54245.6	80813.9	22108.9	35648.2	3368.72	--	--	--	-	-	-	-
POS08766			4-(N-Maleimido)benzyltrimethylammonium iodide	-5.21839	467.051	373.207			154393	246472	402621	2.00202e+06	40689.3	217663	66806.5	55827.7	81402.6	--	--	--	-	-	-	-
POS08776			4-Ketomyxol	-8.91623	467.809	599.856			744440	254806	3.32805e+06	382617	3368.72	3368.72	3368.72	3368.72	3368.72	--	--	--	-	-	-	-
POS08777			Bisphenol A bis(chloroformate)	-6.83508	467.841	354.202			4.43123e+06	522603	748221	1.82432e+06	3368.72	3368.72	19172.5	3368.72	16524.2	--	--	--	-	-	-	-
POS08790			DG(22:0/0:0/a-25:0)	-0.615115	468.201	780.336			3368.72	3368.72	3368.72	3368.72	3368.72	3368.72	3368.72	3368.72	3368.72	Glycerolipids	-	HMDB0094521	-	-	-	-
POS08800			Methylphosphote	-9.79453	468.876	97.0287			3368.72	3368.72	3368.72	3368.72	3368.72	416580	3368.72	3368.72	7.24709e+06	--	--	--	-	-	-	-
POS08814			3&apos;,5&apos;-Diiodo-L-thyronine-beta-D-glucuronoside	4.64558	469.087	702.212			3368.72	19849.9	3368.72	3368.72	3368.72	3368.72	3368.72	3368.72	3368.72	--	--	--	-	-	-	-
POS08817			Ellagic acid	6.0427	469.159	303.202			1.00506e+06	421514	2.5821e+06	818534	172552	220763	222253	99179.5	250053	Tannins	113963-57-8	HMDB0041397	-	-	-	-
POS08830			2-Iodo-6-methoxyphenol	-4.67943	469.777	251.04			3368.72	7.87897e+06	3368.72	3368.72	576301	1.36215e+06	605972	647194	611739	--	--	--	-	-	-	-
POS08836			Chlorfensulphide	3.82536	469.945	353.075			128413	89410.5	60379.1	524907	3368.72	14497.6	3368.72	3368.72	3368.72	--	--	--	-	-	-	-
POS08850			Roflumilast N-oxide	-5.40502	471.117	420.212			1.18244e+06	51805.9	27114.6	1.03949e+06	215643	143208	128970	36821.4	30534.1	Benzene and substituted derivatives	-	HMDB0060590	-	-	-	-
POS08853			DG(15:0/20:0/0:0)	-4.23818	471.494	611.996			3368.72	307233	3368.72	3368.72	1.14916e+06	2.07034e+06	1.62259e+06	1.28248e+06	1.23425e+06	Glycerolipids	-	HMDB0007078	-	-	-	-
POS08856			Canbisin C	1.51669	471.651	611.661			3368.72	387381	3368.72	3368.72	1.19716e+06	2.38364e+06	1.78344e+06	1.18056e+06	1.30439e+06	--	--	--	-	-	-	-
POS08863			Isorenieratene	1.37266	473.602	529.817			3368.72	18732.3	3368.72	3368.72	153189	370918	357770	141161	202809	--	--	--	-	-	-	-
POS08887			CDP-glucose	5.15023	475.449	566.327			3368.72	462383	3368.72	3368.72	193735	244668	283657	221985	159993	Pyrimidine nucleotides	2906-23-2	HMDB0003369	C00501	ko01100//Metabolic pathways;ko00520//Amino sugar and nucleotide sugar metabolism;ko00500//Starch and sucrose metabolism	Carbohydrate metabolism;Global and overview maps	Metabolism
POS08890			Pyrrhoxanthinol	4.20821	476.343	571.768			3368.72	3368.72	3368.72	3368.72	3368.72	3368.72	3368.72	3368.72	3368.72	Prenol lipids	54369-11-8	HMDB0035696	-	-	-	-
POS08893			ADP-ribose 1&apos;&apos;,2&apos;&apos;-phosphate	2.01713	476.419	622.036			3368.72	21253.8	3368.72	3368.72	517614	535952	497335	308403	298480	--	--	--	-	-	-	-
POS08896			Azaserine	4.84685	476.466	174.135			5.48873e+06	9.92165e+06	1.4939e+07	9.61235e+06	2.57128e+07	1.93755e+07	2.27513e+07	2.20892e+07	1.51051e+07	--	--	--	-	-	-	-
POS08903			3-[(2,6-Dichlorobenzylidene)amino]-6H-dibenzo[b,d]pyran-6-one	9.29012	477.243	369.223			1.54027e+06	3.53839e+06	3.18102e+06	1.3771e+06	370045	578513	360103	527660	1.29139e+06	--	--	--	-	-	-	-
POS08906			Se-Propenylselenocysteine Se-oxide	-2.11448	477.315	225.123			8.22594e+06	4.26278e+06	4.80397e+07	1.24708e+07	1.81589e+06	1.56899e+06	289910	2.49446e+06	2.04727e+06	--	--	--	-	-	-	-
POS08982			6-(Dibromomethylene)-17beta-hydroxyandrost-4-en-3-one	6.23926	485.521	459.237			3368.72	3368.72	3368.72	3368.72	3368.72	3368.72	3368.72	3368.72	3368.72	--	--	--	-	-	-	-
POS08999			Phenobenzuron	-3.09549	487.296	338.207			762459	283611	1.34192e+06	1.2117e+06	179504	72375.6	44716.1	65218.2	294552	--	--	--	-	-	-	-
POS09011			D-Glucono-1,5-lactone 6-phosphate	4.91873	487.572	259.128			1.22201e+06	997444	2.37201e+06	2.5285e+06	2.41349e+06	1.19955e+06	776778	776957	618396	Organooxygen compounds	2641-81-8	HMDB0001127	C01236	ko01100//Metabolic pathways;ko01110//Biosynthesis of secondary metabolites;ko01120//Microbial metabolism in diverse environments;ko01130//Biosynthesis of antibiotics;ko01200//Carbon metabolism;ko00030//Pentose phosphate pathway	Carbohydrate metabolism;Global and overview maps	Metabolism
POS09020			Anhydroamarouciaxanthin B	-7.52024	488.445	579.826			3368.72	3368.72	3368.72	3368.72	115027	248889	258938	154037	148746	Prenol lipids	119286-10-1	HMDB0036911	-	-	-	-
POS09022			Endothal-disodium	3.94746	488.464	231.134			322011	290164	525235	826612	414735	140389	333643	157600	183699	--	--	--	-	-	-	-
POS09064			Licoricesaponin E2	-1.10868	491.933	821.923			3368.72	3368.72	3368.72	3368.72	141034	284734	332775	212317	233083	-	119418-01-8	HMDB0038719	-	-	-	-
POS09072			Isocil	1.70057	493.046	248.097			555205	849065	941389	2.88411e+06	1.35619e+07	1.10128e+07	1.63453e+07	1.17763e+07	7.09774e+06	--	--	--	-	-	-	-
POS09079			Mazaticol hydrochloride	9.60807	493.96	443.046			3368.72	3368.72	3368.72	3368.72	387017	378694	378401	366444	274814	--	--	--	-	-	-	-
POS09096			PE-NMe2(16:0/24:0)	1.62455	494.99	833.251			3368.72	3368.72	3368.72	3368.72	3368.72	3368.72	3368.72	3368.72	3368.72	Glycerophospholipids	-	HMDB0113960	-	-	-	-
POS09112			TG(14:0/18:0/22:5(4Z,7Z,10Z,13Z,16Z))	5.59085	497.435	882.433			3368.72	21962.4	3368.72	3368.72	277642	313500	323626	275928	243700	Glycerolipids	-	HMDB0042173	-	-	-	-
POS09125			Vignatic acid A	-9.88443	498.329	554.648			3368.72	3368.72	3368.72	3368.72	282088	424095	560936	285671	509735	Carboxylic acids and derivatives	181485-19-8	HMDB0033599	-	-	-	-
POS09127			Perfluorononanoic acid	0.430147	498.361	465.083			3368.72	3368.72	3368.72	3368.72	54297.7	235628	66498.6	146209	100880	Alkyl halides	-	HMDB0061739	-	-	-	-
POS09130			D-Glucosamine 6-phosphate	6.3811	498.584	260.16			149132	471179	1.51725e+06	588828	29254.8	450094	171246	294063	159219	Organooxygen compounds	3616-42-0	HMDB0001254	C00352	ko01100//Metabolic pathways;ko01130//Biosynthesis of antibiotics;ko00250//Alanine, aspartate and glutamate metabolism;ko00520//Amino sugar and nucleotide sugar metabolism;ko04931//Insulin resistance	Amino acid metabolism;Carbohydrate metabolism;Endocrine and metabolic diseases;Global and overview maps	Human Diseases;Metabolism
POS09132			Stigmastane	-2.10855	498.796	401.73			3368.72	3368.72	68520.5	3368.72	213403	268665	335650	181366	92215	--	--	--	-	-	-	-
POS09141			2-Octaprenyl-6-methoxyphenol	-4.7709	500.129	670.077			3368.72	3368.72	3368.72	3368.72	206183	105217	239578	597165	470237	--	--	--	C05812	ko01110//Biosynthesis of secondary metabolites;ko00130//Ubiquinone and other terpenoid-quinone biosynthesis	Global and overview maps;Metabolism of cofactors and vitamins	Metabolism
POS09143			PC(16:0/P-18:1(11Z))	0.164546	500.141	745.084			3368.72	3368.72	3368.72	3368.72	613384	1.06119e+06	1.16583e+06	646750	332324	Glycerophospholipids	-	HMDB0007996	C00157	ko01100//Metabolic pathways;ko01110//Biosynthesis of secondary metabolites;ko00564//Glycerophospholipid metabolism;ko05231//Choline metabolism in cancer;ko04723//Retrograde endocannabinoid signaling;ko00591//Linoleic acid metabolism;ko00590//Arachidonic acid metabolism;ko00592//alpha-Linolenic acid metabolism	Cancers;Global and overview maps;Lipid metabolism;Nervous system	Human Diseases;Metabolism;Organismal Systems
POS09163			Proscillaridin	-1.26096	501.864	531.656			3368.72	127899	3368.72	3368.72	592342	689311	542620	1.05356e+06	972783	--	--	--	-	-	-	-
POS09165			dTDP-4-oxo-2,6-dideoxy-L-allose	2.09985	501.913	531.323			3368.72	130359	240599	3368.72	939184	481765	548149	990419	1.55926e+06	--	--	--	-	-	-	-
POS09170			rcobarbital	2.92528	502.334	304.161			555471	1.71107e+06	372792	909467	901692	615985	970844	494296	326964	--	--	--	-	-	-	-
POS09173			2-Amino-5-phosphopentanoic acid	6.08823	502.606	198.135			3.85814e+06	2.61862e+06	4.23697e+06	1.14688e+07	609501	666880	967324	1.02577e+06	1.74609e+06	--	--	--	-	-	-	-
POS09177			3-[(2,6-Dichlorobenzylidene)amino]-6H-dibenzo[b,d]pyran-6-one	8.42358	503.174	369.223			532043	530400	1.23e+06	3.08154e+06	3368.72	3368.72	3368.72	3368.72	3368.72	--	--	--	-	-	-	-
POS09180			Diisodityrosine	4.34168	504.064	719.717			3368.72	3368.72	864596	39171.1	3368.72	3368.72	3368.72	3368.72	3368.72	Carboxylic acids and derivatives	175889-19-7	HMDB0029798	-	-	-	-
POS09215			TG(14:0/18:4(6Z,9Z,12Z,15Z)/20:5(5Z,8Z,11Z,14Z,17Z))	-4.68162	508.974	846.306			3368.72	3368.72	34282.9	33102.3	3368.72	3368.72	3368.72	110909	3368.72	Glycerolipids	-	HMDB0042807	-	-	-	-
POS09227			Eleutheroside A	-4.41355	511.608	577.852			3368.72	123992	3368.72	3368.72	742954	1.21652e+06	1.59989e+06	1.06647e+06	891595	--	--	--	-	-	-	-
POS09266			TG(14:1(9Z)/18:4(6Z,9Z,12Z,15Z)/20:5(5Z,8Z,11Z,14Z,17Z))	-5.037	516.572	844.29			3368.72	3368.72	3368.72	3368.72	73756.6	3368.72	3368.72	3368.72	3368.72	Glycerolipids	-	HMDB0048295	-	-	-	-
POS09280			1&apos;-Hydroxy-gamma-carotene glucoside	1.93037	518.169	718.037			3368.72	930787	59477.8	3368.72	2.25224e+06	3.77921e+06	2.8963e+06	1.44772e+06	2.27823e+06	--	--	--	-	-	-	-
POS09286			4,8-dihydroxy-2H-furo[2,3-h]chromen-2-one	-5.7605	519.068	219.17			706544	801527	6.47556e+06	2.87541e+06	3368.72	145043	88543.1	44207.6	55670.5	Coumarins and derivatives	-	HMDB0135848	-	-	-	-
POS09288			Eicosanoic acid, trimethylsilyl ester	-5.49481	519.855	385.725			3368.72	543613	3368.72	3368.72	270260	513681	496719	300749	43520.1	Organometalloid compounds	-	HMDB0094686	-	-	-	-
POS09300			5-(5-Phospho-D-ribosylaminoformimino)-1-(5-phosphoribosyl)-imidazole-4-carboxamide	-2.39901	522.872	578.337			3368.72	68167.7	3368.72	3368.72	970262	713936	646039	661694	1.27371e+06	--	--	--	C04896	ko01100//Metabolic pathways;ko01110//Biosynthesis of secondary metabolites;ko01230//Biosynthesis of amino acids;ko00340//Histidine metabolism	Amino acid metabolism;Global and overview maps	Metabolism
POS09302			PA(24:1(15Z)/24:1(15Z))	-6.02322	523.241	870.305			3368.72	3368.72	3368.72	39243.4	105018	61473.5	34603.6	3368.72	59467.6	Glycerophospholipids	-	HMDB0115481	-	-	-	-
POS09307			1-Hexacosene	6.18763	524.796	365.701			3368.72	3368.72	24187.4	3368.72	496114	368693	560151	266115	229716	Olefins	18835-33-1	HMDB0040527	-	-	-	-
POS09311			Lorazepam glucuronide	3.76385	525.409	498.291			3368.72	99092.5	3368.72	3368.72	511869	459102	375062	480949	245070	Organooxygen compounds	32781-79-6	HMDB0041917	-	-	-	-
POS09316			Dichlofenthion	-0.315482	525.994	316.16			1.31808e+06	204146	2.44461e+06	1.52765e+06	3368.72	3368.72	3368.72	3368.72	3368.72	--	--	--	-	-	-	-
POS09344			PE-NMe(14:1(9Z)/22:2(13Z,16Z))	-9.40193	529.163	757.059			3368.72	22894.4	27472.8	3368.72	172124	286637	297809	313080	190122	Glycerophospholipids	-	HMDB0113011	-	-	-	-
POS09350			TG(14:0/18:4(6Z,9Z,12Z,15Z)/20:5(5Z,8Z,11Z,14Z,17Z))	-5.01934	529.639	846.306			3368.72	3368.72	3368.72	80756.7	30570.4	3368.72	3368.72	3368.72	3368.72	Glycerolipids	-	HMDB0042807	-	-	-	-
POS09354			2&apos;,3&apos;-Cyclic UMP	8.80597	530.53	307.176			779732	412790	706541	465022	124930	248415	230077	185186	317722	--	--	--	-	-	-	-
POS09360			Trimethylselenonium	1.05941	531.134	125.071			4.39668e+07	4.36382e+07	6.01432e+07	5.78903e+07	5.99063e+07	2.61659e+07	5.42145e+07	2.94772e+07	5.12676e+07	Organometalloid compounds	25930-79-4	HMDB0042052	C18872	ko00450//Selenocompound metabolism	Metabolism of other amino acids	Metabolism
POS09370			Pelargonidin	8.47741	533.782	307.708			3368.72	258030	3368.72	3368.72	658795	1.56602e+06	1.26776e+06	692498	649608	--	--	--	C05904	ko01100//Metabolic pathways;ko01110//Biosynthesis of secondary metabolites	Global and overview maps	Metabolism
POS09387			3,4-Dihydro-3-hydroxy-4-S-glutathionyl bromobenzene	-0.858812	535.913	481.338			3368.72	3368.72	31135.8	3368.72	3368.72	14527.6	3368.72	3368.72	3368.72	Carboxylic acids and derivatives	-	HMDB0060381	C14847	ko00980//Metabolism of xenobiotics by cytochrome P450	Xenobiotics biodegradation and metabolism	Metabolism
POS09401			1-Palmitoyl-2-(5-keto-6-octendioyl)-sn-glycero-3-phosphatidylcholine	0.870774	537.47	664.785			173742	3368.72	656378	541210	693773	899324	732087	863894	404590	--	--	--	-	-	-	-
POS09402			Monodehydroascorbate	-7.61885	537.471	176.122			1.26518e+07	3.62831e+07	4.326e+07	5.14463e+07	7.51842e+07	8.46799e+07	9.36422e+07	7.0425e+07	7.98972e+07	--	--	--	C01041	ko01100//Metabolic pathways;ko00053//Ascorbate and aldarate metabolism	Carbohydrate metabolism;Global and overview maps	Metabolism
POS09403			2-Amino-5-phosphopentanoic acid	6.77809	537.483	198.135			4.4349e+06	3.12509e+06	3.98616e+06	1.23689e+07	1.0741e+06	1.05167e+06	1.47021e+06	1.75456e+06	1.91181e+06	--	--	--	-	-	-	-
POS09419			Streptamine phosphate	9.48365	539.43	259.176			3368.72	45262.5	320179	3368.72	3368.72	46610.9	3368.72	3368.72	3368.72	--	--	--	-	-	-	-
POS09436			2-Hydroxymucote semialdehyde	7.78012	541.458	143.118			1.5646e+06	1.67633e+06	2.2844e+06	2.07315e+06	1.11253e+06	1.09855e+06	1.17967e+06	1.24583e+06	1.13841e+06	--	--	--	-	-	-	-
POS09453			3-Methyleneoxindole	-1.50739	544.827	146.165			5.53492e+06	1.62598e+07	2.06808e+07	3.10941e+07	1.02764e+07	1.36826e+07	9.47605e+06	735995	5.79796e+06	--	--	--	-	-	-	-
POS09454			Eudistomin G	-1.00907	544.828	315.187			386185	330911	678330	547820	389444	581056	443360	355397	461094	--	--	--	-	-	-	-
POS09458			3,5-Dinitro-L-tyrosine	-5.66258	544.901	272.189			197320	116603	682030	215043	538001	1.18498e+06	895521	818767	639697	--	--	--	-	-	-	-
POS09475			Imidazolone	6.93218	545.926	85.0846			1.25227e+06	2.18389e+06	6.00501e+06	1.60566e+06	1.37424e+06	767946	2.9143e+06	2.18565e+06	1.67607e+06	Carboxylic acids and derivatives	-	HMDB0004363	C06195	ko00230//Purine metabolism	Nucleotide metabolism	Metabolism
POS09478			Aminoimidazole ribotide	7.58992	546.801	296.196			1.29672e+06	308234	3.59305e+06	2.89409e+06	70198.7	20843.6	69782.7	23002.4	18564	Organooxygen compounds	25635-88-5	HMDB0001235	C03373	ko01100//Metabolic pathways;ko01110//Biosynthesis of secondary metabolites;ko01130//Biosynthesis of antibiotics;ko00230//Purine metabolism;ko00730//Thiamine metabolism	Global and overview maps;Metabolism of cofactors and vitamins;Nucleotide metabolism	Metabolism
POS09487			Propyzamide	0.48682	549.358	257.135			623267	1.08705e+06	1.66328e+06	1.61371e+06	1.2611e+06	2.06817e+06	1.07891e+06	1.22283e+06	957248	--	--	--	-	-	-	-
POS09511			Polypodoside C	-6.30672	552.264	753.931			3368.72	3368.72	3368.72	3368.72	671303	851856	823474	650159	576141	Steroids and steroid derivatives	120015-17-0	HMDB0040745	-	-	-	-
POS09512			4-Nitroquinoline N-oxide	7.20844	552.32	191.164			307119	325547	488571	566477	451597	459842	428257	349432	346709	--	--	--	-	-	-	-
POS09516			Ganoderiol C	-0.478006	554.085	519.775			3368.72	3368.72	3368.72	3368.72	188239	226658	350175	405217	203294	Prenol lipids	114567-44-1	HMDB0037781	-	-	-	-
POS09520			Lamotrigine	2.13374	554.288	257.099			1.6956e+06	2.68202e+06	3.85954e+06	3.7748e+06	1.94478e+06	2.20999e+06	1.70041e+06	1.23613e+06	1.94396e+06	Benzene and substituted derivatives	84057-84-1	HMDB0014695	-	-	-	-
POS09522			3,3&apos;-Dichloro-4,4&apos;-diaminodiphenyl ether	0.971683	554.943	270.134			130271	112686	165332	109026	898934	672299	332942	715216	781820	--	--	--	-	-	-	-
POS09537			Methylmercury	-0.35923	556.37	216.632			26391.8	295255	167252	103326	563336	594003	667732	537363	455252	--	--	--	-	-	-	-
POS09538			Anhydroamarouciaxanthin B	-0.669081	556.573	579.83			3368.72	23738.8	3368.72	3368.72	232868	340159	276396	257760	249908	Prenol lipids	119286-10-1	HMDB0036911	-	-	-	-
POS09554			Amiloride	1.50234	559.05	230.635			3368.72	252984	25025.7	3368.72	1.56072e+06	2.16053e+06	1.723e+06	1.26167e+06	1.3254e+06	Diazines	2016-88-8	HMDB0014732	-	-	-	-
POS09555			Monodehydroascorbate	-8.02587	559.209	176.122			1.91987e+06	4.04917e+06	5.16386e+06	5.80494e+06	8.58791e+06	8.98502e+06	6.98592e+06	6.78718e+06	6.30347e+06	--	--	--	C01041	ko01100//Metabolic pathways;ko00053//Ascorbate and aldarate metabolism	Carbohydrate metabolism;Global and overview maps	Metabolism
POS09556			4-(N-Maleimido)benzyltrimethylammonium iodide	-4.96079	559.563	373.207			243856	253167	507953	1.34178e+06	3368.72	14943.1	3368.72	13055.4	11863.9	--	--	--	-	-	-	-
POS09571			Enilcozole	-0.713704	562.495	298.187			281434	1.95651e+06	2.04653e+06	3.58761e+06	3.1046e+06	5.16653e+06	2.25239e+06	2.45423e+06	1.72207e+06	--	--	--	-	-	-	-
POS09584			N-Acetyl-L-aspartate	3.87179	564.438	176.147			473053	1.48276e+06	1.29485e+06	2.0915e+06	2.94382e+06	4.80078e+06	2.25903e+06	1.91005e+06	1.80261e+06	Carboxylic acids and derivatives	997-55-7	HMDB0000812	C01042	ko01100//Metabolic pathways;ko00250//Alanine, aspartate and glutamate metabolism	Amino acid metabolism;Global and overview maps	Metabolism
POS09595			O-Carbamoyladenylate	5.44667	565.62	391.255			3368.72	3368.72	3368.72	3368.72	568474	1.2477e+06	740490	681445	892682	--	--	--	-	-	-	-
POS09601			Citrate	3.494	566.665	193.131			441829	276665	527904	414083	277021	214119	137740	55399.2	56909.7	Carboxylic acids and derivatives	77-92-9	HMDB0000094	C00158	ko01100//Metabolic pathways;ko01110//Biosynthesis of secondary metabolites;ko01120//Microbial metabolism in diverse environments;ko01130//Biosynthesis of antibiotics;ko01230//Biosynthesis of amino acids;ko01200//Carbon metabolism;ko01210//2-Oxocarboxylic acid metabolism;ko05230//Central carbon metabolism in cancer;ko00630//Glyoxylate and dicarboxylate metabolism;ko00250//Alanine, aspartate and gl…	Amino acid metabolism;Cancers;Carbohydrate metabolism;Endocrine system;Global and overview maps;Sensory system	Human Diseases;Metabolism;Organismal Systems
POS09628			Chloropropylate	3.40013	571.267	340.222			138568	19976.3	23994.4	426747	15091.1	3368.72	15497.9	3368.72	3368.72	--	--	--	-	-	-	-
POS09639			3-Carboxy-cis,cis-mucote	-1.32751	572.457	187.126			1.51285e+06	1.25473e+06	2.30825e+06	1.98157e+06	889854	780677	977948	1.23174e+06	1.02163e+06	--	--	--	-	-	-	-
POS09646			Streptamine phosphate	9.30039	575.628	259.176			3368.72	3368.72	604313	3368.72	1.23171e+06	1.54512e+06	1.47517e+06	486630	189293	--	--	--	-	-	-	-
POS09652			Monolinuron	-7.51433	577.009	215.654			1.97918e+07	4.08771e+06	8.02692e+06	4.16442e+07	606991	572337	508660	447331	472809	--	--	--	-	-	-	-
POS09656			Delphinidin	-4.59284	579.693	304.249			119066	48945.9	174065	78024.7	3368.72	18021.7	59750.7	3368.72	53727.7	--	--	--	C05908	ko01110//Biosynthesis of secondary metabolites	Global and overview maps	Metabolism
POS09660			Bretylium	7.75604	580.594	244.173			782960	965064	2.23091e+06	1.08792e+06	713331	706542	823923	659320	624157	Benzene and substituted derivatives	59-41-6	HMDB0015289	-	-	-	-
POS09670			Olsalazine	1.47556	581.511	303.247			602935	189938	9.7712e+06	1.81513e+06	81976.3	115882	84323.5	97625.9	134613	Azobenzenes	15722-48-2	HMDB0015380	-	-	-	-
POS09675			6-Imino-5-oxocyclohexa-1,3-dienecarboxylate	1.62536	582.317	152.127			5.30805e+07	2.86197e+07	6.05861e+08	1.32312e+08	1.4573e+06	5.24496e+06	5.71024e+06	2.44325e+06	3.66293e+06	--	--	--	-	-	-	-
POS09701			4,8-dihydroxy-2H-furo[2,3-h]chromen-2-one	-5.40908	588.826	219.17			4.89735e+06	2.25157e+06	70085	1.70903e+07	52465.4	14848.8	36715.2	18388.6	3368.72	Coumarins and derivatives	-	HMDB0135848	-	-	-	-
POS09742			L-Idurote 2-sulfate	-8.22375	595.633	275.208			198708	824204	669574	1.45459e+06	200245	367982	161316	14617.8	150548	--	--	--	-	-	-	-
POS09745			3-Methyleneoxindole	-0.989526	596.359	146.165			6.63023e+06	1.55895e+07	1.51278e+07	1.3864e+07	8.99728e+06	1.23573e+07	5.78879e+06	3368.72	2.15969e+06	--	--	--	-	-	-	-
POS09748			Flonicamid	8.92757	597.104	230.168			1.79856e+06	614211	2.66728e+06	1.11955e+06	366231	382804	447471	422761	375069	--	--	--	-	-	-	-
[truncated: 884 more rows]
