# Supplementary material for: Antibiotic-Induced Dysbiosis of Microbiota Promotes Chicken Lipogenesis by Altering Metabolomics in the Cecum
Source: Metabolites. 2021 Jul 28;11(8):487. doi: 10.3390/metabo11080487 (PMC8398106; doi:10.3390/metabo11080487)
Supplement: Supplementary file 1 [file metabolites-11-00487-s001.zip › Table S3.xlsx]

## Sheet: Sheet1
name	NFD-2	NFD-3	NFD-4	NFD-5	NFDA-1	NFDA-2	NFDA-3	NFDA-4	NFDA-5
NEG01113	3.53159e+07	2.62799e+07	2.70042e+07	1.92535e+07	2644.38	369765	2644.38	133193	51139.4
NEG01102	1.24544e+08	8.10814e+07	2.68932e+07	2.4494e+08	2644.38	2644.38	2644.38	2644.38	2644.38
NEG01359	2644.38	1.04214e+07	2644.38	2644.38	4.1189e+07	2.94263e+07	3.59775e+07	4.31476e+07	1.9723e+07
NEG03300	596393	8.85904e+06	1.89975e+06	296887	3.81027e+07	3.14917e+07	2.85138e+07	3.10193e+07	2.18531e+07
NEG05943	5.27039e+06	9.2264e+07	8.82102e+06	1.2197e+07	1.89051e+08	1.80084e+08	1.94394e+08	1.83674e+08	2.82893e+08
NEG02881	2.18588e+07	2.11426e+06	1.95106e+07	8.94791e+06	3.64165e+07	5.69907e+07	7.09976e+07	2.8862e+07	2.97989e+07
NEG01714	2644.38	2.03886e+07	207477	2644.38	7.22633e+07	6.12735e+07	5.94468e+07	4.18044e+07	4.8956e+07
NEG03219	4.34697e+06	6.81285e+07	1.67078e+07	1.77766e+06	6.04327e+07	4.8084e+07	5.28533e+07	6.14152e+07	6.84331e+07
NEG01440	3.33152e+07	6.59714e+07	4.97298e+07	1.59806e+07	6.53552e+07	8.85345e+07	1.32368e+08	1.63839e+08	2.69732e+08
NEG03307	2.03741e+06	6.77823e+06	2.6624e+06	1.67144e+06	5.0462e+07	4.98956e+07	5.62131e+07	3.42531e+07	4.7464e+07
NEG01446	2.35203e+09	7.38133e+08	2.46741e+09	3.57761e+09	1.23392e+07	9.67319e+06	2.19414e+07	1.27689e+07	7.83741e+06
NEG02019	3.22557e+08	1.19885e+07	1.66468e+08	7.95883e+07	986900	873834	4.22855e+06	1.71596e+06	2.17607e+06
NEG01342	2644.38	2.82528e+06	2644.38	2644.38	5.01533e+07	5.17483e+07	4.96025e+07	2.95492e+07	1.32065e+07
NEG02345	2644.38	4.17867e+07	3.21315e+07	6.63301e+07	758296	288701	258046	331150	388069
NEG01567	2644.38	3.68019e+06	2644.38	2644.38	6.14789e+07	6.54372e+07	2.50132e+07	2.76368e+07	1.30872e+07
NEG02783	6.68591e+06	1.81705e+08	7.23541e+07	2.8535e+07	1.12228e+10	2.06919e+10	1.6125e+10	1.63998e+10	1.51522e+10
NEG03862	1.5657e+08	1.45017e+08	1.18526e+08	8.58763e+07	608701	544276	965131	1.35806e+06	1.6037e+06
NEG05640	1.10148e+08	1.3396e+08	2.9262e+08	2.75171e+08	2.32431e+06	2.69952e+06	2.22325e+06	2.72734e+06	1.63498e+06
NEG02396	2.62092e+06	5.60722e+06	5.42195e+06	2.05746e+06	6.57112e+07	4.06877e+07	8.80166e+07	4.39348e+07	1.94776e+07
NEG04815	2.79965e+07	1.67029e+07	3.11635e+07	3.69637e+07	139938	1.20027e+06	1.75151e+06	758753	206333
NEG02581	1.80279e+07	1.98248e+07	2.8499e+07	4.42233e+07	2644.38	2644.38	186190	2644.38	2644.38
NEG02756	657734	3.18876e+07	1.13743e+06	4.74727e+06	2.98573e+08	1.69698e+08	2.20975e+08	2.33003e+08	3.13234e+08
NEG02446	2.64448e+08	2.4206e+08	4.43606e+08	3.24787e+08	2644.38	2644.38	2644.38	2644.38	2644.38
NEG03487	3.77444e+06	2.3589e+07	1.56961e+07	5.45561e+06	2.45997e+08	1.76926e+08	2.16121e+08	2.5061e+08	2.10858e+08
NEG02696	9.96027e+07	2.20912e+07	2.13238e+07	3.67789e+07	2644.38	2644.38	2644.38	2644.38	2644.38
NEG07537	6.8017e+07	7.54271e+07	2.16578e+07	7.83294e+07	1.98349e+08	1.71917e+08	1.75404e+08	1.76107e+08	1.32233e+08
NEG00001	7.8246e+06	8.09418e+06	6.39516e+06	7.52283e+06	8.51368e+07	4.88504e+07	4.06302e+07	7.52885e+07	1.30039e+08
NEG00002	1.87235e+09	8.54878e+08	1.60865e+09	1.24426e+09	2644.38	4.45305e+06	2.27203e+06	2644.38	2644.38
NEG00004	1.77151e+08	3.86263e+08	1.49204e+08	1.06592e+08	8.26177e+08	8.79713e+08	8.99072e+08	8.13957e+08	7.99212e+08
NEG00005	2.26471e+07	4.52642e+07	1.82455e+07	1.70357e+07	8.23294e+07	8.38517e+07	7.65713e+07	8.06249e+07	8.43197e+07
NEG00006	1.77037e+07	5.3979e+07	1.61766e+07	1.23064e+07	9.62757e+07	9.40667e+07	8.67658e+07	8.32457e+07	7.12379e+07
NEG00008	7.13673e+08	1.37708e+09	4.1088e+08	3.30381e+08	1.63956e+09	2.06767e+09	2.42561e+09	1.56099e+09	1.54129e+09
NEG00009	2.56339e+08	6.74322e+08	2.98267e+08	1.64881e+08	6.35909e+08	6.73048e+08	5.86488e+08	5.88359e+08	4.94643e+08
NEG00012	2.46917e+07	5.08443e+07	4.17819e+07	1.67385e+07	6.32697e+08	7.4688e+08	9.35744e+08	6.66723e+08	3.01291e+08
NEG00013	8.19155e+07	1.02667e+08	5.90267e+07	9.3835e+07	7.41477e+06	7.23811e+06	8.37226e+06	6.14772e+06	6.01565e+06
NEG00016	5.07901e+07	1.4699e+08	1.22552e+08	1.38658e+08	8.76817e+06	1.33979e+06	6.05901e+06	7.76518e+06	3.44231e+06
NEG00017	7.21984e+07	1.40465e+08	2.26774e+08	5.83761e+07	6.26133e+06	4.61524e+06	6.12563e+06	6.49351e+06	1.10692e+07
NEG00018	3.706e+09	4.68387e+09	3.51596e+09	2.80972e+09	2.91758e+08	1.01944e+08	1.59377e+08	1.92462e+08	3.53618e+08
NEG00019	1.21594e+08	1.82782e+09	2.03835e+08	2.59765e+08	3.87816e+09	3.59072e+09	3.90588e+09	3.76705e+09	5.74961e+09
NEG00022	4.08344e+09	1.88063e+09	1.46136e+09	1.39157e+09	2644.38	2644.38	2644.38	2644.38	2644.38
NEG00024	1.4799e+07	2.36386e+08	2.98353e+07	2.43218e+07	4.30614e+08	8.36326e+09	4.46931e+09	1.01736e+10	9.09361e+09
NEG00025	1.84089e+08	1.36706e+09	1.2157e+08	1.00186e+08	1.58138e+09	1.46498e+09	1.94084e+09	7.35285e+08	9.06737e+08
NEG00026	1.37684e+07	3.75756e+07	2.51027e+07	1.43685e+07	1.06149e+08	1.10344e+08	9.92076e+07	8.39056e+07	5.78903e+07
NEG00029	3.06022e+07	4.57063e+07	1.87508e+07	2.2744e+07	6.66312e+07	1.38088e+08	2.0622e+08	1.13122e+08	1.03464e+08
NEG00030	1.17287e+08	1.87023e+08	3.21398e+08	1.02871e+08	7.89088e+08	5.66123e+08	5.36373e+08	5.67905e+08	4.67189e+08
NEG00033	3.79577e+07	3.23642e+07	9.87404e+06	3.1566e+07	2.08072e+06	2644.38	2644.38	2644.38	2644.38
NEG00035	9.19108e+07	7.94916e+07	5.9916e+07	9.50513e+07	5.07869e+07	5.63852e+07	5.26633e+07	5.45159e+07	4.18353e+07
NEG00036	2.85606e+08	2.0764e+08	1.52022e+08	1.29479e+08	4.77765e+07	4.16336e+07	4.6943e+07	2.92135e+07	2.71917e+07
NEG00040	1.17187e+08	4.12255e+08	8.40374e+08	1.97206e+08	4.09303e+06	3.70025e+06	1.16071e+06	526494	1.13867e+07
NEG00044	6.57128e+08	4.84059e+08	7.63044e+08	3.03804e+08	4.78162e+07	4.10309e+07	4.37005e+07	3.93382e+07	3.02284e+07
NEG00045	4.9057e+08	1.90164e+08	9.61366e+08	1.72834e+08	4.14602e+07	2.20191e+07	2.54537e+07	2.56016e+07	1.27112e+07
NEG00047	1.36015e+09	1.35527e+09	4.91126e+08	1.49872e+09	3.30063e+09	2.92964e+09	3.1727e+09	3.00891e+09	2.34194e+09
NEG00048	5.94478e+08	3.84779e+08	1.97011e+09	2.05161e+09	1.71377e+07	1.49858e+07	3.99086e+07	1.7768e+07	1.08752e+07
NEG00049	2.21794e+08	3.92211e+08	1.95553e+08	1.39028e+08	8.61306e+08	8.3854e+08	8.34454e+08	6.3881e+08	7.1051e+08
NEG00051	3.65371e+07	9.67889e+07	3.94015e+07	1.28466e+07	1.05613e+08	1.01695e+08	1.21106e+08	8.59199e+07	6.6239e+07
NEG00053	2.62723e+06	1.83663e+07	8.4898e+06	3.33924e+06	7.0941e+07	7.39422e+07	6.40132e+07	5.86011e+07	3.95533e+07
NEG00054	5.96228e+07	1.95068e+07	6.18741e+07	5.35614e+07	2.26307e+07	1.50835e+07	1.93698e+07	1.69675e+07	1.08985e+07
NEG00055	2.16926e+08	2.06467e+08	3.54606e+08	4.77366e+08	316111	471317	1.06217e+06	430581	331875
NEG00056	1.00399e+06	2.70059e+07	3.54929e+06	741750	1.04728e+08	2.36997e+08	1.73001e+08	2.2159e+08	3.96823e+08
NEG00059	1.40878e+08	2.03009e+08	3.22622e+08	1.75912e+08	86454.5	2644.38	153674	113424	335981
NEG00062	2644.38	1.24247e+08	2.48914e+06	357660	2.38133e+08	3.3384e+08	2.91758e+08	2.74162e+08	1.76127e+08
NEG00064	7.81624e+07	1.15048e+08	7.79969e+07	3.00365e+07	1.09406e+07	6.56616e+06	9.64731e+06	1.17737e+07	1.55725e+07
NEG00066	5.78879e+07	1.09464e+08	1.01921e+08	6.17633e+07	1.64507e+07	3.21241e+07	2.83582e+07	1.18737e+07	2.41817e+06
NEG00069	2.63317e+06	1.84231e+07	3.24681e+06	2.94938e+06	4.85095e+07	3.45948e+07	3.25426e+07	3.92735e+07	4.3031e+07
NEG00074	5.87185e+08	5.55286e+08	4.85719e+08	4.45329e+08	1.2494e+09	8.14137e+08	1.1119e+09	7.92839e+08	8.88099e+08
NEG00079	5.63601e+06	1.33151e+07	2.31416e+07	1.51807e+07	1.35764e+08	1.52777e+08	7.81123e+07	1.13073e+08	1.04686e+08
NEG00080	5.53686e+07	1.13943e+08	4.22519e+07	4.41348e+07	3.06659e+08	3.64017e+08	3.29982e+08	2.72397e+08	3.189e+08
NEG00088	2.20894e+07	3.76158e+07	1.45749e+07	1.01208e+07	7.97055e+07	8.11544e+07	8.64214e+07	6.29105e+07	8.60254e+07
NEG00092	2.84117e+07	3.94176e+07	9.93325e+07	2.32543e+07	2644.38	599505	904819	994440	599240
NEG00096	9.36115e+06	2.00425e+07	1.58461e+07	9.4915e+06	5.26371e+07	5.30771e+07	6.11789e+07	4.40764e+07	5.55068e+07
NEG00098	3.3725e+08	4.01394e+08	5.91124e+08	2.67702e+08	1.60989e+07	1.35687e+07	2.50762e+06	1.20581e+07	2.94092e+06
NEG00099	1.39549e+09	1.35022e+09	4.03176e+08	1.26165e+09	2.03281e+09	1.51178e+09	1.92338e+09	1.73408e+09	1.75086e+09
NEG00103	14191.7	3.27199e+06	37202.7	304430	3.2853e+08	2.55705e+08	2.8457e+08	3.1862e+08	4.27281e+08
NEG00116	6.06977e+07	8.51572e+07	1.72891e+08	9.48635e+07	2.19753e+07	1.1908e+07	2.22568e+07	2.14759e+07	3.65784e+07
NEG00120	4.45842e+07	7.15842e+07	1.11202e+08	3.31104e+07	1.07034e+06	1.89066e+06	1.07349e+06	511534	1.11085e+06
NEG00123	4.25315e+07	2.39068e+08	3.903e+07	4.09594e+07	9.73736e+08	7.81029e+08	6.76315e+08	1.04242e+09	4.52124e+08
NEG00124	7.45514e+06	1.48103e+07	8.78417e+06	6.38544e+06	7.76664e+07	5.21086e+07	6.97439e+07	5.73868e+07	6.68923e+07
NEG00133	2644.38	3.68172e+07	2644.38	2644.38	6.70674e+07	9.29426e+07	8.08418e+07	7.59149e+07	4.70725e+07
NEG00135	476135	1.92798e+07	2.16559e+06	1.09964e+06	9.98552e+07	1.86286e+08	1.83459e+08	1.66167e+08	9.88562e+07
NEG00137	155871	7.18458e+06	1.00138e+06	136683	2.52615e+07	4.28957e+07	3.69141e+07	3.94575e+07	3.20113e+07
NEG00139	5.39005e+07	5.9279e+07	4.39729e+07	3.29898e+07	8.62205e+06	9.10266e+06	1.10099e+07	9.91942e+06	1.70849e+07
NEG00141	1.38402e+07	8.90662e+07	8.34129e+07	3.92642e+07	3.4991e+06	8.69481e+06	3.75054e+06	4.15834e+06	1.44611e+07
NEG00142	1.34091e+08	3.67937e+07	6.74471e+07	5.4507e+07	2.28821e+08	1.44025e+08	1.85268e+08	1.65712e+08	1.75446e+08
NEG00143	2.78585e+07	2.01579e+07	6.90123e+07	3.32035e+07	1.22996e+06	2.41544e+06	797121	1.12348e+06	630181
NEG00149	1.5591e+07	3.18762e+08	2.81627e+07	2.19146e+07	2.3248e+09	2.18033e+09	2.5369e+09	2.19292e+09	1.80926e+09
NEG00154	4.79051e+06	7.19049e+06	5.79662e+06	3.55758e+06	5.30733e+07	5.32236e+07	4.91977e+07	3.81156e+07	6.95973e+06
NEG00158	6.023e+07	1.61662e+08	3.46562e+07	3.86497e+07	5.30099e+08	6.36797e+08	6.24322e+08	4.44305e+08	5.44739e+08
NEG00160	2.84049e+08	1.21488e+08	1.86414e+08	1.91662e+08	4.92499e+06	1.23924e+06	3.22354e+06	1.82761e+06	900588
NEG00166	1.0432e+08	2.8166e+08	1.19344e+08	5.95441e+07	5.99745e+08	6.19859e+08	5.61843e+08	4.96534e+08	4.4873e+08
NEG00169	2.22658e+07	2.49622e+07	3.72956e+07	3.5423e+07	1.80354e+08	2.40741e+08	1.20581e+08	1.87657e+08	1.60104e+08
NEG00170	9.11541e+06	2.58923e+07	9.54325e+06	5.59274e+06	5.71873e+07	5.6539e+07	8.80963e+07	7.37747e+07	6.39067e+07
NEG00172	1.63895e+08	5.46551e+07	6.94628e+07	1.15013e+08	4.3147e+06	5.22906e+06	6.5103e+06	4.41723e+06	7.14548e+06
NEG00175	3.64231e+07	9.63061e+07	9.45954e+07	3.84136e+07	2.32933e+06	3.11301e+06	1.16268e+06	1.29673e+06	4.65095e+06
NEG00178	1.06028e+08	1.06279e+08	7.75495e+07	9.15337e+07	2.14696e+06	1.43788e+06	1.86536e+06	1.53826e+06	6.82375e+06
NEG00179	2.10867e+08	1.8825e+08	9.33886e+07	1.34196e+08	2644.38	2644.38	2644.38	2644.38	2644.38
NEG00182	1.23319e+08	1.50487e+08	1.0198e+08	7.68893e+07	3.58308e+07	2.86317e+07	2.70225e+07	2.67227e+07	2.71871e+07
NEG00183	2.37464e+07	2.48849e+08	1.20252e+07	1.52925e+07	6.68797e+08	6.00511e+08	4.52423e+08	5.40052e+08	4.29692e+08
NEG00187	3.03318e+07	2.91934e+07	5.53738e+07	1.13669e+07	1.0026e+06	1.10333e+06	2.90436e+06	1.35476e+06	1.52192e+06
NEG00192	1.50495e+07	6.34048e+07	1.4454e+07	2.7451e+07	7.68933e+07	9.25041e+07	1.31375e+08	1.23716e+08	5.31135e+07
NEG00196	2.38591e+07	3.04741e+07	6.37678e+07	3.14633e+07	3.73938e+06	6.40137e+06	2.62269e+06	2.65322e+06	3.33868e+06
NEG00197	22968.6	1.94187e+06	247471	97734.8	1.76134e+07	3.11473e+07	4.30067e+07	3.63207e+07	1.4744e+07
NEG00198	703839	3.51684e+07	9.59429e+06	5.37321e+06	1.2793e+08	2.48106e+08	1.07382e+08	1.08631e+08	1.14762e+08
NEG00200	2.71965e+08	2.27986e+08	7.4563e+07	5.13924e+08	2644.38	2644.38	2644.38	2644.38	2644.38
NEG00204	899482	9.092e+06	1.86482e+06	2.40884e+06	1.04479e+08	8.57186e+07	9.53966e+07	7.43002e+07	1.08009e+08
NEG00213	1.00674e+08	2.07162e+08	2.90345e+07	7.26777e+07	6.18871e+08	5.98071e+08	5.46467e+08	6.37989e+08	6.2898e+08
NEG00221	8.67126e+06	6.04362e+07	1.8447e+07	7.949e+06	1.3547e+08	1.64909e+08	1.80294e+07	9.82989e+07	8.70078e+07
NEG00235	2.83697e+07	2.03544e+07	3.27137e+07	4.88038e+07	2644.38	2644.38	2644.38	2644.38	2644.38
NEG00237	226444	9.45383e+06	1.48311e+06	436493	9.85872e+07	9.64582e+07	1.06478e+08	6.75858e+07	5.89667e+07
NEG00238	9.81917e+07	5.94666e+07	1.30245e+08	1.42018e+08	304820	2644.38	2644.38	2644.38	2644.38
NEG00239	6.99895e+07	9.37872e+07	1.17295e+08	5.72356e+07	350152	2644.38	107545	262734	235367
NEG00242	9.04405e+07	7.76822e+07	1.87533e+08	9.73723e+07	2.49621e+06	2.0744e+06	2.7283e+06	4.44907e+06	2.67347e+06
NEG00245	1.23989e+08	2.01389e+08	2644.38	3.00649e+08	2644.38	2644.38	2644.38	2644.38	2644.38
NEG00254	1.62659e+07	2.57821e+07	2.73318e+07	3.85949e+07	3.511e+06	1.21551e+06	1.28125e+06	168272	1.23886e+06
NEG00257	3.18135e+07	3.38061e+07	1.31266e+07	8.09919e+07	5.08576e+08	3.94867e+08	4.00895e+08	4.41922e+08	4.72377e+08
NEG00261	1.57684e+07	2.43986e+07	4.84434e+07	2.12917e+07	575105	2644.38	2644.38	2644.38	329887
NEG00262	1.50444e+09	4.03896e+09	4.8442e+08	1.40492e+09	7.01199e+09	5.6607e+09	6.49192e+09	5.8008e+09	6.15077e+09
NEG00268	3.42173e+07	1.9766e+07	5.01017e+07	1.37538e+07	173498	3.53259e+06	1.13722e+06	96120.7	187427
NEG00275	3.60413e+07	4.39212e+07	3.95076e+07	2.71254e+07	2644.38	2644.38	2644.38	2644.38	2644.38
NEG00287	2.19085e+07	1.58009e+07	4.46321e+07	3.5665e+07	2.00747e+08	2.06375e+08	1.48077e+08	1.97749e+08	2.4215e+08
NEG00293	2644.38	3.57963e+06	5.39453e+06	2644.38	6.75933e+07	5.45663e+07	5.07571e+07	8.32542e+07	9.23713e+07
NEG00306	829826	4.50123e+06	2644.38	786876	1.03729e+08	7.05838e+07	1.00944e+08	8.8117e+07	1.21618e+08
NEG00327	8.29282e+09	2.19395e+09	2.94542e+09	5.72851e+09	5.39143e+08	4.49398e+08	3.7428e+08	5.83504e+08	3.05037e+08
NEG00328	8.42939e+07	1.86499e+08	8.13233e+06	7.95412e+07	104110	2644.38	562230	2644.38	2644.38
NEG00331	4.0623e+06	1.818e+07	962729	1.98984e+06	5.22228e+07	6.13195e+07	6.36413e+07	6.33427e+07	4.97287e+07
NEG00332	2.22279e+09	5.52445e+08	8.4774e+08	2.61014e+09	2644.38	206526	2644.38	2644.38	2644.38
NEG00333	5.6814e+08	2.43568e+08	3.81018e+08	1.16249e+09	7.80225e+07	8.52458e+07	8.6808e+07	1.11715e+08	1.98856e+08
NEG00336	2.17031e+08	4.08792e+08	3.11728e+08	1.691e+08	4.58394e+08	5.2713e+08	8.46639e+08	9.32824e+08	1.57718e+09
NEG00338	1.47356e+08	2.0012e+07	1.35973e+08	9.79047e+07	2644.38	2644.38	2644.38	2644.38	2644.38
NEG00348	1.57524e+07	3.27284e+07	2.39592e+07	1.95704e+07	1.29166e+08	1.17159e+08	1.14313e+08	1.0452e+08	2.475e+08
NEG00349	160387	6.09934e+06	2.66333e+06	466371	4.57245e+07	8.05574e+07	3.58254e+07	4.07388e+07	6.86005e+07
POS02545	9.8386e+07	1.45452e+08	1.02057e+08	3.99499e+07	1.6802e+08	2.76041e+08	3.07549e+08	3.65857e+08	2.73362e+08
POS02644	2.3698e+06	9.94161e+06	1.38193e+06	774049	5.50415e+07	5.26846e+07	4.60072e+07	3.60347e+07	2.96848e+07
POS02650	391195	2.67208e+06	103910	3368.72	2.33767e+07	1.81153e+07	2.55841e+07	3.03816e+07	1.88964e+07
POS02663	2.75826e+07	2.85747e+08	7.16116e+07	1.01711e+07	5.07878e+08	4.21303e+08	3.6096e+08	4.17384e+08	4.54131e+08
POS02681	227906	618745	3368.72	3368.72	2.14891e+07	2.27682e+07	2.69266e+07	1.98024e+07	2.8765e+07
POS02760	1.96632e+08	1.46017e+07	7.57092e+07	4.88375e+07	3368.72	3368.72	3368.72	3368.72	3368.72
POS02834	2.42593e+08	3.92051e+07	1.09515e+08	9.70177e+07	9.48989e+06	9.93852e+06	1.31876e+07	1.00287e+07	1.45859e+07
POS02865	1.52795e+07	3.10434e+08	6.93541e+07	6.50892e+06	6.54052e+08	4.08508e+08	3.40801e+08	3.16622e+08	5.35436e+08
POS02880	240184	3368.72	3368.72	3368.72	3.66156e+07	4.62736e+07	4.35646e+07	2.29014e+07	5.23748e+07
POS03030	1.68017e+08	5.31006e+08	5.00002e+08	2.43355e+08	1.4213e+09	1.28244e+09	1.5964e+09	1.43472e+09	1.79587e+09
POS03044	2.21631e+07	3.66112e+07	2.6974e+07	2.43616e+07	3368.72	760440	2.028e+06	779495	3368.72
POS03065	7.24952e+07	1.04249e+07	6.19344e+07	4.59594e+07	3368.72	3368.72	3368.72	3368.72	33566.1
POS03129	1.4107e+08	5.08621e+07	1.59903e+08	1.51391e+07	3368.72	3368.72	37059.2	3368.72	3368.72
POS03137	8.86892e+07	2.72292e+07	1.01143e+08	1.31806e+07	153659	173339	95862.9	86122.6	3368.72
POS03204	1.28158e+08	1.96432e+08	1.13261e+08	1.34377e+08	5.08421e+08	4.32803e+08	4.73497e+08	4.0281e+08	6.6258e+08
POS03277	1.07347e+06	1.93995e+07	3.87773e+06	3368.72	1.63809e+08	8.43438e+07	6.28185e+07	1.43113e+08	1.38457e+08
POS03442	5.84271e+07	8.47932e+07	5.31244e+07	7.25633e+07	2.42824e+08	2.41686e+08	2.65894e+08	2.56411e+08	2.83454e+08
POS03639	3368.72	3368.72	3368.72	3368.72	2.67299e+07	6.35846e+07	5.00437e+07	4.95015e+07	5.27138e+07
POS03694	6.93325e+07	4.92069e+07	1.2128e+08	6.87292e+07	5.01443e+07	2.24402e+07	9.74825e+06	2.46769e+07	4.64682e+07
POS03758	1.39625e+08	1.67567e+08	1.4177e+08	1.8567e+08	4.01364e+08	3.06936e+08	4.16932e+08	3.62917e+08	3.80097e+08
POS03879	3.93052e+06	1.47606e+07	5.35935e+06	2.00773e+06	5.20205e+07	3.96872e+07	4.01128e+07	3.49528e+07	3.47284e+07
POS03922	1.75017e+09	2.82873e+08	5.94618e+08	1.49638e+09	128468	3368.72	307750	87555.3	355861
POS03963	4.75361e+07	4.08446e+08	1.25114e+08	2.32475e+07	7.05016e+08	5.99005e+08	7.07733e+08	6.12925e+08	6.79034e+08
POS03984	2.79374e+06	933348	3368.72	489512	3.23605e+07	3.12154e+07	3.96184e+07	3.9173e+07	3.59299e+07
POS04265	1.64432e+08	9.37243e+07	1.58289e+08	2.01727e+08	7.91311e+08	1.7791e+08	2.97488e+08	7.20747e+08	5.96606e+08
POS04564	3368.72	1.7739e+06	3368.72	3368.72	3.07052e+07	3.03851e+07	2.80211e+07	2.4572e+07	1.84907e+07
POS04707	3368.72	1.38357e+06	3368.72	3368.72	1.68875e+07	2.43162e+07	4.29287e+07	4.46744e+07	2.88415e+07
POS04762	1.03408e+06	4.03813e+06	1.13772e+06	523436	1.0426e+08	1.07878e+08	1.40389e+08	9.29004e+07	4.57015e+07
POS04803	3.09129e+06	3.73498e+06	892699	949702	2.66133e+07	1.1748e+07	3.14463e+07	2.84414e+07	2.68773e+07
POS04921	1.52162e+08	2.41274e+08	5.46092e+07	3.31642e+07	2.02408e+08	2.50615e+08	2.43244e+08	2.76438e+08	2.44628e+08
POS05011	2.597e+08	6.00985e+07	5.20466e+07	1.21745e+08	1.20239e+07	1.75222e+07	1.49219e+07	1.94577e+07	3.39167e+07
POS05085	5.24773e+07	1.22156e+08	1.16178e+08	9.00406e+07	2.67739e+08	3.541e+08	3.08067e+08	2.43249e+08	1.91873e+08
POS05966	6.98614e+07	4.89394e+07	1.41019e+08	1.32773e+08	1.74503e+07	1.56605e+07	1.65544e+07	1.2106e+07	9.89368e+06
POS05983	191715	1.41445e+07	1.17407e+06	2.36094e+06	8.66677e+07	7.96322e+07	1.00805e+08	1.3154e+08	7.48772e+07
POS06346	9.55943e+07	1.02782e+08	2.02991e+08	1.19303e+07	737015	847479	1.2726e+06	876470	498107
POS06433	2.72396e+07	1.53448e+07	4.13857e+07	6.0521e+07	516083	848887	1.89521e+06	903895	515474
POS06456	1.14657e+07	4.02725e+07	2.63703e+07	6.71317e+07	1.07531e+06	990544	1.57758e+06	452992	164254
POS06650	7.11413e+06	5.63552e+06	1.23892e+07	9.37204e+06	4.48316e+07	3.60057e+07	3.15505e+07	5.05392e+07	2.77223e+07
POS07190	2.28018e+07	1.38916e+08	5.32383e+07	9.05035e+07	2.25515e+08	2.60679e+08	2.67907e+08	2.27549e+08	2.40568e+08
POS07427	1.58813e+08	9.80525e+07	3.83703e+07	2.94695e+08	1.18108e+06	1.25778e+06	2.87681e+06	2.16298e+06	1.38924e+06
POS07766	6.04664e+08	3.35699e+08	7.31579e+08	6.27024e+08	1.53405e+06	2.74474e+06	1.7259e+06	1.45983e+06	340660
POS07864	1.15791e+07	1.0586e+07	1.23375e+07	1.01365e+07	5.19384e+07	5.15508e+07	6.2807e+07	5.1613e+07	5.62542e+07
POS07867	9.05542e+06	8.53961e+06	9.46912e+06	9.30477e+06	3.89602e+07	4.43286e+07	4.99029e+07	2.60417e+07	5.26816e+07
POS08154	7.73126e+07	4.36228e+07	701599	1.18534e+08	91588.5	59583.3	183628	119761	114570
POS09402	1.26518e+07	3.62831e+07	4.326e+07	5.14463e+07	7.51842e+07	8.46799e+07	9.36422e+07	7.0425e+07	7.98972e+07
POS09760	6.80768e+07	6.43352e+07	9.45131e+07	8.41198e+07	4.66729e+07	4.28682e+07	5.93753e+07	4.83906e+07	4.81141e+07
POS00007	4.77341e+08	2.27848e+07	2.76419e+08	3.00414e+08	6.25354e+06	1.8856e+06	2.97179e+06	9.17402e+06	1.00011e+07
POS00009	1.4963e+07	7.50042e+07	2.95496e+07	1.82578e+07	1.33747e+08	1.6833e+08	2.13413e+08	1.67952e+08	9.72901e+07
POS00011	3.47866e+08	1.74544e+09	7.34503e+08	1.19647e+09	2.78346e+09	3.23007e+09	3.2518e+09	2.93229e+09	3.05615e+09
POS00014	3.07358e+07	1.3942e+08	8.50041e+07	1.1941e+08	3.50568e+08	4.04006e+08	5.61388e+08	6.83395e+08	7.33457e+08
POS00015	1.88238e+08	3.58429e+09	1.77165e+09	6.45419e+08	4.69651e+09	4.63954e+09	5.77098e+09	6.03845e+09	6.57432e+09
POS00018	1.48242e+09	3.10089e+09	3.19822e+09	4.44367e+09	2.48888e+08	1.65557e+08	2.36948e+08	2.16527e+08	1.78582e+08
POS00020	6.3464e+07	6.93949e+07	6.45793e+07	5.14978e+07	1.11087e+08	1.16296e+08	1.07987e+08	8.97247e+07	2.04766e+08
POS00022	1.61905e+07	2.5414e+07	3.13608e+07	2.96834e+07	1.36293e+08	1.05059e+08	2.23417e+08	1.21887e+08	6.26394e+07
POS00029	1.12215e+08	2.047e+08	3.03648e+08	1.40254e+08	5.35348e+06	5.60205e+06	6.94463e+06	5.09602e+06	5.13415e+06
POS00030	4.52792e+06	4.55778e+07	3.70978e+06	3.6021e+06	1.93764e+08	1.79226e+08	1.3246e+08	1.72735e+08	1.35872e+08
POS00033	2.418e+08	8.57574e+07	4.50937e+08	3.54942e+08	1.29197e+08	7.54705e+07	1.09837e+08	5.81549e+07	8.05583e+07
POS00034	4.4968e+07	1.57565e+09	9.84951e+07	1.24999e+08	2.06955e+09	3.46014e+09	3.13654e+09	2.67601e+09	2.45894e+09
POS00040	1.75491e+06	4.36094e+07	8.63638e+06	4.99086e+06	2.16553e+08	3.76139e+08	4.20358e+08	3.56866e+08	2.73873e+08
POS00044	1.50602e+08	3.72418e+07	8.13866e+07	8.12109e+07	6.27186e+06	5.61254e+06	6.7076e+06	3.1052e+06	5.93011e+06
POS00048	3.21417e+08	4.2428e+08	9.90816e+08	7.45752e+08	1.54969e+06	1.20627e+06	2.1354e+06	2.75846e+06	1.5011e+06
POS00055	1.08432e+06	4.67444e+06	3.13393e+06	2.93536e+06	7.63884e+07	6.99959e+07	5.47981e+07	6.67191e+07	7.15393e+07
POS00059	7.07853e+07	1.19052e+08	1.25518e+07	8.11621e+07	1.96583e+08	2.0736e+08	1.80866e+08	2.27971e+08	2.66416e+08
POS00063	9.52998e+07	4.77916e+08	1.09486e+08	1.34026e+08	1.26497e+09	1.17492e+09	1.01942e+09	1.36605e+09	8.15149e+08
POS00066	8.40608e+07	6.5829e+07	1.10199e+08	1.18917e+08	3.63596e+07	3.89983e+07	3.74075e+07	2.76115e+07	4.4406e+07
POS00068	1.63726e+08	2.33494e+09	2.67219e+08	6.40112e+08	2.28278e+09	2.38883e+09	2.97514e+09	2.41751e+09	2.47813e+09
POS00070	3.10155e+07	1.49066e+07	4.81852e+07	1.05399e+08	1.32686e+06	1.01337e+06	1.22427e+06	1.08394e+06	1.35533e+06
POS00072	5.95891e+07	1.0013e+08	1.7534e+08	7.36634e+07	1.15965e+07	1.2505e+07	9.43279e+06	1.11181e+07	1.09497e+07
POS00075	9.63587e+08	3.8258e+08	4.60772e+08	1.03387e+09	3.10121e+08	4.26136e+08	3.43814e+08	3.75062e+08	2.46104e+08
POS00078	1.81041e+07	2.33329e+07	3.59547e+07	3.14469e+07	4.50531e+07	8.25152e+07	1.10004e+08	4.26576e+07	6.04256e+07
POS00080	2.70378e+08	1.52583e+08	3.74382e+08	6.94746e+08	5.00299e+07	5.67942e+07	7.55275e+07	7.27016e+07	1.15127e+08
POS00082	4.44223e+07	1.62643e+07	8.93066e+07	7.42181e+07	2.49537e+07	1.40158e+07	2.08475e+07	1.10825e+07	1.63645e+07
POS00086	3.285e+08	6.18278e+08	4.2808e+08	2.50879e+08	8.94515e+08	1.24889e+09	1.09054e+09	9.70721e+08	9.1303e+08
POS00087	1.43319e+08	5.62842e+08	3.13738e+08	2.33995e+08	3.14419e+07	2.20212e+07	4.69522e+07	2.97524e+07	9.51058e+06
POS00094	2.92938e+07	1.34543e+07	4.45444e+07	1.99615e+07	6.45673e+07	6.20588e+07	1.16509e+08	7.31871e+07	5.45489e+07
POS00096	1.98605e+08	3.77319e+07	3.42416e+08	2.89661e+08	3.5502e+06	5.24337e+06	7.26754e+06	6.67018e+07	1.03682e+08
POS00100	1.75361e+08	2.54666e+07	7.00424e+07	1.59743e+08	355135	377779	429657	366197	378242
POS00101	5.59153e+06	9.47495e+06	8.2137e+06	4.50014e+06	6.32642e+07	2.62923e+07	3.52864e+07	6.19484e+07	7.07111e+07
POS00102	3.20666e+07	6.74476e+07	4.56327e+07	5.70661e+07	3.07071e+08	2.7561e+08	2.88046e+08	2.66068e+08	3.89013e+08
POS00104	2.94569e+07	5.07498e+07	5.88936e+07	8.2764e+07	3368.72	2.07307e+06	2.05769e+06	2.02507e+06	341832
POS00114	4.76826e+08	6.04644e+08	4.94433e+08	4.11336e+08	9.36044e+08	1.11597e+09	1.06859e+09	1.09441e+09	1.0173e+09
POS00115	7.90509e+07	4.56553e+07	3.00701e+07	5.97706e+07	305549	801292	934846	704063	1.67568e+06
POS00119	4.16861e+08	3.44337e+07	3.20428e+08	2.60164e+08	6.68686e+06	8.27734e+06	6.55952e+06	8.53207e+06	1.23599e+07
POS00121	6.1189e+07	3.41199e+07	1.39307e+08	4.32788e+07	3.35527e+06	2.62846e+06	3.73728e+06	2.57763e+06	3.67866e+06
POS00123	1.50591e+07	1.44285e+07	4.31504e+07	6.77114e+07	1.37899e+06	1.47784e+06	2.57867e+06	1.20053e+06	339198
POS00130	9.07678e+07	1.49232e+08	2.53225e+08	1.73079e+08	3.52773e+08	4.81712e+08	3.37837e+08	3.18462e+08	2.59449e+08
POS00131	2.45377e+06	1.13008e+07	9.13329e+06	4.46794e+06	5.49279e+07	5.41981e+07	7.08583e+07	6.26937e+07	6.48248e+07
POS00137	2.58013e+07	2.64476e+07	4.47745e+07	4.08427e+07	5.54149e+06	4.18118e+06	7.01404e+06	6.52528e+06	1.2291e+07
POS00138	1.92023e+09	5.59758e+08	1.00865e+09	6.85211e+07	2.60617e+06	3.10229e+06	3.46506e+06	2.10234e+06	2.67644e+06
POS00141	3.99668e+06	2.87951e+07	7.44635e+06	2.64172e+06	4.16386e+07	3.7938e+07	3.20898e+07	3.09691e+07	3.14489e+07
POS00144	2.25793e+07	1.5177e+07	5.07458e+07	6.12702e+07	2.34377e+06	2.33033e+06	1.82511e+06	3.33652e+06	4.69144e+06
POS00145	3.87598e+06	1.92882e+07	1.00754e+07	8.35446e+06	1.081e+08	1.06311e+08	9.93563e+07	1.27952e+08	9.21452e+07
POS00146	1.70256e+08	2.31277e+08	2.27088e+08	9.9362e+07	3.91426e+08	4.96492e+08	5.06454e+08	4.40243e+08	6.05714e+08
POS00150	2.58145e+07	2.10668e+07	6.33744e+07	3.57764e+07	8.83534e+06	9.79738e+06	1.15765e+07	1.09005e+07	1.0484e+07
POS00153	6.29419e+07	7.10446e+07	3.59284e+07	1.82137e+07	7.56963e+06	1.31521e+07	1.37336e+07	5.39364e+06	9.02367e+06
POS00154	9.29758e+06	1.74631e+07	8.48039e+06	1.09588e+07	5.21439e+07	6.50461e+07	6.46232e+07	3.95061e+07	8.04191e+07
POS00155	3.50606e+07	1.57856e+07	3.14829e+07	3.25566e+07	402939	260875	492228	360233	439186
POS00159	3368.72	3368.72	65628.4	3368.72	2.25692e+07	2.20672e+07	2.65613e+07	1.67661e+07	2.2735e+07
POS00161	5.42563e+07	7.06402e+07	4.38731e+07	3.75519e+07	1.00682e+08	1.18062e+08	1.23592e+08	9.3818e+07	1.22546e+08
POS00166	1.09975e+09	2.52729e+08	2.2461e+08	5.16674e+08	5.18665e+07	7.29147e+07	6.4863e+07	8.66842e+07	1.42489e+08
POS00168	1.59632e+07	3.92912e+07	4.3719e+07	2.69265e+07	203306	3368.72	1.39987e+06	2.44837e+06	3368.72
POS00169	1.99018e+08	1.64546e+08	4.96357e+08	1.77554e+08	1.7606e+06	1.14806e+06	4.32198e+06	909019	3.19377e+06
POS00180	3.07607e+07	5.91729e+06	4.25499e+07	2.95981e+07	1.99813e+06	1.148e+06	1.99957e+06	1.19824e+06	1.32888e+06
POS00185	1.1007e+09	5.6956e+07	2.55644e+08	6.03738e+08	160974	328387	98472.7	279348	694788
POS00193	1.97708e+08	5.63195e+08	6.64342e+08	7.87445e+08	1.14839e+09	1.26951e+09	1.42162e+09	1.03359e+09	1.11262e+09
POS00208	223313	2.93021e+06	1.0385e+06	3368.72	2.17134e+08	2.05933e+08	2.12601e+08	2.5079e+08	4.58006e+08
POS00213	8.27274e+08	1.16512e+09	9.02471e+08	5.43373e+08	2.0203e+09	2.39839e+09	2.43116e+09	1.92675e+09	2.1289e+09
POS00216	5.35333e+06	9.02995e+06	1.91528e+07	2.05441e+07	6.42788e+07	5.951e+07	5.8159e+07	6.49585e+07	2.53839e+07
POS00227	2.01449e+07	2.00352e+07	5.70584e+07	4.33475e+07	1.02497e+06	1.48636e+06	1.49509e+06	1.11084e+06	1.32605e+06
POS00229	5.1389e+07	3.33335e+07	3.30077e+07	6.35552e+07	3368.72	3368.72	3368.72	3368.72	3368.72
POS00233	1.18366e+08	1.96196e+08	1.16535e+08	1.37868e+08	4.54709e+08	5.39742e+08	5.47499e+08	3.85916e+08	6.80759e+08
POS00241	2.44304e+07	8.60267e+08	7.21771e+07	1.72235e+08	1.39731e+09	1.07595e+09	1.10661e+09	1.59665e+09	9.58568e+08
POS00242	4.77459e+07	9.46297e+07	5.19912e+07	8.87547e+06	897402	384383	384478	506064	296547
POS00247	3.96083e+09	2.52343e+09	7.90959e+09	4.98346e+09	2.59078e+08	2.60454e+08	2.70711e+08	3.06723e+08	2.96959e+08
POS00256	1.58347e+06	1.6629e+06	3.96335e+06	3.94764e+06	7.23996e+07	6.74335e+07	7.98632e+07	6.50477e+07	6.5135e+07
POS00258	1.58924e+08	1.70531e+08	1.01395e+08	1.35602e+08	2.89873e+07	2.40555e+07	3.87833e+07	4.99712e+07	5.31556e+07
POS00262	5.09836e+07	1.15181e+08	2.2316e+08	8.22383e+07	2.9285e+07	2.4929e+07	2.85411e+07	2.77771e+07	2.74971e+07
POS00263	6.93036e+07	1.51551e+08	1.20858e+08	1.23461e+08	3.19326e+08	3.92751e+08	3.54127e+08	3.24092e+08	2.86867e+08
POS00267	4.98604e+07	3.43258e+07	9.94583e+07	3.29619e+07	3.26615e+06	2.87976e+06	1.69194e+06	2.89986e+06	3.19283e+06
POS00270	1.62344e+07	1.49473e+07	3.45057e+07	1.64098e+07	6.51625e+07	7.47466e+07	7.03284e+07	5.35302e+07	5.55113e+07
POS00272	1.65399e+07	1.31978e+07	5.74741e+07	7.08709e+07	1.45415e+06	1.83251e+06	1.95217e+06	1.13527e+06	3.03946e+06
POS00278	3.47907e+08	2.06311e+08	4.74721e+08	4.5643e+08	3.14551e+06	4.55045e+06	4.10314e+06	4.84001e+06	5.22872e+06
POS00287	3.68957e+08	1.94691e+08	1.0938e+08	3.31383e+08	4.29889e+07	2.92144e+07	2.44e+07	2.21501e+07	3.47033e+07
POS00289	3.76735e+06	1.65091e+06	3.3531e+06	1.68329e+07	5.63718e+07	2.98331e+07	5.23418e+07	1.56224e+07	1.83085e+07
POS00296	5.37467e+07	6.51739e+07	1.64726e+08	5.41856e+07	7.0855e+08	3.59639e+08	3.67902e+08	5.6601e+08	6.62534e+07
POS00304	2.87086e+07	2.49529e+07	6.26544e+07	4.46723e+07	1.55723e+06	1.62425e+07	3.17444e+06	4.65055e+06	2.4832e+07
POS00311	7.98725e+07	3.63403e+07	8.73402e+07	9.5347e+07	3.60482e+07	3.63342e+07	2.97053e+07	3.52033e+07	5.02892e+07
POS00314	7.69214e+06	9.03821e+06	1.71565e+07	6.48301e+06	6.01887e+07	7.92447e+07	7.31034e+07	6.91389e+07	2.87027e+07
POS00330	4.72263e+07	9.30775e+07	9.70636e+06	3.03798e+07	1.58794e+08	1.21215e+08	9.85818e+07	9.68675e+07	1.76523e+08
POS00334	4.15876e+07	1.02164e+08	2.46273e+07	1.68268e+08	3368.72	1.42068e+06	6.6988e+06	3368.72	319954
POS00336	7.40702e+08	2.91767e+08	5.63917e+08	4.48691e+08	3368.72	3368.72	3368.72	454844	3368.72
POS00338	6.21007e+07	5.82995e+07	1.29791e+08	7.98485e+07	9.45445e+06	1.94136e+06	5.92718e+06	8.70812e+06	2.30587e+06
POS00340	8.9933e+06	5.9442e+07	3.31594e+07	1.452e+07	725356	444184	365277	411562	471785
POS00343	2.53666e+08	7.42055e+07	2.57459e+07	2.3614e+08	2.36153e+06	4.06321e+06	3.55495e+06	1.07756e+06	2.45786e+06
POS00349	6.695e+07	6.75334e+07	1.14377e+08	4.56892e+07	2.67469e+07	3.7273e+07	2.95876e+07	3.55736e+07	5.70782e+07
POS00371	6.54873e+08	4.06252e+08	3.49656e+08	2.27161e+08	608777	999699	954615	536402	1.03892e+06
POS00386	4.18346e+07	2.31245e+07	623185	5.26273e+07	3368.72	3368.72	3368.72	3368.72	3368.72
POS00387	9.52299e+06	1.05952e+09	2.14516e+07	9.59941e+06	5.71957e+09	5.35015e+09	3.90819e+09	4.45756e+09	4.86379e+09
POS00393	440904	1.33692e+07	3368.72	3368.72	5.76902e+07	5.22771e+07	5.31683e+07	5.36988e+07	6.76798e+07
POS00395	3.70256e+07	7.34872e+07	4.25447e+07	7.21723e+06	531543	321592	255679	344070	343495
POS00405	3.16437e+07	3.02247e+07	5.07293e+07	1.02763e+08	124637	634221	949221	3368.72	719628
POS00407	4.95339e+07	9.94534e+06	2.60965e+07	8.96514e+07	251273	299901	560466	291563	316418
POS00415	1.38703e+08	5.54467e+07	1.15951e+08	3.03046e+08	3.54722e+06	2.96677e+06	4.67707e+06	2.95067e+06	3.7606e+06
POS00417	2.32787e+06	4.00914e+06	855572	3.98579e+06	7.63382e+07	6.82798e+07	8.21006e+07	7.49153e+07	7.24278e+07
POS00422	6.47094e+07	1.29944e+07	1.0469e+08	8.1976e+07	3368.72	3368.72	3368.72	3368.72	3368.72
POS00424	1.9044e+06	2.83146e+07	2.31176e+06	3.2117e+06	9.27602e+07	9.71787e+07	1.21729e+08	8.13263e+07	6.59197e+07
POS00442	4.73884e+07	7.23231e+06	3.18403e+07	2.51465e+07	3368.72	3368.72	3368.72	3368.72	3368.72
POS00454	3.33752e+07	3.78469e+08	1.48221e+07	7.81981e+06	5.92185e+08	8.16166e+08	8.46681e+08	7.52789e+08	5.62959e+08
POS00455	1.25723e+08	4.76439e+07	1.60928e+08	5.8372e+07	1.67651e+07	1.59866e+07	1.37607e+07	1.33498e+07	1.73496e+07
POS00457	7.77147e+07	1.73599e+07	6.64251e+07	5.2e+07	5.83655e+06	6.72179e+06	5.75472e+06	4.62879e+06	5.21774e+06
POS00470	6.87363e+06	2.48537e+07	1.33209e+07	1.18562e+07	8.85884e+07	1.10793e+08	1.74486e+08	1.18277e+08	1.64883e+08
POS00471	1.77065e+07	1.71365e+07	1.3935e+07	1.07908e+07	5.76901e+07	3.82072e+07	4.24937e+07	5.56175e+07	6.40832e+07
POS00474	4.33876e+08	1.11739e+08	4.59028e+08	2.15607e+08	429826	341054	462158	890359	466460
POS00477	9.01875e+07	1.5786e+07	1.85469e+07	7.09681e+07	745903	593804	372323	527090	354188
POS00479	3.51565e+08	1.20631e+07	1.96386e+08	2.00751e+08	404754	504606	2.40375e+06	185534	1.12714e+06
POS00484	1.4672e+08	8.34207e+07	1.04661e+08	2.44523e+08	1.197e+06	2.11807e+06	2.8636e+06	1.64321e+06	2.08969e+06
POS00487	4.05652e+07	2.85613e+07	2.60532e+06	7.85433e+07	729246	373921	391696	59433.3	34959.4
POS00503	9.21163e+07	5.20508e+07	1.2431e+08	1.95964e+08	703321	510690	566782	991326	714143
POS00506	1.74532e+08	4.11699e+07	2.77571e+08	3.16174e+07	6.1465e+06	4.36553e+06	4.23836e+06	6.303e+06	3.8547e+06
POS00513	8.90094e+07	5.28157e+07	1.3797e+08	2.6651e+08	908112	972550	1.16798e+06	1.02852e+06	1.01185e+06
POS00518	1.74035e+07	2.36925e+07	2.84883e+07	2.84033e+07	4.08996e+07	6.25807e+07	5.33704e+07	4.65112e+07	6.02492e+07
POS00523	1.29689e+08	3.28591e+07	1.68739e+08	1.5933e+08	305184	283874	717679	6.22009e+07	118219
POS00552	6.36209e+07	4.41755e+07	1.72704e+08	1.99749e+08	1.78249e+07	3.75713e+07	6.08078e+07	2.39734e+07	2.28701e+07
POS00554	8.54229e+07	1.09761e+08	9.67128e+07	9.40576e+07	2.51217e+08	2.33438e+08	2.87947e+08	2.01125e+08	2.46105e+08
POS00575	5.22432e+07	2.9373e+07	9.07205e+07	6.01409e+07	1.6561e+06	1.1881e+06	1.63768e+06	1.77242e+06	1.60636e+06
POS00576	1.21945e+08	6.40416e+07	2.24218e+06	2.19952e+08	3368.72	65226.2	709317	18842.6	3368.72
POS00589	6.21937e+07	3.30866e+07	1.15573e+08	5.11248e+06	3368.72	2.57966e+06	157511	5.6294e+06	3.51397e+06
POS00607	1.21364e+08	1.8268e+08	1.85102e+08	1.74343e+08	1.87976e+06	2.42769e+06	4.00163e+06	4.20783e+06	3.70355e+06
POS00617	7.97486e+07	1.94982e+07	8.65029e+07	7.6913e+07	98163.9	180358	564600	212080	358379
POS00618	3.55719e+07	5.46238e+07	3.29699e+07	3.73367e+07	1.18173e+08	1.46726e+08	1.44374e+08	8.86186e+07	1.90874e+08
POS00626	1.33744e+08	6.42974e+07	2.38574e+08	2.08595e+07	1.63527e+07	1.55998e+07	8.28186e+06	1.25233e+07	6.61126e+06
POS00631	1.6129e+08	2.66967e+08	1.13982e+08	3.45936e+08	1.03084e+06	4.50215e+06	1.71814e+06	1.85299e+06	2.44962e+06
POS00639	1.4256e+06	1.08318e+07	4.41888e+06	818296	5.94103e+07	8.32454e+07	4.66838e+07	5.12283e+07	3.60748e+07
POS00646	5.10531e+07	6.0351e+07	7.8711e+07	5.70504e+07	1.75587e+06	1.99009e+06	5.17434e+06	1.93322e+06	2.96882e+06
POS00648	6.86098e+07	8.29459e+07	5.2798e+07	4.3956e+07	1.26007e+08	1.4048e+08	1.48319e+08	1.117e+08	1.4826e+08
POS00651	2.12351e+06	1.29923e+07	3.98698e+06	1.79302e+07	8.04279e+07	7.16341e+07	5.32173e+07	5.77027e+07	6.60075e+07
POS00668	1.93469e+06	610518	577640	779231	3.8663e+06	6.91366e+07	6.0433e+07	5.80532e+07	6.70978e+07
POS00673	9.6699e+07	1.48474e+08	7.96192e+07	7.78084e+07	5.74462e+08	2.46525e+08	2.56247e+08	4.89596e+08	3.66898e+08
POS00677	3368.72	2.24975e+06	3368.72	3368.72	3.67717e+07	3.69769e+07	3.73884e+07	3.22733e+07	8.70422e+07
POS00681	4.35686e+07	6.57855e+08	9.54732e+07	1.8088e+07	1.89238e+09	2.39151e+09	1.11896e+09	1.3095e+09	9.53932e+08
POS00706	6.4595e+07	6.1177e+08	1.92053e+08	1.95311e+07	9.78226e+08	9.06982e+08	7.97029e+08	8.98609e+08	9.48062e+08
POS00716	9.05077e+07	4.68079e+07	1.22254e+08	8.8468e+07	1.99089e+07	2.25843e+07	2.04982e+07	5.44449e+07	3.32322e+07
POS00733	9.86062e+06	4.48324e+07	4.98698e+06	1.22009e+06	5.45182e+07	1.04182e+08	8.49248e+07	1.41833e+08	5.23106e+07
POS00742	2.7898e+08	1.39548e+08	1.10948e+08	5.69666e+08	3368.72	3368.72	3368.72	3368.72	3368.72
POS00750	2.41308e+07	1.56075e+08	2.57577e+07	1.01101e+07	5.61137e+08	8.58411e+08	5.41241e+08	6.1427e+08	3.23852e+08
POS00753	1.93747e+07	1.05593e+08	1.82069e+07	1.24686e+07	5.87727e+08	7.58122e+08	7.13177e+08	5.54806e+08	3.17236e+08
POS00756	3.27739e+06	4.01438e+07	5.38012e+06	1.39955e+06	1.95582e+08	2.28836e+08	2.18228e+08	1.44964e+08	1.11525e+08
POS00776	5.47947e+06	1.6539e+07	4.6499e+06	2.31641e+06	1.23507e+08	1.00567e+08	1.142e+08	1.04123e+08	6.85721e+07
POS00781	3.14987e+06	6.55758e+06	2.11035e+06	659088	9.0373e+07	9.04153e+07	8.22928e+07	7.32979e+07	5.69126e+07
POS00785	1.97981e+07	6.63616e+08	9.75388e+07	1.82414e+07	1.42836e+09	8.7494e+08	7.45961e+08	6.73094e+08	1.1543e+09
POS00788	9.69307e+07	2.80665e+07	5.2185e+07	1.77569e+07	6.15022e+06	6.78831e+06	4.65552e+06	6.67559e+06	2.06676e+07
POS00791	1.45635e+09	1.46117e+09	3.00525e+09	2.24192e+08	1.00941e+07	5.92344e+06	1.28663e+07	5.43421e+06	1.04086e+07
POS00801	3.4007e+07	2.25997e+07	6.9361e+07	3.0408e+07	1.28247e+06	1.92416e+07	1.60669e+07	1.06285e+07	4.98776e+06
POS00807	3368.72	334960	3368.72	3368.72	2.34912e+07	2.66404e+07	2.78566e+07	3.63155e+07	1.38309e+07
POS00810	2.25924e+06	3.53818e+07	2.13856e+07	3368.72	3.6929e+07	5.0348e+07	4.2329e+07	4.55109e+07	1.13503e+08
POS00811	1.65456e+06	7.92963e+06	1.44372e+06	399034	5.7784e+07	3.06823e+07	5.69399e+07	8.63828e+07	3.9121e+07
POS00812	1.32818e+08	2.34175e+08	3.36023e+08	1.30086e+08	2.05634e+07	2.64892e+07	2.34512e+07	2.26345e+07	1.17448e+07
POS00817	1.04374e+08	6.76004e+07	2.91848e+08	1.28963e+08	295975	843378	1.22958e+06	518754	1.1398e+06
POS00824	3.46429e+06	1.52247e+07	3368.72	177761	6.49796e+06	4.00556e+07	3.78085e+07	6.13719e+07	2.56665e+07
POS00825	6.1427e+07	1.34036e+08	8.00368e+06	7.05385e+07	2.19516e+08	1.80689e+08	2.28853e+08	1.87525e+08	2.88911e+08
POS00836	2.05536e+07	1.11172e+07	4.26112e+07	5.66742e+07	3368.72	67906.7	3368.72	124161	55852.1
POS00849	6.92714e+08	5.64918e+08	1.31965e+08	1.32435e+08	9.48382e+08	1.0664e+09	1.17391e+09	1.24382e+09	1.05457e+09
POS00851	4.43503e+07	2.12997e+07	1.20987e+08	3.49597e+07	471903	647239	497005	433414	332779
POS00861	8.86011e+07	4.8188e+07	1.34948e+08	1.03448e+08	870823	621598	758644	3.63519e+07	464996
POS00863	3.83202e+06	3.00901e+07	2.00099e+06	5.00562e+06	6.56091e+07	7.65604e+07	9.34977e+07	7.35427e+07	6.69065e+07
POS00866	1.05409e+08	3.89999e+07	1.67117e+08	2.21253e+08	427751	173265	3368.72	201447	3368.72
POS00869	5.76864e+07	4.61009e+06	3.68578e+07	2.38743e+07	3368.72	101026	227056	3368.72	1.2901e+06
POS00872	6.22922e+06	1.16239e+07	3.6038e+06	2.19193e+06	2.00228e+08	1.72101e+08	2.03459e+08	2.19801e+08	1.29759e+08
