# Supplementary material for: Antibiotic-Induced Dysbiosis of Microbiota Promotes Chicken Lipogenesis by Altering Metabolomics in the Cecum
Source: Metabolites. 2021 Jul 28;11(8):487. doi: 10.3390/metabo11080487 (PMC8398106; doi:10.3390/metabo11080487)
Supplement: Supplementary file 1 [file metabolites-11-00487-s001.zip › Table S4.csv]

Source	Target	Weight	Correlation	Type
Proteobacteria	Diacetone alcohol	0.883333	-0.883333	negative
Firmicutes	Neopterin	0.883333	-0.883333	negative
Actinobacteria	6-Chloro-N-(1-methylethyl)-1,3,5-triazine-2,4-diamine	0.883333	-0.883333	negative
Actinobacteria	Zymonic acid	0.883333	-0.883333	negative
Proteobacteria	6-Hydroxy-1H-indole-3-acetamide	0.866667	-0.866667	negative
Proteobacteria	Tyrosyl-Valine	0.866667	-0.866667	negative
Bacteroidetes	PE(16:0/18:2(9Z,12Z))	0.866667	-0.866667	negative
Actinobacteria	L-Norleucine	0.866667	-0.866667	negative
Actinobacteria	Propane-1,2-diol 1-phosphate	0.866667	-0.866667	negative
Actinobacteria	Ureidopropionic acid	0.833333	-0.833333	negative
Firmicutes	Taurocholic acid	0.830628	-0.830628	negative
Proteobacteria	4,6-Dihydroxyquinoline	0.816667	-0.816667	negative
Firmicutes	Hypogeic acid	0.816667	-0.816667	negative
Bacteroidetes	Ascorbic acid	0.816667	-0.816667	negative
Bacteroidetes	Ferrichrome	0.816667	-0.816667	negative
Bacteroidetes	Gluconic acid	0.816667	-0.816667	negative
Actinobacteria	L-Alloisoleucine	0.816667	-0.816667	negative
Actinobacteria	myo-Inositol	0.816667	-0.816667	negative
Bacteroidetes	2-Phenylacetamide	0.803326	-0.803326	negative
Proteobacteria	(R)-Salsolinol	0.8	-0.8	negative
Proteobacteria	1-Methylhypoxanthine	0.8	-0.8	negative
Proteobacteria	Beta-Carboline	0.8	-0.8	negative
Proteobacteria	Byssochlamic acid	0.8	-0.8	negative
Proteobacteria	Ethoxyquin	0.8	-0.8	negative
Proteobacteria	Pyridoxine phosphate	0.8	-0.8	negative
Firmicutes	Betaine aldehyde	0.8	-0.8	negative
Firmicutes	D-Xylitol	0.8	-0.8	negative
Firmicutes	Tauroursodeoxycholic acid	0.8	-0.8	negative
Actinobacteria	Hypoxanthine	0.8	-0.8	negative
Actinobacteria	L-Glutamic acid	0.8	-0.8	negative
Actinobacteria	PC(18:1(9Z)/18:1(9Z))	0.8	-0.8	negative
Actinobacteria	Phosphorylcholine	0.8	-0.8	negative
Proteobacteria	(Â±)-Tryptophan	0.8	0.8	positive
Proteobacteria	2-Oxo-4-methylthiobutanoic acid	0.8	0.8	positive
Proteobacteria	4-Hydroxyproline	0.8	0.8	positive
Proteobacteria	Erythrono-1,4-lactone	0.8	0.8	positive
Proteobacteria	Inosinic acid	0.8	0.8	positive
Proteobacteria	Leucinic acid	0.8	0.8	positive
Proteobacteria	LysoPE(15:0/0:0)	0.8	0.8	positive
Proteobacteria	Macrocarpal B	0.8	0.8	positive
Proteobacteria	Mangiferdesmethylursanone	0.8	0.8	positive
Proteobacteria	Methylimidazoleacetic acid	0.8	0.8	positive
Proteobacteria	N-Acetylhistamine	0.8	0.8	positive
Proteobacteria	PC(18:0/22:6(4Z,7Z,10Z,13Z,16Z,19Z))	0.8	0.8	positive
Proteobacteria	PC(20:4(8Z,11Z,14Z,17Z)/20:3(8Z,11Z,14Z))	0.8	0.8	positive
Proteobacteria	Valyl-Lysine	0.8	0.8	positive
Firmicutes	3-Methylguanine	0.8	0.8	positive
Firmicutes	7,8-Dehydro-beta-micropteroxanthin	0.8	0.8	positive
Firmicutes	Aminoethoxyacetic acid	0.8	0.8	positive
Firmicutes	Arachidonic acid	0.8	0.8	positive
Firmicutes	Dodecanedioic acid	0.8	0.8	positive
Firmicutes	Dopamine quinone	0.8	0.8	positive
Firmicutes	dTDP-L-mycarose	0.8	0.8	positive
Firmicutes	Epsilon-caprolactam	0.8	0.8	positive
Firmicutes	Imidazoleacetic acid	0.8	0.8	positive
Firmicutes	Palmitoylethanolamide	0.8	0.8	positive
Firmicutes	Pantothenic acid	0.8	0.8	positive
Firmicutes	PC(20:2(11Z,14Z)/14:0)	0.8	0.8	positive
Firmicutes	SM(d18:1/16:0)	0.8	0.8	positive
Firmicutes	Sphinganine	0.8	0.8	positive
Firmicutes	Valyl-Proline	0.8	0.8	positive
Bacteroidetes	(2R)-2-Hydroxy-2-methylbutanenitrile	0.8	0.8	positive
Bacteroidetes	(R)-5-Phosphomevalote	0.8	0.8	positive
Bacteroidetes	3-Acetyl-2,7-naphthyridine	0.8	0.8	positive
Bacteroidetes	3-Formyl-6-hydroxyindole	0.8	0.8	positive
Bacteroidetes	3-Oxooctadecanoic acid	0.8	0.8	positive
Bacteroidetes	4-Aminophenol	0.8	0.8	positive
Bacteroidetes	Adenine	0.8	0.8	positive
Bacteroidetes	Azelaic acid	0.8	0.8	positive
Bacteroidetes	Benzoic acid	0.8	0.8	positive
Bacteroidetes	Calystegin A3	0.8	0.8	positive
Bacteroidetes	Calystegine B2	0.8	0.8	positive
Bacteroidetes	N-Acetylcadaverine	0.8	0.8	positive
Bacteroidetes	Nitrofurazone	0.8	0.8	positive
Bacteroidetes	Pyrocatechol	0.8	0.8	positive
Bacteroidetes	Sphinganine	0.8	0.8	positive
Bacteroidetes	TG(22:1(13Z)/19:2n6/22:6(4Z,7Z,10Z,13Z,16Z,19Z))	0.8	0.8	positive
Actinobacteria	1,4-Bis(chloromethoxymethyl)benzene	0.8	0.8	positive
Actinobacteria	15-Methylpalmitate	0.8	0.8	positive
Actinobacteria	3-Acetyl-2,7-naphthyridine	0.8	0.8	positive
Actinobacteria	3-Methyldioxyindole	0.8	0.8	positive
Actinobacteria	3-Sulfopyruvate	0.8	0.8	positive
Actinobacteria	4-Hydroxybenzoic acid	0.8	0.8	positive
Actinobacteria	Alizarin	0.8	0.8	positive
Actinobacteria	Ascorbic acid	0.8	0.8	positive
Actinobacteria	d-Tocotrienol	0.8	0.8	positive
Actinobacteria	Fagomine	0.8	0.8	positive
Actinobacteria	Glycine	0.8	0.8	positive
Actinobacteria	L-trans-4-Methyl-2-pyrrolidinecarboxylic acid	0.8	0.8	positive
Actinobacteria	L-Tyrosine	0.8	0.8	positive
Actinobacteria	Palmitoylethanolamide	0.8	0.8	positive
Actinobacteria	Taurocholic acid	0.8	0.8	positive
Actinobacteria	Tauroursodeoxycholic acid	0.8	0.8	positive
Firmicutes	D-Ornithine	0.800757	0.800757	positive
Proteobacteria	N-Acetyl-L-methionine	0.803326	0.803326	positive
Firmicutes	D-Aspartic acid	0.803326	0.803326	positive
Bacteroidetes	(R)-Salsolinol	0.803326	0.803326	positive
Bacteroidetes	4-(N-Maleimido)benzyltrimethylammonium iodide	0.803326	0.803326	positive
Bacteroidetes	Butyrylcarnitine	0.803326	0.803326	positive
Bacteroidetes	Mesalazine	0.803326	0.803326	positive
Bacteroidetes	N-Acetyl-L-methionine	0.803326	0.803326	positive
Bacteroidetes	Pimelic acid	0.803326	0.803326	positive
Actinobacteria	2-Azetidinecarboxylic acid	0.803354	0.803354	positive
Actinobacteria	Olomoucine	0.803354	0.803354	positive
Bacteroidetes	D-Ornithine	0.809461	0.809461	positive
Proteobacteria	Zymonic acid	0.811723	0.811723	positive
Actinobacteria	7-Aminomethyl-7-carbaguanine	0.811723	0.811723	positive
Actinobacteria	Hypogeic acid	0.811723	0.811723	positive
Actinobacteria	Quindoxin	0.811723	0.811723	positive
Proteobacteria	(2E)-Butenoyl-CoA	0.816667	0.816667	positive
Proteobacteria	(2R)-O-Phospho-3-sulfolactate	0.816667	0.816667	positive
Proteobacteria	(3E)-4-(2-Carboxyphenyl)-2-oxobut-3-enoate	0.816667	0.816667	positive
Proteobacteria	POS03277	0.816667	0.816667	positive
Proteobacteria	2-acetyl-1-alkyl-sn-glycero-3-phosphocholine	0.816667	0.816667	positive
Proteobacteria	4-Hydroxyphenylpyruvic acid	0.816667	0.816667	positive
Proteobacteria	6-Hydroxydopamine	0.816667	0.816667	positive
Proteobacteria	Adenosine 2&apos;-phosphate	0.816667	0.816667	positive
Proteobacteria	Anserine	0.816667	0.816667	positive
Proteobacteria	Arachidonic acid	0.816667	0.816667	positive
Proteobacteria	Bowdichione	0.816667	0.816667	positive
Proteobacteria	Cytokinin B	0.816667	0.816667	positive
Proteobacteria	Homo-L-arginine	0.816667	0.816667	positive
Proteobacteria	L-2,4-diaminobutyric acid	0.816667	0.816667	positive
Proteobacteria	LysoPE(18:1(9Z)/0:0)	0.816667	0.816667	positive
Proteobacteria	Methylsuccinic acid	0.816667	0.816667	positive
Proteobacteria	PC(18:4(6Z,9Z,12Z,15Z)/18:1(11Z))	0.816667	0.816667	positive
Proteobacteria	PE(16:0/18:2(9Z,12Z))	0.816667	0.816667	positive
Proteobacteria	Succinyl-CoA	0.816667	0.816667	positive
Proteobacteria	Valyl-Proline	0.816667	0.816667	positive
Proteobacteria	Valyl-Valine	0.816667	0.816667	positive
Firmicutes	1H-Imidazole-1-acetic acid	0.816667	0.816667	positive
Firmicutes	1H-Pyrrole-2-carboxaldehyde	0.816667	0.816667	positive
Firmicutes	3-Methyldioxyindole	0.816667	0.816667	positive
Firmicutes	4-Imidazolone-5-propionic acid	0.816667	0.816667	positive
Firmicutes	5-Methyldeoxycytidine	0.816667	0.816667	positive
Firmicutes	Citrulline	0.816667	0.816667	positive
Firmicutes	Diacetone alcohol	0.816667	0.816667	positive
Firmicutes	Fexofenadine	0.816667	0.816667	positive
Firmicutes	Glyphosate	0.816667	0.816667	positive
Firmicutes	Gravacridonetriol glucoside	0.816667	0.816667	positive
Firmicutes	Mangiferdesmethylursanone	0.816667	0.816667	positive
Firmicutes	Methylimidazoleacetic acid	0.816667	0.816667	positive
Firmicutes	Nervonyl carnitine	0.816667	0.816667	positive
Firmicutes	Nitrofurazone	0.816667	0.816667	positive
Bacteroidetes	15-Methylpalmitate	0.816667	0.816667	positive
Bacteroidetes	1-deoxy-1-(N6-lysino)-D-fructose	0.816667	0.816667	positive
Bacteroidetes	1-Methylhypoxanthine	0.816667	0.816667	positive
Bacteroidetes	4-Hydroxyproline	0.816667	0.816667	positive
Bacteroidetes	Alizarin	0.816667	0.816667	positive
Bacteroidetes	Chlorfenprop-methyl	0.816667	0.816667	positive
Bacteroidetes	L-Glutamic acid	0.816667	0.816667	positive
Bacteroidetes	Nornitrogen mustard	0.816667	0.816667	positive
Bacteroidetes	Pyridoxine phosphate	0.816667	0.816667	positive
Bacteroidetes	Thymidine	0.816667	0.816667	positive
Bacteroidetes	Uridine diphosphate-N-acetylglucosamine	0.816667	0.816667	positive
Actinobacteria	(1S,3R)-3-(2,2-Dichloroethenyl)-2,2-dimethylcyclopropanecarboxylate	0.816667	0.816667	positive
Actinobacteria	3,4-Bis(7-chloroindol-3-yl)pyrrole-2,5-dicarboxylate	0.816667	0.816667	positive
Actinobacteria	3-Methylcytosine	0.816667	0.816667	positive
Actinobacteria	3-Oxooctadecanoic acid	0.816667	0.816667	positive
Actinobacteria	7,8-Dehydro-beta-micropteroxanthin	0.816667	0.816667	positive
Actinobacteria	8-Hydroxydihydrodaidzein	0.816667	0.816667	positive
Actinobacteria	Chlorfenprop-methyl	0.816667	0.816667	positive
Actinobacteria	Ergothioneine	0.816667	0.816667	positive
Actinobacteria	gamma-Aminobutyric acid	0.816667	0.816667	positive
Actinobacteria	Indole-3-carbinol	0.816667	0.816667	positive
Actinobacteria	L-Arginine	0.816667	0.816667	positive
Actinobacteria	LysoPE(15:0/0:0)	0.816667	0.816667	positive
Actinobacteria	N-Formimino-L-aspartate	0.816667	0.816667	positive
Actinobacteria	p-Toluenesulfonic acid	0.816667	0.816667	positive
Actinobacteria	Pyroglutamic acid	0.816667	0.816667	positive
Actinobacteria	Thalictroidine	0.816667	0.816667	positive
Actinobacteria	Urocanic acid	0.816667	0.816667	positive
Actinobacteria	Valyl-Proline	0.816667	0.816667	positive
Actinobacteria	xi-2,3-Dihydro-2-oxo-1H-indole-3-acetic acid	0.816667	0.816667	positive
Firmicutes	Cortisone	0.818165	0.818165	positive
Firmicutes	Imidazole-4-acetaldehyde	0.818165	0.818165	positive
Firmicutes	Cytokinin B	0.820091	0.820091	positive
Firmicutes	L-Acetylcarnitine	0.820091	0.820091	positive
Actinobacteria	Dehydroascorbic acid	0.820091	0.820091	positive
Actinobacteria	Phosphocreatinine	0.820091	0.820091	positive
Firmicutes	Gluconic acid	0.826869	0.826869	positive
Actinobacteria	Chloroneb	0.826869	0.826869	positive
Proteobacteria	Luteolin 7-O-[beta-D-glucuronosyl-(1-&gt;2)-beta-D-glucuronide]	0.828459	0.828459	positive
Actinobacteria	3-Iodo-L-tyrosine	0.828459	0.828459	positive
Proteobacteria	PC(22:5(7Z,10Z,13Z,16Z,19Z)/16:1(9Z))	0.830628	0.830628	positive
Firmicutes	N-acetyl-5-aminosalicylic acid	0.830628	0.830628	positive
Bacteroidetes	N-acetyl-5-aminosalicylic acid	0.830628	0.830628	positive
Bacteroidetes	Propane-1,2-diol 1-phosphate	0.830628	0.830628	positive
Bacteroidetes	p-Toluenesulfonic acid	0.830628	0.830628	positive
Bacteroidetes	Valeric acid	0.830628	0.830628	positive
Actinobacteria	Calystegin A3	0.830628	0.830628	positive
Actinobacteria	Racemethionine	0.830628	0.830628	positive
Proteobacteria	(2R)-2-Hydroxy-2-methylbutanenitrile	0.833333	0.833333	positive
Proteobacteria	4-(N-Maleimido)benzyltrimethylammonium iodide	0.833333	0.833333	positive
Proteobacteria	Betaine aldehyde	0.833333	0.833333	positive
Proteobacteria	Capsiamide	0.833333	0.833333	positive
Proteobacteria	dTDP-L-mycarose	0.833333	0.833333	positive
Proteobacteria	L-Glutamic acid	0.833333	0.833333	positive
Proteobacteria	PC(18:1(9Z)/18:1(9Z))	0.833333	0.833333	positive
Proteobacteria	PC(18:3(6Z,9Z,12Z)/18:1(11Z))	0.833333	0.833333	positive
Proteobacteria	Phosphocreatinine	0.833333	0.833333	positive
Proteobacteria	Phosphorylcholine	0.833333	0.833333	positive
Firmicutes	(E)-3-(4-Hydroxyphenyl)-2-propenal	0.833333	0.833333	positive
Firmicutes	9,10-epoxyoctadecanoic acid	0.833333	0.833333	positive
Firmicutes	Asymmetric dimethylarginine	0.833333	0.833333	positive
Firmicutes	Beta-Carboline	0.833333	0.833333	positive
Firmicutes	Bowdichione	0.833333	0.833333	positive
Firmicutes	Calystegine B2	0.833333	0.833333	positive
Firmicutes	Capric acid	0.833333	0.833333	positive
Firmicutes	Creatinine	0.833333	0.833333	positive
Firmicutes	dTDP-3-methyl-4-oxo-2,6-dideoxy-L-allose	0.833333	0.833333	positive
Firmicutes	Ecgonine	0.833333	0.833333	positive
Firmicutes	Indoleacetaldehyde	0.833333	0.833333	positive
Firmicutes	Leucinic acid	0.833333	0.833333	positive
Firmicutes	Pyridoxamine	0.833333	0.833333	positive
Firmicutes	Pyridoxine phosphate	0.833333	0.833333	positive
Bacteroidetes	(1S,3R)-3-(2,2-Dichloroethenyl)-2,2-dimethylcyclopropanecarboxylate	0.833333	0.833333	positive
Bacteroidetes	1H-Imidazole-1-acetic acid	0.833333	0.833333	positive
Bacteroidetes	2-Ethylacrylic acid	0.833333	0.833333	positive
Bacteroidetes	4-Imidazolone-5-propionic acid	0.833333	0.833333	positive
Bacteroidetes	D-Alanine	0.833333	0.833333	positive
Bacteroidetes	Glyphosate	0.833333	0.833333	positive
Bacteroidetes	L-Norleucine	0.833333	0.833333	positive
Actinobacteria	1-(5&apos;-Phosphoribosyl)-5-amino-4-(N-succinocarboxamide)-imidazole	0.833333	0.833333	positive
Actinobacteria	2,5-Dihydro-2,4-dimethyloxazole	0.833333	0.833333	positive
Actinobacteria	3-Formyl-6-hydroxyindole	0.833333	0.833333	positive
Actinobacteria	4-Imidazolone-5-propionic acid	0.833333	0.833333	positive
Actinobacteria	6-Hydroxy-1H-indole-3-acetamide	0.833333	0.833333	positive
Actinobacteria	Ethanolamine phosphate	0.833333	0.833333	positive
Actinobacteria	LysoPE(16:0/0:0)	0.833333	0.833333	positive
Proteobacteria	TG(22:1(13Z)/19:2n6/22:6(4Z,7Z,10Z,13Z,16Z,19Z))	0.835573	0.835573	positive
Actinobacteria	N-a-Acetyl-L-arginine	0.835573	0.835573	positive
Actinobacteria	Trimethylselenonium	0.835573	0.835573	positive
Actinobacteria	Valyl-Valine	0.835573	0.835573	positive
Proteobacteria	28-Norcyclomusalenone	0.839841	0.839841	positive
Proteobacteria	2-Azetidinecarboxylic acid	0.839841	0.839841	positive
Proteobacteria	N-Acetyl-L-aspartic acid	0.839841	0.839841	positive
Proteobacteria	N-Acetylornithine	0.839841	0.839841	positive
Firmicutes	(R)-Salsolinol	0.839841	0.839841	positive
Firmicutes	4-(N-Maleimido)benzyltrimethylammonium iodide	0.839841	0.839841	positive
Firmicutes	Butyrylcarnitine	0.839841	0.839841	positive
Firmicutes	D-Alanine	0.839841	0.839841	positive
Firmicutes	Dehydroascorbic acid	0.839841	0.839841	positive
Firmicutes	Mesalazine	0.839841	0.839841	positive
Firmicutes	Pimelic acid	0.839841	0.839841	positive
Bacteroidetes	N-Acetyl-L-aspartic acid	0.839841	0.839841	positive
Bacteroidetes	N-Acetylornithine	0.839841	0.839841	positive
Actinobacteria	(R)-Salsolinol	0.839841	0.839841	positive
Actinobacteria	4-(N-Maleimido)benzyltrimethylammonium iodide	0.839841	0.839841	positive
Actinobacteria	Butyrylcarnitine	0.839841	0.839841	positive
Actinobacteria	Dimefox	0.839841	0.839841	positive
Actinobacteria	Dopamine quinone	0.839841	0.839841	positive
Actinobacteria	Mesalazine	0.839841	0.839841	positive
Bacteroidetes	Olomoucine	0.845196	0.845196	positive
Actinobacteria	2-acetyl-1-alkyl-sn-glycero-3-phosphocholine	0.845196	0.845196	positive
Proteobacteria	[4]-Gingerdiol 3,5-diacetate	0.85	0.85	positive
Proteobacteria	1-deoxy-1-(N6-lysino)-D-fructose	0.85	0.85	positive
Proteobacteria	4-Hydroxycinnamic acid	0.85	0.85	positive
Proteobacteria	5-Hexyltetrahydro-2-furanoctanoic acid	0.85	0.85	positive
Proteobacteria	Benzoic acid	0.85	0.85	positive
Proteobacteria	D-Aspartic acid	0.85	0.85	positive
Proteobacteria	Ergothioneine	0.85	0.85	positive
Proteobacteria	Fosetyl	0.85	0.85	positive
Proteobacteria	L-Norleucine	0.85	0.85	positive
Proteobacteria	Nervonyl carnitine	0.85	0.85	positive
Proteobacteria	Nicotinic acid	0.85	0.85	positive
Proteobacteria	PC(20:3(8Z,11Z,14Z)/14:0)	0.85	0.85	positive
Firmicutes	15-Methylpalmitate	0.85	0.85	positive
Firmicutes	3-Methylcytosine	0.85	0.85	positive
Firmicutes	4,6-Dihydroxyquinoline	0.85	0.85	positive
Firmicutes	4-Aminophenol	0.85	0.85	positive
Firmicutes	Alizarin	0.85	0.85	positive
Firmicutes	Anatabine	0.85	0.85	positive
Firmicutes	Indoxyl sulfate	0.85	0.85	positive
Firmicutes	L-2-Amino-3-methylenehexanoic acid	0.85	0.85	positive
Firmicutes	L-Histidine	0.85	0.85	positive
Firmicutes	m-Coumaric acid	0.85	0.85	positive
Firmicutes	Methyl nicotinate	0.85	0.85	positive
Firmicutes	PC(20:4(8Z,11Z,14Z,17Z)/20:3(8Z,11Z,14Z))	0.85	0.85	positive
Firmicutes	Phosphocreatinine	0.85	0.85	positive
Firmicutes	Thymidine	0.85	0.85	positive
Firmicutes	Uridine 5&apos;-monophosphate	0.85	0.85	positive
Firmicutes	xi-2,3-Dihydro-2-oxo-1H-indole-3-acetic acid	0.85	0.85	positive
Bacteroidetes	1H-Indole-3-carboxaldehyde	0.85	0.85	positive
Bacteroidetes	4-Hydroxycinnamic acid	0.85	0.85	positive
Bacteroidetes	9,10-epoxyoctadecanoic acid	0.85	0.85	positive
Bacteroidetes	Diacetone alcohol	0.85	0.85	positive
Bacteroidetes	Erythrono-1,4-lactone	0.85	0.85	positive
Bacteroidetes	Methylsuccinic acid	0.85	0.85	positive
Bacteroidetes	Nervonyl carnitine	0.85	0.85	positive
Bacteroidetes	N-Hexadecanoylpyrrolidine	0.85	0.85	positive
Bacteroidetes	Palmitoylethanolamide	0.85	0.85	positive
Bacteroidetes	xi-2,3-Dihydro-2-oxo-1H-indole-3-acetic acid	0.85	0.85	positive
Actinobacteria	(2R)-2-Hydroxy-2-methylbutanenitrile	0.85	0.85	positive
Actinobacteria	3-Hydroxybenzoic acid	0.85	0.85	positive
Actinobacteria	Anserine	0.85	0.85	positive
Actinobacteria	Azelaic acid	0.85	0.85	positive
Actinobacteria	Glyphosate	0.85	0.85	positive
Actinobacteria	Nervonyl carnitine	0.85	0.85	positive
Actinobacteria	Valyl-Lysine	0.85	0.85	positive
Proteobacteria	L-Tyrosine	0.853564	0.853564	positive
Proteobacteria	xi-2,3-Dihydro-2-oxo-1H-indole-3-acetic acid	0.853564	0.853564	positive
Firmicutes	Quindoxin	0.853564	0.853564	positive
Bacteroidetes	3-Iodo-L-tyrosine	0.853564	0.853564	positive
Bacteroidetes	7-Aminomethyl-7-carbaguanine	0.853564	0.853564	positive
Actinobacteria	Hydrocinnamic acid	0.853564	0.853564	positive
Firmicutes	Cholesterol sulfate	0.858099	0.858099	positive
Firmicutes	Ethoxyquin	0.858099	0.858099	positive
Bacteroidetes	7,8-Dehydro-beta-micropteroxanthin	0.858099	0.858099	positive
Bacteroidetes	Bowdichione	0.858099	0.858099	positive
Bacteroidetes	Capsiamide	0.858099	0.858099	positive
Bacteroidetes	Indoleacetic acid	0.858099	0.858099	positive
Bacteroidetes	L-2,4-diaminobutyric acid	0.858099	0.858099	positive
Bacteroidetes	Luteolin 7-O-[beta-D-glucuronosyl-(1-&gt;2)-beta-D-glucuronide]	0.858099	0.858099	positive
Bacteroidetes	m-Coumaric acid	0.858099	0.858099	positive
Firmicutes	Indole-3-carbinol	0.861684	0.861684	positive
Bacteroidetes	5-Carboxy-2-oxohept-3-enedioate	0.861684	0.861684	positive
Actinobacteria	Cortisone	0.861684	0.861684	positive
Firmicutes	Pyridoxine	0.864531	0.864531	positive
Actinobacteria	Ferrichrome	0.864531	0.864531	positive
Proteobacteria	apo-[3-methylcrotonoyl-CoA:carbon-dioxide ligase (ADP-forming)]	0.866667	0.866667	positive
Proteobacteria	Racemethionine	0.866667	0.866667	positive
Firmicutes	1-Methylhypoxanthine	0.866667	0.866667	positive
Firmicutes	3-Acetyl-2,7-naphthyridine	0.866667	0.866667	positive
Firmicutes	6-{[6,12-bis(3,4-dihydroxyphenyl)-13-hydroxy-4-oxo-3,11-dioxatricyclo[8.4.0.0,]tetradeca-1,7,9-trien-8-yl]oxy}-3,4,5-trihydroxyoxane-2-carboxylic acid	0.866667	0.866667	positive
Firmicutes	apo-[3-methylcrotonoyl-CoA:carbon-dioxide ligase (ADP-forming)]	0.866667	0.866667	positive
Firmicutes	Benzoic acid	0.866667	0.866667	positive
Firmicutes	Glycine	0.866667	0.866667	positive
Firmicutes	N-a-Acetyl-L-arginine	0.866667	0.866667	positive
Firmicutes	N-Acetylhistamine	0.866667	0.866667	positive
Firmicutes	Phosphorylcholine	0.866667	0.866667	positive
Firmicutes	Saccharopine	0.866667	0.866667	positive
Firmicutes	Thalictroidine	0.866667	0.866667	positive
Firmicutes	Uracil	0.866667	0.866667	positive
Bacteroidetes	apo-[3-methylcrotonoyl-CoA:carbon-dioxide ligase (ADP-forming)]	0.866667	0.866667	positive
Bacteroidetes	Cholesterol sulfate	0.866667	0.866667	positive
Bacteroidetes	N-[(4-Hydroxy-3-methoxyphenyl)methyl]octanamide	0.866667	0.866667	positive
Bacteroidetes	PC(22:5(7Z,10Z,13Z,16Z,19Z)/16:1(9Z))	0.866667	0.866667	positive
Bacteroidetes	Phenylacetaldehyde	0.866667	0.866667	positive
Bacteroidetes	SM(d18:1/16:0)	0.866667	0.866667	positive
Actinobacteria	Alanyl-Proline	0.866667	0.866667	positive
Actinobacteria	Dodecanedioic acid	0.866667	0.866667	positive
Actinobacteria	Erythrono-1,4-lactone	0.866667	0.866667	positive
Actinobacteria	Ethyl dodecanoate	0.866667	0.866667	positive
Actinobacteria	Indole-3-propionic acid	0.866667	0.866667	positive
Actinobacteria	Mangiferdesmethylursanone	0.866667	0.866667	positive
Actinobacteria	N-[(4-Hydroxy-3-methoxyphenyl)methyl]octanamide	0.866667	0.866667	positive
Actinobacteria	N-Acetylhistidine	0.866667	0.866667	positive
Actinobacteria	N-Acetyl-L-aspartic acid	0.866667	0.866667	positive
Actinobacteria	PC(18:2(9Z,12Z)/18:0)	0.866667	0.866667	positive
Proteobacteria	1-(5&apos;-Phosphoribosyl)-5-amino-4-(N-succinocarboxamide)-imidazole	0.876356	0.876356	positive
Proteobacteria	15-Methylpalmitate	0.876356	0.876356	positive
Proteobacteria	Sarcosine	0.876356	0.876356	positive
Proteobacteria	SM(d18:1/16:0)	0.876356	0.876356	positive
Firmicutes	(2R)-O-Phospho-3-sulfolactate	0.876356	0.876356	positive
Firmicutes	5-Hexyltetrahydro-2-furanoctanoic acid	0.876356	0.876356	positive
Actinobacteria	(2R)-O-Phospho-3-sulfolactate	0.876356	0.876356	positive
Actinobacteria	5-Hexyltetrahydro-2-furanoctanoic acid	0.876356	0.876356	positive
Bacteroidetes	Phosphocreatinine	0.878669	0.878669	positive
Actinobacteria	D-Aspartic acid	0.878669	0.878669	positive
Proteobacteria	Dodecanedioic acid	0.883333	0.883333	positive
Proteobacteria	d-Tocotrienol	0.883333	0.883333	positive
Proteobacteria	Lorazepam glucuronide	0.883333	0.883333	positive
Proteobacteria	L-Valine	0.883333	0.883333	positive
Firmicutes	gamma-Aminobutyric acid	0.883333	0.883333	positive
Firmicutes	N-Formimino-L-aspartate	0.883333	0.883333	positive
Firmicutes	Pyrocatechol	0.883333	0.883333	positive
Firmicutes	Valyl-Lysine	0.883333	0.883333	positive
Bacteroidetes	2-Diethylaminoethanol	0.883333	0.883333	positive
Bacteroidetes	Fagomine	0.883333	0.883333	positive
Bacteroidetes	L-3,4-Dihydroxybutan-2-one 4-phosphate	0.883333	0.883333	positive
Bacteroidetes	Valyl-Lysine	0.883333	0.883333	positive
Actinobacteria	2-Ethylacrylic acid	0.883333	0.883333	positive
Actinobacteria	Glycerophosphocholine	0.883333	0.883333	positive
Proteobacteria	3-Formyl-6-hydroxyindole	0.894614	0.894614	positive
Proteobacteria	3-Hydroxybutyric acid	0.894614	0.894614	positive
Proteobacteria	Hydroxyprolyl-Gamma-glutamate	0.894614	0.894614	positive
Firmicutes	[4]-Gingerdiol 3,5-diacetate	0.894614	0.894614	positive
Bacteroidetes	3,3-Dimethylglutaric acid	0.894614	0.894614	positive
Actinobacteria	[4]-Gingerdiol 3,5-diacetate	0.894614	0.894614	positive
Proteobacteria	6-{[6,12-bis(3,4-dihydroxyphenyl)-13-hydroxy-4-oxo-3,11-dioxatricyclo[8.4.0.0,]tetradeca-1,7,9-trien-8-yl]oxy}-3,4,5-trihydroxyoxane-2-carboxylic acid	0.898434	0.898434	positive
Proteobacteria	Taurodeoxycholic acid	0.898434	0.898434	positive
Proteobacteria	3,4,5-trihydroxy-6-{3,4,8,9,10-pentahydroxy-6-oxo-6H-benzo[c]chromene-1-carbonyloxy}oxane-2-carboxylic acid	0.9	0.9	positive
Proteobacteria	5-Aminopentanoic acid	0.9	0.9	positive
Proteobacteria	Hypoxanthine	0.9	0.9	positive
Proteobacteria	Norvaline	0.9	0.9	positive
Proteobacteria	Pyridoxine	0.9	0.9	positive
Firmicutes	Quinoline-4,8-diol	0.9	0.9	positive
Bacteroidetes	Macrocarpal B	0.9	0.9	positive
Bacteroidetes	Trimethylselenonium	0.9	0.9	positive
Actinobacteria	1-Nitroheptane	0.9	0.9	positive
Actinobacteria	Imidazole-4-acetaldehyde	0.9	0.9	positive
Actinobacteria	Lysyl-Valine	0.9	0.9	positive
Actinobacteria	N-Acetylornithine	0.9	0.9	positive
Actinobacteria	Pimelic acid	0.9	0.9	positive
Bacteroidetes	Valyl-Valine	0.905204	0.905204	positive
Actinobacteria	trans-Ferulic acid	0.905204	0.905204	positive
Bacteroidetes	3-(3-Hydroxyphenyl)propanoic acid	0.912871	0.912871	positive
Bacteroidetes	Hydrocinnamic acid	0.912871	0.912871	positive
Firmicutes	Chloroneb	0.913908	0.913908	positive
Firmicutes	Fosetyl	0.913908	0.913908	positive
Proteobacteria	2,5-Dihydro-2,4-dimethyloxazole	0.916667	0.916667	positive
Proteobacteria	Gravacridonetriol glucoside	0.916667	0.916667	positive
Proteobacteria	L-Alloisoleucine	0.916667	0.916667	positive
Proteobacteria	Linoleic acid	0.916667	0.916667	positive
Proteobacteria	Mesalazine	0.916667	0.916667	positive
Proteobacteria	Neopterin	0.916667	0.916667	positive
Proteobacteria	Uridine diphosphate-N-acetylglucosamine	0.916667	0.916667	positive
Firmicutes	6-Hydroxydopamine	0.916667	0.916667	positive
Firmicutes	p-Toluenesulfonic acid	0.916667	0.916667	positive
Firmicutes	Tyrosyl-Valine	0.916667	0.916667	positive
Bacteroidetes	1H-Pyrrole-2-carboxaldehyde	0.916667	0.916667	positive
Bacteroidetes	3-Hydroxybenzoic acid	0.916667	0.916667	positive
Bacteroidetes	d-Tocotrienol	0.916667	0.916667	positive
Bacteroidetes	Ethanolamine phosphate	0.916667	0.916667	positive
Bacteroidetes	Tyrosyl-Valine	0.916667	0.916667	positive
Actinobacteria	(R)-5-Phosphomevalote	0.916667	0.916667	positive
Actinobacteria	3-Dehydroxycarnitine	0.916667	0.916667	positive
Actinobacteria	3-Methylguanine	0.916667	0.916667	positive
Actinobacteria	Linamarin	0.916667	0.916667	positive
Actinobacteria	PC(14:0/15:0)	0.916667	0.916667	positive
Proteobacteria	D-Xylitol	0.928878	0.928878	positive
Firmicutes	para-Trifluoromethylphenol	0.928878	0.928878	positive
Proteobacteria	Histidinyl-Leucine	0.933333	0.933333	positive
Proteobacteria	Taurocholic acid	0.933333	0.933333	positive
Bacteroidetes	NEG01359	0.933333	0.933333	positive
Actinobacteria	Malonic acid	0.933333	0.933333	positive
Firmicutes	Byssochlamic acid	0.940019	0.940019	positive
Firmicutes	Deoxyribose 5-phosphate	0.940019	0.940019	positive
Proteobacteria	Beta-Glycerophosphoric acid	0.95	0.95	positive
Proteobacteria	Hypogeic acid	0.95	0.95	positive
Firmicutes	1-piperideine-2-carboxylate	0.95	0.95	positive
Firmicutes	L-3,4-Dihydroxybutan-2-one 4-phosphate	0.95	0.95	positive
Bacteroidetes	3-Dehydroxycarnitine	0.95	0.95	positive
Bacteroidetes	Asymmetric dimethylarginine	0.95	0.95	positive
Proteobacteria	Tauroursodeoxycholic acid	0.966667	0.966667	positive
Actinobacteria	Monodehydroascorbate	0.966667	0.966667	positive
Proteobacteria	Crotonoyl-CoA	0.979088	0.979088	positive
Actinobacteria	28-Norcyclomusalenone	0.979088	0.979088	positive
Proteobacteria	Alanyl-Leucine	0.983333	0.983333	positive
Firmicutes	1-Methyl-6-phenyl-1H-imidazo[4,5-b]pyridin-2-amine	0.983333	0.983333	positive
