# Supplementary material for: Antibiotic-Induced Dysbiosis of Microbiota Promotes Chicken Lipogenesis by Altering Metabolomics in the Cecum
Source: Metabolites. 2021 Jul 28;11(8):487. doi: 10.3390/metabo11080487 (PMC8398106; doi:10.3390/metabo11080487)
Supplement: Supplementary file 1 [file metabolites-11-00487-s001.zip › Table S5.csv]

Source	Target	Type	Weight	Correlation	Type
Escherichia-Shigella	Alanyl-Valine	Directed	0.833333	-0.833333	negative
Escherichia-Shigella	Imidazoleacetic acid	Directed	0.833333	-0.833333	negative
Escherichia-Shigella	Indoleacetic acid	Directed	0.821584	-0.821584	negative
Escherichia-Shigella	Methylsuccinic acid	Directed	0.816667	-0.816667	negative
Escherichia-Shigella	Dopamine quinone	Directed	0.811723	-0.811723	negative
Escherichia-Shigella	5-Carboxy-2-oxohept-3-enedioate	Directed	0.809461	-0.809461	negative
Escherichia-Shigella	1H-Imidazole-1-acetic acid	Directed	0.8	-0.8	negative
Escherichia-Shigella	5-Hexyltetrahydro-2-furanoctanoic acid	Directed	0.8	-0.8	negative
Escherichia-Shigella	Methylimidazoleacetic acid	Directed	0.8	-0.8	negative
Escherichia-Shigella	Arachidonic acid	Directed	0.8	0.8	positive
Escherichia-Shigella	Arecaidine	Directed	0.8	0.8	positive
Escherichia-Shigella	L-Phenylalanine	Directed	0.8	0.8	positive
Escherichia-Shigella	m-Coumaric acid	Directed	0.8	0.8	positive
Escherichia-Shigella	N-Hexadecanoylpyrrolidine	Directed	0.8	0.8	positive
Escherichia-Shigella	Nicotinic acid	Directed	0.8	0.8	positive
Escherichia-Shigella	Nitrofurazone	Directed	0.8	0.8	positive
Escherichia-Shigella	Vitamin A	Directed	0.8	0.8	positive
Escherichia-Shigella	Zymonic acid	Directed	0.8	0.8	positive
Escherichia-Shigella	Calystegine B2	Directed	0.803326	0.803326	positive
Escherichia-Shigella	L-2,4-diaminobutyric acid	Directed	0.803326	0.803326	positive
Escherichia-Shigella	L-Acetylcarnitine	Directed	0.803326	0.803326	positive
Escherichia-Shigella	2-acetyl-1-alkyl-sn-glycero-3-phosphocholine	Directed	0.816667	0.816667	positive
Escherichia-Shigella	Benzoic acid	Directed	0.816667	0.816667	positive
Escherichia-Shigella	Linoleic acid	Directed	0.816667	0.816667	positive
Escherichia-Shigella	L-Norleucine	Directed	0.816667	0.816667	positive
Escherichia-Shigella	L-Valine	Directed	0.816667	0.816667	positive
Escherichia-Shigella	Methyl nicotinate	Directed	0.816667	0.816667	positive
Escherichia-Shigella	Neopterin	Directed	0.816667	0.816667	positive
Escherichia-Shigella	PC(18:1(9Z)/18:1(9Z))	Directed	0.816667	0.816667	positive
Escherichia-Shigella	PC(18:3(6Z,9Z,12Z)/18:1(11Z))	Directed	0.816667	0.816667	positive
Escherichia-Shigella	PC(20:4(8Z,11Z,14Z,17Z)/20:3(8Z,11Z,14Z))	Directed	0.816667	0.816667	positive
Escherichia-Shigella	Tauroursodeoxycholic acid	Directed	0.816667	0.816667	positive
Escherichia-Shigella	Uridine 5&apos;-monophosphate	Directed	0.816667	0.816667	positive
Escherichia-Shigella	Valyl-Valine	Directed	0.816667	0.816667	positive
Escherichia-Shigella	Cortisone	Directed	0.821584	0.821584	positive
Escherichia-Shigella	Indole-3-carbinol	Directed	0.821584	0.821584	positive
Escherichia-Shigella	6-{[6,12-bis(3,4-dihydroxyphenyl)-13-hydroxy-4-oxo-3,11-dioxatricyclo[8.4.0.0,]tetradeca-1,7,9-trien-8-yl]oxy}-3,4,5-trihydroxyoxane-2-carboxylic acid	Directed	0.830628	0.830628	positive
Escherichia-Shigella	(3E)-4-(2-Carboxyphenyl)-2-oxobut-3-enoate	Directed	0.833333	0.833333	positive
Escherichia-Shigella	(Â±)-erythro-Isoleucine	Directed	0.833333	0.833333	positive
Escherichia-Shigella	1,4-Bis(chloromethoxymethyl)benzene	Directed	0.833333	0.833333	positive
Escherichia-Shigella	2-Phenylacetamide	Directed	0.833333	0.833333	positive
Escherichia-Shigella	4-Hydroxybenzaldehyde	Directed	0.833333	0.833333	positive
Escherichia-Shigella	4-Hydroxybenzoic acid	Directed	0.833333	0.833333	positive
Escherichia-Shigella	4-Hydroxycinnamic acid	Directed	0.833333	0.833333	positive
Escherichia-Shigella	Deoxyribose 5-phosphate	Directed	0.833333	0.833333	positive
Escherichia-Shigella	dTDP-3-methyl-4-oxo-2,6-dideoxy-L-allose	Directed	0.833333	0.833333	positive
Escherichia-Shigella	d-Tocotrienol	Directed	0.833333	0.833333	positive
Escherichia-Shigella	Ergothioneine	Directed	0.833333	0.833333	positive
Escherichia-Shigella	Gravacridonetriol glucoside	Directed	0.833333	0.833333	positive
Escherichia-Shigella	L-Arginine	Directed	0.833333	0.833333	positive
Escherichia-Shigella	PC(18:4(6Z,9Z,12Z,15Z)/18:1(11Z))	Directed	0.833333	0.833333	positive
Escherichia-Shigella	Urocanic acid	Directed	0.833333	0.833333	positive
Escherichia-Shigella	3-Iodo-L-tyrosine	Directed	0.839841	0.839841	positive
Escherichia-Shigella	3-Methylguanine	Directed	0.839841	0.839841	positive
Escherichia-Shigella	Chlorfenprop-methyl	Directed	0.839841	0.839841	positive
Escherichia-Shigella	Citrulline	Directed	0.839841	0.839841	positive
Escherichia-Shigella	4,6-Dihydroxyquinoline	Directed	0.843363	0.843363	positive
Escherichia-Shigella	3,4,5-trihydroxy-6-{3,4,8,9,10-pentahydroxy-6-oxo-6H-benzo[c]chromene-1-carbonyloxy}oxane-2-carboxylic acid	Directed	0.845196	0.845196	positive
Escherichia-Shigella	Succinyl-CoA	Directed	0.847579	0.847579	positive
Escherichia-Shigella	1H-Pyrrole-2-carboxaldehyde	Directed	0.85	0.85	positive
Escherichia-Shigella	3,3&apos;,4,4&apos;-Tetrachloroazobenzene	Directed	0.85	0.85	positive
Escherichia-Shigella	3-Sulfinato-L-alaninate	Directed	0.85	0.85	positive
Escherichia-Shigella	4-Guanidinobutanoic acid	Directed	0.85	0.85	positive
Escherichia-Shigella	5-Aminopentanal	Directed	0.85	0.85	positive
Escherichia-Shigella	Fexofenadine	Directed	0.85	0.85	positive
Escherichia-Shigella	Glycolic acid	Directed	0.85	0.85	positive
Escherichia-Shigella	L-Targinine	Directed	0.85	0.85	positive
Escherichia-Shigella	PC(20:2(11Z,14Z)/14:0)	Directed	0.85	0.85	positive
Escherichia-Shigella	PC(22:4(7Z,10Z,13Z,16Z)/16:0)	Directed	0.85	0.85	positive
Escherichia-Shigella	Selenomethionine Se-oxide	Directed	0.85	0.85	positive
Escherichia-Shigella	SM(d18:1/16:0)	Directed	0.85	0.85	positive
Escherichia-Shigella	Taurodeoxycholic acid	Directed	0.85	0.85	positive
Escherichia-Shigella	3-Sulfopyruvate	Directed	0.858099	0.858099	positive
Escherichia-Shigella	N-Acetyl-L-aspartic acid	Directed	0.861932	0.861932	positive
Escherichia-Shigella	PC(22:5(7Z,10Z,13Z,16Z,19Z)/16:1(9Z))	Directed	0.864531	0.864531	positive
Escherichia-Shigella	3-Dehydroxycarnitine	Directed	0.866667	0.866667	positive
Escherichia-Shigella	3-Hydroxybutyric acid	Directed	0.866667	0.866667	positive
Escherichia-Shigella	Homo-L-arginine	Directed	0.866667	0.866667	positive
Escherichia-Shigella	L-Threonine	Directed	0.866667	0.866667	positive
Escherichia-Shigella	L-Tyrosine	Directed	0.866667	0.866667	positive
Escherichia-Shigella	Malonic acid	Directed	0.866667	0.866667	positive
Escherichia-Shigella	Mesalazine	Directed	0.866667	0.866667	positive
Escherichia-Shigella	3-Oxooctadecanoic acid	Directed	0.876356	0.876356	positive
Escherichia-Shigella	Betonicine	Directed	0.883333	0.883333	positive
Escherichia-Shigella	Norvaline	Directed	0.883333	0.883333	positive
Escherichia-Shigella	PC(22:5(7Z,10Z,13Z,16Z,19Z)/16:0)	Directed	0.883333	0.883333	positive
Escherichia-Shigella	Uridine diphosphate-N-acetylglucosamine	Directed	0.883333	0.883333	positive
Escherichia-Shigella	Inosinic acid	Directed	0.894614	0.894614	positive
Escherichia-Shigella	PC(20:3(8Z,11Z,14Z)/14:0)	Directed	0.895405	0.895405	positive
Escherichia-Shigella	Alpha-Linolenic acid	Directed	0.9	0.9	positive
Escherichia-Shigella	Dimefox	Directed	0.9	0.9	positive
Escherichia-Shigella	Methyldopa	Directed	0.9	0.9	positive
Escherichia-Shigella	TG(22:1(13Z)/19:2n6/22:6(4Z,7Z,10Z,13Z,16Z,19Z))	Directed	0.905204	0.905204	positive
Escherichia-Shigella	(x)-1,2-Propanediol 1-O-b-D-glucopyranoside	Directed	0.916667	0.916667	positive
Escherichia-Shigella	Adenine	Directed	0.916667	0.916667	positive
Escherichia-Shigella	Cytokinin B	Directed	0.916667	0.916667	positive
Escherichia-Shigella	Monodehydroascorbate	Directed	0.916667	0.916667	positive
Escherichia-Shigella	Histamine	Directed	0.932337	0.932337	positive
Escherichia-Shigella	Adenosine 2&apos;-phosphate	Directed	0.933333	0.933333	positive
Escherichia-Shigella	Adenosine monophosphate	Directed	0.933333	0.933333	positive
Escherichia-Shigella	Ascorbic acid	Directed	0.933333	0.933333	positive
Escherichia-Shigella	Lorazepam glucuronide	Directed	0.933333	0.933333	positive
Escherichia-Shigella	N-Acetylhistamine	Directed	0.933333	0.933333	positive
Escherichia-Shigella	Taurine	Directed	0.933333	0.933333	positive
Escherichia-Shigella	L-Carnitine	Directed	0.95	0.95	positive
Escherichia-Shigella	LysoPE(20:4(8Z,11Z,14Z,17Z)/0:0)	Directed	0.95	0.95	positive
Escherichia-Shigella	para-Trifluoromethylphenol	Directed	0.95	0.95	positive
Escherichia-Shigella	PE(16:0/18:2(9Z,12Z))	Directed	0.95	0.95	positive
Escherichia-Shigella	Asymmetric dimethylarginine	Directed	0.966667	0.966667	positive
Escherichia-Shigella	Anserine	Directed	0.983333	0.983333	positive
Klebsiella	6-Hydroxy-1H-indole-3-acetamide	Directed	0.866667	-0.866667	negative
Klebsiella	Valyl-Lysine	Directed	0.858099	-0.858099	negative
Klebsiella	Nitrofurazone	Directed	0.85	-0.85	negative
Klebsiella	L-3,4-Dihydroxybutan-2-one 4-phosphate	Directed	0.833333	-0.833333	negative
Klebsiella	Methylsuccinic acid	Directed	0.833333	-0.833333	negative
Klebsiella	Indole-3-carbinol	Directed	0.816667	-0.816667	negative
Klebsiella	Diacetone alcohol	Directed	0.808577	-0.808577	negative
Klebsiella	3-Methylcytosine	Directed	0.8	0.8	positive
Klebsiella	6-Hydroxydopamine	Directed	0.8	0.8	positive
Klebsiella	8-Hydroxydihydrodaidzein	Directed	0.8	0.8	positive
Klebsiella	Ascorbic acid	Directed	0.8	0.8	positive
Klebsiella	Malonic acid	Directed	0.8	0.8	positive
Klebsiella	m-Coumaric acid	Directed	0.8	0.8	positive
Klebsiella	N-Acetylcadaverine	Directed	0.8	0.8	positive
Klebsiella	PC(18:3(6Z,9Z,12Z)/18:1(11Z))	Directed	0.8	0.8	positive
Klebsiella	Fagomine	Directed	0.811723	0.811723	positive
Klebsiella	p-Toluenesulfonic acid	Directed	0.811723	0.811723	positive
Klebsiella	5-Aminopentanal	Directed	0.816667	0.816667	positive
Klebsiella	Adenosine 2&apos;-phosphate	Directed	0.816667	0.816667	positive
Klebsiella	Anserine	Directed	0.816667	0.816667	positive
Klebsiella	Fexofenadine	Directed	0.816667	0.816667	positive
Klebsiella	Gravacridonetriol glucoside	Directed	0.816667	0.816667	positive
Klebsiella	Hydroxyprolyl-Gamma-glutamate	Directed	0.816667	0.816667	positive
Klebsiella	L-2,4-diaminobutyric acid	Directed	0.816667	0.816667	positive
Klebsiella	L-Serine	Directed	0.816667	0.816667	positive
Klebsiella	Macrocarpal B	Directed	0.816667	0.816667	positive
Klebsiella	PC(18:2(9Z,12Z)/18:0)	Directed	0.816667	0.816667	positive
Klebsiella	Zymonic acid	Directed	0.816667	0.816667	positive
Klebsiella	Ferrichrome	Directed	0.820091	0.820091	positive
Klebsiella	Ecgonine	Directed	0.828459	0.828459	positive
Klebsiella	Ethyl dodecanoate	Directed	0.828459	0.828459	positive
Klebsiella	Beta-Glycerophosphoric acid	Directed	0.830628	0.830628	positive
Klebsiella	D-Alanine	Directed	0.830628	0.830628	positive
Klebsiella	(Â±)-Tryptophan	Directed	0.833333	0.833333	positive
Klebsiella	2-Phenylacetamide	Directed	0.833333	0.833333	positive
Klebsiella	3-Acetyl-2,7-naphthyridine	Directed	0.833333	0.833333	positive
Klebsiella	3-Formyl-6-hydroxyindole	Directed	0.833333	0.833333	positive
Klebsiella	3-Hydroxybutyric acid	Directed	0.833333	0.833333	positive
Klebsiella	4-Hydroxybenzaldehyde	Directed	0.833333	0.833333	positive
Klebsiella	4-Hydroxycinnamic acid	Directed	0.833333	0.833333	positive
Klebsiella	5-Hexyltetrahydro-2-furanoctanoic acid	Directed	0.833333	0.833333	positive
Klebsiella	Ergothioneine	Directed	0.833333	0.833333	positive
Klebsiella	Methyldopa	Directed	0.833333	0.833333	positive
Klebsiella	Norvaline	Directed	0.833333	0.833333	positive
Klebsiella	Ortho-Hydroxyphenylacetic acid	Directed	0.833333	0.833333	positive
Klebsiella	Taurine	Directed	0.833333	0.833333	positive
Klebsiella	trans-1,4-Dichlorobutene	Directed	0.833333	0.833333	positive
Klebsiella	Uridine diphosphate-N-acetylglucosamine	Directed	0.833333	0.833333	positive
Klebsiella	TG(22:1(13Z)/19:2n6/22:6(4Z,7Z,10Z,13Z,16Z,19Z))	Directed	0.835573	0.835573	positive
Klebsiella	6-{[6,12-bis(3,4-dihydroxyphenyl)-13-hydroxy-4-oxo-3,11-dioxatricyclo[8.4.0.0,]tetradeca-1,7,9-trien-8-yl]oxy}-3,4,5-trihydroxyoxane-2-carboxylic acid	Directed	0.847579	0.847579	positive
Klebsiella	1-Methyl-6-phenyl-1H-imidazo[4,5-b]pyridin-2-amine	Directed	0.85	0.85	positive
Klebsiella	2-Oxo-4-methylthiobutanoic acid	Directed	0.85	0.85	positive
Klebsiella	3,4,5-trihydroxy-6-{3,4,8,9,10-pentahydroxy-6-oxo-6H-benzo[c]chromene-1-carbonyloxy}oxane-2-carboxylic acid	Directed	0.85	0.85	positive
Klebsiella	4-Hydroxyproline	Directed	0.85	0.85	positive
Klebsiella	Glycerophosphocholine	Directed	0.85	0.85	positive
Klebsiella	Linamarin	Directed	0.85	0.85	positive
Klebsiella	Lorazepam glucuronide	Directed	0.85	0.85	positive
Klebsiella	N-Acetyl-L-methionine	Directed	0.85	0.85	positive
Klebsiella	5-Carboxy-2-oxohept-3-enedioate	Directed	0.853564	0.853564	positive
Klebsiella	dTDP-3-methyl-4-oxo-2,6-dideoxy-L-allose	Directed	0.861932	0.861932	positive
Klebsiella	O-Phosphoethanolamine	Directed	0.861932	0.861932	positive
Klebsiella	1H-Imidazole-1-acetic acid	Directed	0.866667	0.866667	positive
Klebsiella	POS03277	Directed	0.866667	0.866667	positive
Klebsiella	3-Methylguanine	Directed	0.866667	0.866667	positive
Klebsiella	Alanyl-Valine	Directed	0.866667	0.866667	positive
Klebsiella	Dehydroascorbic acid	Directed	0.866667	0.866667	positive
Klebsiella	L-trans-4-Methyl-2-pyrrolidinecarboxylic acid	Directed	0.866667	0.866667	positive
Klebsiella	N-Acetylhistamine	Directed	0.866667	0.866667	positive
Klebsiella	PC(18:1(9Z)/18:1(9Z))	Directed	0.866667	0.866667	positive
Klebsiella	Racemethionine	Directed	0.866667	0.866667	positive
Klebsiella	Lysyl-Valine	Directed	0.870301	0.870301	positive
Klebsiella	Erythrono-1,4-lactone	Directed	0.878669	0.878669	positive
Klebsiella	2-Azetidinecarboxylic acid	Directed	0.883333	0.883333	positive
Klebsiella	Deoxyribose 5-phosphate	Directed	0.883333	0.883333	positive
Klebsiella	Fosetyl	Directed	0.883333	0.883333	positive
Klebsiella	L-Alloisoleucine	Directed	0.883333	0.883333	positive
Klebsiella	L-Histidine	Directed	0.883333	0.883333	positive
Klebsiella	Mangiferdesmethylursanone	Directed	0.883333	0.883333	positive
Klebsiella	N-Acetylhistidine	Directed	0.883333	0.883333	positive
Klebsiella	Phosphorylcholine	Directed	0.883333	0.883333	positive
Klebsiella	Vitamin A	Directed	0.894614	0.894614	positive
Klebsiella	Acrylic acid	Directed	0.9	0.9	positive
Klebsiella	Betaine aldehyde	Directed	0.9	0.9	positive
Klebsiella	D-Aspartic acid	Directed	0.9	0.9	positive
Klebsiella	Glutathione	Directed	0.9	0.9	positive
Klebsiella	LysoPE(15:0/0:0)	Directed	0.9	0.9	positive
Klebsiella	LysoPE(20:4(8Z,11Z,14Z,17Z)/0:0)	Directed	0.9	0.9	positive
Klebsiella	N-[(4-Hydroxy-3-methoxyphenyl)methyl]octanamide	Directed	0.9	0.9	positive
Klebsiella	Neopterin	Directed	0.9	0.9	positive
Klebsiella	Nornitrogen mustard	Directed	0.9	0.9	positive
Klebsiella	Sarcosine	Directed	0.9	0.9	positive
Klebsiella	PC(22:5(7Z,10Z,13Z,16Z,19Z)/16:0)	Directed	0.916667	0.916667	positive
Klebsiella	PE(16:0/18:2(9Z,12Z))	Directed	0.916667	0.916667	positive
Klebsiella	Phosphocreatinine	Directed	0.916667	0.916667	positive
Klebsiella	5-Aminopentanoic acid	Directed	0.933333	0.933333	positive
Klebsiella	Hypogeic acid	Directed	0.933333	0.933333	positive
Klebsiella	L-Agaridoxin	Directed	0.933333	0.933333	positive
Klebsiella	L-Arginine	Directed	0.933333	0.933333	positive
Klebsiella	Leucinic acid	Directed	0.933333	0.933333	positive
Klebsiella	L-Valine	Directed	0.933333	0.933333	positive
Klebsiella	Pyridoxamine	Directed	0.933333	0.933333	positive
Klebsiella	N-acetyl-5-aminosalicylic acid	Directed	0.945615	0.945615	positive
Klebsiella	1-deoxy-1-(N6-lysino)-D-fructose	Directed	0.95	0.95	positive
Klebsiella	Gluconic acid	Directed	0.95	0.95	positive
Klebsiella	Histidinyl-Leucine	Directed	0.95	0.95	positive
Klebsiella	Taurocholic acid	Directed	0.95	0.95	positive
Klebsiella	D-Xylitol	Directed	0.962352	0.962352	positive
Klebsiella	Tauroursodeoxycholic acid	Directed	0.966667	0.966667	positive
Klebsiella	Pyridoxine	Directed	0.983333	0.983333	positive
Proteus	Dopamine quinone	Directed	0.883333	-0.883333	negative
Proteus	5-Methyldeoxycytidine	Directed	0.866667	-0.866667	negative
Proteus	(2R)-O-Phospho-3-sulfolactate	Directed	0.847579	-0.847579	negative
Proteus	5-Hexyltetrahydro-2-furanoctanoic acid	Directed	0.816667	-0.816667	negative
Proteus	16-Hydroxy hexadecanoic acid	Directed	0.8	-0.8	negative
Proteus	2-Hydroxystearic acid	Directed	0.8	-0.8	negative
Proteus	Alanyl-Leucine	Directed	0.8	-0.8	negative
Proteus	Methylimidazoleacetic acid	Directed	0.8	-0.8	negative
Proteus	Calystegine B2	Directed	0.8	0.8	positive
Proteus	Cholesterol sulfate	Directed	0.8	0.8	positive
Proteus	Homo-L-arginine	Directed	0.8	0.8	positive
Proteus	L-Acetylcarnitine	Directed	0.8	0.8	positive
Proteus	L-Carnitine	Directed	0.8	0.8	positive
Proteus	N-Acetylhistamine	Directed	0.8	0.8	positive
Proteus	Niacinamide	Directed	0.8	0.8	positive
Proteus	para-Trifluoromethylphenol	Directed	0.8	0.8	positive
Proteus	Xanthine	Directed	0.8	0.8	positive
Proteus	Arecaidine	Directed	0.800757	0.800757	positive
Proteus	7,8-Dehydro-beta-micropteroxanthin	Directed	0.803326	0.803326	positive
Proteus	Adenosine 2&apos;-phosphate	Directed	0.816667	0.816667	positive
Proteus	Butyrylcarnitine	Directed	0.816667	0.816667	positive
Proteus	Cortisone	Directed	0.816667	0.816667	positive
Proteus	dTDP-3-methyl-4-oxo-2,6-dideoxy-L-allose	Directed	0.816667	0.816667	positive
Proteus	Hypoxanthine	Directed	0.816667	0.816667	positive
Proteus	L-Valine	Directed	0.816667	0.816667	positive
Proteus	PC(18:4(6Z,9Z,12Z,15Z)/18:1(11Z))	Directed	0.816667	0.816667	positive
Proteus	PC(20:1(11Z)/20:4(5Z,8Z,11Z,14Z))	Directed	0.816667	0.816667	positive
Proteus	PC(20:4(8Z,11Z,14Z,17Z)/20:3(8Z,11Z,14Z))	Directed	0.816667	0.816667	positive
Proteus	Selenomethionine Se-oxide	Directed	0.816667	0.816667	positive
Proteus	Taurodeoxycholic acid	Directed	0.816667	0.816667	positive
Proteus	Trimethylselenonium	Directed	0.820091	0.820091	positive
Proteus	3-Acetyl-2,7-naphthyridine	Directed	0.821584	0.821584	positive
Proteus	3-Hydroxybenzoic acid	Directed	0.821584	0.821584	positive
Proteus	Adenosine monophosphate	Directed	0.821584	0.821584	positive
Proteus	Formyl-CoA	Directed	0.821584	0.821584	positive
Proteus	Gluconic acid	Directed	0.821584	0.821584	positive
Proteus	3-Methylguanine	Directed	0.825029	0.825029	positive
Proteus	Glyphosate	Directed	0.825029	0.825029	positive
Proteus	Leucinic acid	Directed	0.826869	0.826869	positive
Proteus	NEG01359	Directed	0.830628	0.830628	positive
Proteus	(x)-1,2-Propanediol 1-O-b-D-glucopyranoside	Directed	0.833333	0.833333	positive
Proteus	Asymmetric dimethylarginine	Directed	0.833333	0.833333	positive
Proteus	D-Glutamine	Directed	0.833333	0.833333	positive
Proteus	Flupropate	Directed	0.833333	0.833333	positive
Proteus	Gravacridonetriol glucoside	Directed	0.833333	0.833333	positive
Proteus	L-Threonine	Directed	0.833333	0.833333	positive
Proteus	Monodehydroascorbate	Directed	0.833333	0.833333	positive
Proteus	myo-Inositol	Directed	0.833333	0.833333	positive
Proteus	PC(22:4(7Z,10Z,13Z,16Z)/16:0)	Directed	0.833333	0.833333	positive
Proteus	Pimelic acid	Directed	0.833333	0.833333	positive
Proteus	apo-[3-methylcrotonoyl-CoA:carbon-dioxide ligase (ADP-forming)]	Directed	0.835573	0.835573	positive
Proteus	Uridine 5&apos;-monophosphate	Directed	0.836827	0.836827	positive
Proteus	9,10-epoxyoctadecanoic acid	Directed	0.839841	0.839841	positive
Proteus	Adenine	Directed	0.839841	0.839841	positive
Proteus	6-{[6,12-bis(3,4-dihydroxyphenyl)-13-hydroxy-4-oxo-3,11-dioxatricyclo[8.4.0.0,]tetradeca-1,7,9-trien-8-yl]oxy}-3,4,5-trihydroxyoxane-2-carboxylic acid	Directed	0.847579	0.847579	positive
Proteus	(2E)-Butenoyl-CoA	Directed	0.85	0.85	positive
Proteus	(3E)-4-(2-Carboxyphenyl)-2-oxobut-3-enoate	Directed	0.85	0.85	positive
Proteus	3,4-Bis(7-chloroindol-3-yl)pyrrole-2,5-dicarboxylate	Directed	0.85	0.85	positive
Proteus	3-Hydroxybutyric acid	Directed	0.85	0.85	positive
Proteus	Betaine aldehyde	Directed	0.85	0.85	positive
Proteus	Bowdichione	Directed	0.85	0.85	positive
Proteus	D-Alanine	Directed	0.85	0.85	positive
Proteus	Inosinic acid	Directed	0.85	0.85	positive
Proteus	LysoPE(16:0/0:0)	Directed	0.85	0.85	positive
Proteus	PC(22:5(7Z,10Z,13Z,16Z,19Z)/16:0)	Directed	0.85	0.85	positive
Proteus	Ureidopropionic acid	Directed	0.85	0.85	positive
Proteus	Anserine	Directed	0.852981	0.852981	positive
Proteus	3-Dehydroxycarnitine	Directed	0.858099	0.858099	positive
Proteus	Fosetyl	Directed	0.858099	0.858099	positive
Proteus	PC(16:0/16:0)	Directed	0.861684	0.861684	positive
Proteus	Histamine	Directed	0.864531	0.864531	positive
Proteus	Linoleic acid	Directed	0.866667	0.866667	positive
Proteus	L-Norleucine	Directed	0.866667	0.866667	positive
Proteus	PC(20:3(8Z,11Z,14Z)/14:0)	Directed	0.866667	0.866667	positive
Proteus	3-Methylcytosine	Directed	0.876356	0.876356	positive
Proteus	Glycine	Directed	0.876356	0.876356	positive
Proteus	1-Methylhistamine	Directed	0.883333	0.883333	positive
Proteus	1-piperideine-2-carboxylate	Directed	0.883333	0.883333	positive
Proteus	3-Sulfinato-L-alaninate	Directed	0.883333	0.883333	positive
Proteus	dTDP-L-mycarose	Directed	0.883333	0.883333	positive
Proteus	Epsilon-caprolactam	Directed	0.883333	0.883333	positive
Proteus	Indoleacetaldehyde	Directed	0.883333	0.883333	positive
Proteus	L-Glutamic acid	Directed	0.883333	0.883333	positive
Proteus	N-[(4-Hydroxy-3-methoxyphenyl)methyl]octanamide	Directed	0.883333	0.883333	positive
Proteus	PC(18:0/22:6(4Z,7Z,10Z,13Z,16Z,19Z))	Directed	0.883333	0.883333	positive
Proteus	3-Iodo-L-tyrosine	Directed	0.894614	0.894614	positive
Proteus	3-Sulfopyruvate	Directed	0.894614	0.894614	positive
Proteus	Glycerophosphocholine	Directed	0.894614	0.894614	positive
Proteus	Histidinyl-Leucine	Directed	0.894614	0.894614	positive
Proteus	PC(22:5(7Z,10Z,13Z,16Z,19Z)/16:1(9Z))	Directed	0.898434	0.898434	positive
Proteus	[4]-Gingerdiol 3,5-diacetate	Directed	0.9	0.9	positive
Proteus	LysoPE(20:4(8Z,11Z,14Z,17Z)/0:0)	Directed	0.9	0.9	positive
Proteus	SM(d18:1/16:0)	Directed	0.9	0.9	positive
Proteus	Indoxyl sulfate	Directed	0.903774	0.903774	positive
Proteus	Alpha-Linolenic acid	Directed	0.916667	0.916667	positive
Proteus	Dehydroascorbic acid	Directed	0.916667	0.916667	positive
Proteus	L-Tyrosine	Directed	0.916667	0.916667	positive
Proteus	2-acetyl-1-alkyl-sn-glycero-3-phosphocholine	Directed	0.95	0.95	positive
Proteus	Fexofenadine	Directed	0.95	0.95	positive
Proteus	L-2,4-diaminobutyric acid	Directed	0.95	0.95	positive
